# Supplementary material for: High-resolution phenotyping identifies NK cell subsets that distinguish healthy children from adults
Source: PLoS One. 2017 Aug 2;12(8):e0181134. doi: 10.1371/journal.pone.0181134 (PMC5540415; doi:10.1371/journal.pone.0181134)
Supplement: S1 Dataset — (XLSX) [file pone.0181134.s009.xlsx]

## Sheet: Cohort Demographics and NK %
Sample ID	Age	Sex	Ethnicity	Food allergy	NK1	NK2	NK3
SID 57	5	M	White (non-Hispanic)	Yes	8.48	8.7	6.95
SID 68	5	F	White (non-Hispanic)	Yes	8.23	8.43	8.06
SID 75	5	M	Hispanic	No	3.34	3.63	3.39
SID 61	6	M	Hispanic	Yes	10.57		12.22
SID 66	6	M	White (non-Hispanic)	No	4.39	4.47	4.66
SID 71	6	M	White (non-Hispanic)	Yes	4.45	4.02	4.41
SID 50	7	F	White (non-Hispanic)	Unknown	6.67	6.12	6.73
SID 60	7	M	White (non-Hispanic)	Yes	9.2	8.71	8.48
SID 56	8	F	Asian	Yes	7.47	7.17	6.67
SID 62	8	F	White (non-Hispanic)	Yes	3.56	3.16	3.76
SID 65	8	F	White (non-Hispanic)	Yes	11.4	9.71	10.16
SID 48	9	M	Hispanic	No	9.96	9.39	9.56
SID 53	9	F	Hispanic	No	17.46	15.36	13.38
SID 59	9	M	Black	No	2.25	2.09	1.61
SID 69	10	M	Black	Yes	11.66	10.39	10.76
SID 29	11	F	Black	No	10.8	8	8.73
SID 55	11	M	White (non-Hispanic)	No	8.83	7.86	7.29
SID 73	11	M	Hispanic	No	5.79	6.44	5.46
SID 52	12	M	Hispanic	No	13.62	12	13.41
SID 54	12	M	Black	No	2.6	2.21	2.26
SID 70	12	M	Black	Yes	3.35	2.72	3.97
SID 58	13	F	White (non-Hispanic)	Yes	3.62	3.23	3.57
SID 64	13	F	Asian	No	4.82	4.3	4.21
SID 74	13	M	Hispanic	Yes	24.96	20.85	22.64
SID 49	14	F	Hispanic	No	6.21	6.07	7.63
SID 63	14	F	White (non-Hispanic)	Yes	6.39	6.34	4.88
SID 76	14	M	Hispanic	No	5.27	5.39	5.17
SID 43	15	F	Hispanic	No	7.08	5.18	6.23
SID 51	15	F	Hispanic	No	6.76	5.91	7.78
SID 80	15	F	Black	No	11.58	11.75	8.38
SID 67	16	M	Unknown	Yes	8.14	7.28	7.5
SID 72	16	F	Hispanic	No	15.19	14.41	12.69
SID 78	16	M	Hispanic	Yes	12.78	10.87	11.85
SID 81	16	F	Hispanic	No	10.58	7.84	9.93
SID 82	16	F	Black	No	6.35	4.86	7.83
SID 30	17	F	Black	No	9.39	9.3	9.38
SID 20	18	F	Black	No	8.47	6.56	6.16
SID 21	18	F	Black	No	5.19	4.9	4.95
SID 45	18	F	Black	Unknown	2.15	2.22	2.61
SID 46	18	M	Asian	None	8.34	11.91	12.71
SID 47	18	F	Hispanic	Unknown	5.3	7.62	7.34
D6	19	F	Asian	Unknown	4.53	4.03	4.12
SID 22	19	M	Black	Unknown	7.17	8.15	10.18
SID 44	19	F	White (non-Hispanic)	None	2.19	3.56	3
D1	20	F	Asian	Unknown	5.2	4.07	3.39
D13	22	M	White (non-Hispanic)		8.03	8.16	9.21
D15	22	M	Asian		7.18	6.04	7.2
D14	23	F	White (non-Hispanic)		10.24	11.08	12.8
D11	24	F	White (non-Hispanic)		3.94	4.99	5.83
D2	25	M	White (non-Hispanic)		8.67	7.63	8.92
D12	25	M	Black		10.11	8.73	9.41
D19	26	M	Hispanic		12.66	11.38	17.7
D7	29	M	Asian		11.05	9.88	11.15
D10	29	M	Asian			8.09	9.24
D8	32	F	Asian		9.67	10.29
D5	33	F	White (non-Hispanic)		5.91	6.44	5.58
D16	35	M	Asian		18.36	16.25	18.48
D20	35	F	White (non-Hispanic)		11.02	10.36	11.64
D9	36	F	White (non-Hispanic)		1.96	1.63	3.62
D17	37	M	Asian		9.19	8.62	8.97
D4	42	M	Asian		9.16	7.22	9.72
D3	50	F	White (non-Hispanic)		8.79	8.43	9.69
D18	52	F	Hispanic		7.92	8.09	8.61
D21	54	F	Asian		8.52	9.65	15.5
D22	60	F	White (non-Hispanic)		5.01	4.73	7.08

## Sheet: Panel 1
Value	Sample ID	Age	Stimulation	DNAM-1	CD69	NKp46	NKp30	CD8	NKG2D	NKp44	CD25
%	SID 57	5	No stim	72.08	12.74	25.08	32.95	19.48	11.69	1.14	1.62
	SID 68	5		66.89	17	17.22	50.19	15.07	1.48	2.23	1.93
	SID 75	5		47.3	6.68	16.2	27.76	8.23	2.06	3.6	1.03
	SID 61	6		61.94	52.14	17.86	63.11	38.06	8.25	0.68	3.01
	SID 66	6		57.99	12.14	29.56	70.64	31.74	19.09	2.7	1.76
	SID 71	6		68.34	15.66	17.19	48.17	66.13	1.79	2.38	1.45
	SID 50	7		42.76	16.8	18.11	60.97	26.36	8.75	1.11	1.11
	SID 60	7		47.39	10.91	23.32	65.58	15.67	9.61	2.24	0.84
	SID 56	8		80.65	8.13	27.86	57.83	20.18	4.37	1.28	0.9
	SID 62	8		46.01	31.47	14.44	30.8	39.46	22.71	2.12	0.87
	SID 65	8		58.51	20.64	23.13	57.99	59.23	12.66	0.83	0.73
	SID 48	9		41.1	17.08	17.79	23.01	29.65	4.4	3.58	2.76
	SID 53	9		74.35	14.39	21	26.09	24.49	2.14	1.52	0.8
	SID 59	9		79.69	14.27	40.53	56.45	20.68	2.74	1.1	1.46
	SID 69	10		66.39	12.73	23.02	70.35	34.6	2.82	2.36	0.69
	SID 29	11		55.69	43.22	35.67	70.13	33.15	8.64	1.09	1.64
	SID 55	11		63.6	12.86	30.92	55.62	30.85	1.56	0.95	1.08
	SID 73	11		46.46	11.92	7.54	15.72	17.53	3.87	1.22	0.77
	SID 52	12		75.49	10.82	21.8	30.41	15.49	1.72	0.74	1.64
	SID 54	12		77.09	16.72	46.54	71.21	13.21	5.47	3.51	2.79
	SID 70	12		54.89	42.37	27.1	61.32	36.45	15.61	2.57	1.2
	SID 58	13		74.63	13.37	27.04	63.82	33.92	3.05	1.18	1.47
	SID 64	13		70.46	17.3	24.88	67.54	20.89	8.65	3.21	1.36
	SID 74	13		35.51	32.63	7.45	20.04	35.44	3.09	0.84	0.35
	SID 49	14		55.62	21.32	26.07	46.71	33.62	2.91	2.23	3.49
	SID 63	14		53.84	18.11	23.72	53.15	37.3	9.25	0.79	1.38
	SID 76	14		53.85	23.93	9.01	25.02	19.5	4.35	1.86	0.78
	SID 43	15		49.65	20.96	23.65	34.42	26.42	12.82	0.99	1.91
	SID 51	15		59.77	24.76	25.08	44.2	23.2	7.73	1.15	2.19
	SID 80	15		44.74	30.06	16.25	47.44	37.1	2.43	1.13	0.61
	SID 67	16		64.74	11.49	7.69	35.46	25.27	4.4	1.1	2.8
	SID 72	16		59.89	11.84	5.65	26.85	14.8	3.43	1.01	0.81
	SID 78	16		47.24	30.13	4.54	18.42	24.41	3.42	1.05	0.72
	SID 81	16		68.17	36.09	26.37	49.74	48.04	1.96	1.54	0.51
	SID 82	16		29.94	22.98	8.74	28.72	32.52	7.44	2.18	0.57
	SID 30	17		52.42	18.31	16.97	40.31	39.95	15.8	0.9	1.62
	SID 20	18		48	17.64	16.18	75.09	57.36	1.82	1.09	0.27
	SID 21	18		38.55	37.04	47.16	76.17	30.1	15.97	1.34	1.25
	SID 45	18		68.05	46.02	21.68	43.6	28.55	4.79	4.61	2.31
	SID 46	18		66.53	11.63	25.92	21.43	19.9	4.9	3.57	6.94
	SID 47	18		68.88	19.94	8.56	28.3	24.29	2.62	1.79	3.86
	D6	19		40.4	33.88	19.57	43.85	45.8	6.67	2.02	0.45
	SID 22	19		48.04	10.48	19.59	42.16	30.49	3.58	0.77	0.6
	SID 44	19		46.44	16.3	19.94	37.34	18.35	10.28	8.7	6.33
	D1	20		16.07	51.19	16.07	34.3	32.37	3.11	1.85	0.52
	D13	22		54.09	14.95	23.58	43.68	30.34	3.83	0.44	1.07
	D15	22		66.68	6.95	10.52	42.83	9.51	4.23	2.62	3.93
	D14	23		49.02	27.58	12.13	60.63	34.59	4.36	0.6	2.9
	D11	24		62.73	29.74	21.28	43.77	30.48	3.44	0.46	2.51
	D2	25		47.61	22.94	14.22	37.03	36.1	4.15	1.36	1.57
	D12	25		45.16	25.82	15.4	64.32	26.38	5.73	0.75	2.72
	D19	26		43.44	14.22	10.76	27.94	53.5	6.02	0.39	0.69
	D7	29		60.4	20.7	13.14	12.15	43.47	1.44	0.72	0.99
	D10	29		75.23	15.64	8.03	14.96	50.38	2.37	0.93	0.51
	D8	32		73.04	23.94	14.89	13.48	37.98	2.17	0.38	0.57
	D5	33		71.06	17.24	13.52	13.08	26	1.91	1.73	0.17
	D16	35		74.05	16.82	6.09	34.39	26.85	3.46	0.69	1.73
	D20	35		71.6	47.49	24.94	50.24	52.27	5.25	2.39	1.67
	D9	36		46.07	52.47	14.13	61.17	47.25	5.64	2.44	1.6
	D17	37		71.02	4.37	6.77	11.96	28.78	1.37	1.09	1.23
	D4	42		47.87	57.55	15.41	59.1	58.87	2.25	1.16	1.08
	D3	50		43.49	30.14	9.83	63.31	65.27	4.26	1.23	0.98
	D18	52		76.37	66.14	11.06	68.55	55.24	0.92	0.92	0.5
	D21	54		60.62	18.05	8.37	31.11	47.96	1.2	0.7	1.1
	D22	60		80.6	80.9	14.63	34.73	42.49	8.96	1.69	1.99
	SID 57	5	With stim	79.88	25.08	43.33	44.24	22.41	15.74	2.61	1.92
	SID 68	5		71.5	28.81	22.89	52.52	14.12	1.13	2.4	2.65
	SID 75	5		64.07	36.04	7.45	38.94	22.57	1.48	1.76	1.02
	SID 61	6		70.54	65.28	28.87	65.28	34.52	10.32	0.89	2.38
	SID 66	6		67.06	29.87	26.45	69.78	31.64	17.47	1.42	0.83
	SID 71	6		71.1	38.62	16.99	48.69	65.32	2.63	3.24	1.31
	SID 50	7		31.7	30.63	15.56	69.45	28.99	8.03	1.06	4.1
	SID 60	7		66.1	41.65	35.31	76.76	15.79	13.68	1.81	2.21
	SID 56	8		68.05	9.34	39.5	60.9	29.71	3.89	1.34	3.31
	SID 62	8		59.7	49.25	20.68	33.9	40.19	20.36	0.85	1.17
	SID 65	8		73.43	47.61	24.76	56.22	56.75	12.75	1.38	0.64
	SID 48	9		61.55	78.5	16.67	27.84	31.91	4.64	2.84	2.84
	SID 53	9		77.37	25.02	21.48	23.87	23.01	1.15	0.67	0.77
	SID 59	9		72.76	15.9	23.11	49.22	27.93	2.38	0.44	2.19
	SID 69	10		66.79	33.28	21.04	70.85	35.31	2.55	2.1	1.73
	SID 29	11		71.08	82.33	32.09	69.02	21.95	13.39	2.61	1.66
	SID 55	11		62.13	33.55	24.2	56.92	33.67	3.25	0.65	2.13
	SID 73	11		57.17	43.55	12.7	19.71	22.66	4.58	2.16	1.24
	SID 52	12		72.46	22.62	36.85	37.92	14.77	2.54	0.85	2.23
	SID 54	12		71.13	24.84	41.14	65.7	8.72	3.47	2.06	3.19
	SID 70	12		64.91	59.95	37.77	67.82	40.2	15.66	3.78	1.81
	SID 58	13		71.96	31.69	16.29	60.13	32.01	2.43	1.38	2.84
	SID 64	13		55.26	32	21.82	73.64	25.36	9.3	1.11	1.44
	SID 74	13		48.43	43.41	7.19	16.05	31.61	0.98	1.4	0.14
	SID 49	14		59.55	61.72	24.95	55.01	34.5	3.02	2.17	1.89
	SID 63	14		45	34.53	14.06	55.38	34.24	6.11	0.39	0.78
	SID 76	14		59.55	38.38	8.56	30.09	17.57	5.59	1.26	0.99
	SID 43	15		49.77	65.89	21.42	43.3	36.92	18.15	1.25	3.12
	SID 51	15		60.25	45.05	20.41	47.57	21.4	5.4	1.71	4.05
	SID 80	15		63.69	46.08	21.63	44.29	35.16	2.04	1.66	0.64
	SID 67	16		61.57	22.13	12.58	33.93	27.75	2.92	0.67	3.26
	SID 72	16		70.99	30.66	17.62	36.75	20.56	3.01	1	1.15
	SID 78	16		61.9	44.47	7.77	18.75	28.57	3.15	1.17	0.73
	SID 81	16		71.83	52.06	23.04	47.52	47.18	2.02	1.6	0.84
	SID 82	16		50.98	43.7	20.96	35.59	41.8	8.49	3.93	1.08
	SID 30	17		76.23	66.58	41.46	51.78	40.69	20.47	0.76	3.05
	SID 20	18		32.62	65.51	12.92	75.13	48.84	2.85	2.23	1.16
	SID 21	18		29.89	45.1	38.6	75.8	19.33	14.22	3.48	1.92
	SID 45	18		72.2	55.47	32.86	51.54	20.99	5.02	5.83	3.65
	SID 46	18		48.87	15.33	16.32	52.21	26.24	11.9	22.54	3.88
	SID 47	18		71.16	25.02	17.45	33.24	23.58	2.09	2.02	2.02
	D6	19		45.82	63	19.36	53.79	26.78	5	4.92	2.5
	SID 22	19		66.95	83.95	17	55.43	32.01	7.27	1.32	1.23
	SID 44	19		39.22	36.23	15.27	50.67	19.31	9.81	15.94	4.12
	D1	20		39.51	53	39.1	41.69	22.75	3.75	4.5	1.23
	D13	22		57.1	50.32	15.63	46.41	22.65	1.59	0.64	1.91
	D15	22		77.91	15.76	18.09	50.16	7.96	4.32	2.02	7.21
	D14	23		70.68	41.75	28.85	62.86	19.86	2.27	0.78	6.1
	D11	24		64.8	32.82	15.83	36.89	16.76	1.61	0.46	6
	D2	25		65.29	68.43	31.66	39.16	39.9	2.56	1.81	1.48
	D12	25		49.11	64.13	18.87	60.11	18.34	3.22	0.72	1.61
	D19	26		77.83	47.14	10.33	35.21	49.95	3.91	0.6	0.8
	D7	29		68.7	59.91	23.14	13.18	37.04	0.54	0.18	0.72
	D10	29		83.2	61.47	28.4	26.84	45.11	2.6	0.87	1.82
	D8	32		82.13	80.23	36.01	18.05	34.3	1.99	0.27	1.99
	D5	33		74.65	66.5	13.82	16.6	36.88	2.39	1.19	1.29
	D16	35		77.39	52.25	11.69	44.23	21.76	1.83	0.56	1.27
	D20	35		75.07	81.98	2	53.59	29.85	3.18	1.09	0.73
	D9	36		40.18	79.06	21.28	50.59	38.14	3.74	1.41	4.75
	D17	37		75.77	37.19	8.89	18.83	25.04	2.27	0.87	1.34
	D4	42		55.51	74.91	21.23	54.6	49.36	0.92	0.92	3.22
	D3	50		44.22	83.13	16.54	48.71	56.69	2.08	0.08	3.82
	D18	52		77.51	73.3	31.6	76.31	43.1	0.7	1.05	0.14
	D21	54		67.31	83.06	4.95	38.64	33.15	1.01	1.01	0.82
	D22	60		82.76	90.97	0.91	44.89	34.22	5.75	0.91	1.19
MFI	SID 57	5	No stim	7.58	2.05	5.18	1.97	2.55	1.54	4.58	1.51
	SID 68	5		7.44	2.57	5.85	1.97	3.38	2.32	4.18	1.56
	SID 75	5		6.67	2.53	4.94	2.21	3.46	1.71	2.87	2.06
	SID 61	6		6.74	2.58	3.74	2.2	3.3	1.56	2.31	2.24
	SID 66	6		6.8	2.07	5.95	2.38	3.32	1.56	3.69	1.47
	SID 71	6		7.07	2.36	6.34	2.04	6.23	2.14	4.58	1.41
	SID 50	7		6.09	3.2	3.12	2.4	2.36	1.66	1.17	1.27
	SID 60	7		6.5	2	5.12	2.22	2.54	1.57	2.63	2.07
	SID 56	8		7.43	2.33	5.23	2	2.66	1.48	3.41	1.19
	SID 62	8		6.29	2.05	4.88	2	3.71	1.58	3.21	1.71
	SID 65	8		6.08	1.81	5.36	2.26	6.67	1.47	2.6	1.68
	SID 48	9		7.34	3.76	4.94	2.4	3.39	1.94	3.98	1.55
	SID 53	9		7.32	1.93	4.86	1.95	4.7	2.29	4.45	1.67
	SID 59	9		7.76	2.03	5.22	1.98	3.39	1.62	3.85	1.78
	SID 69	10		7.25	2.24	5.99	2.47	4.21	2.31	1.94	1.27
	SID 29	11		6.9	3.49	3.6	2.61	2.57	1.33	5.86	1.24
	SID 55	11		6.85	2.17	5.85	2.16	4.48	1.61	3.42	1.65
	SID 73	11		5.98	2.5	6.56	1.62	2.99	1.7	3.3	1.36
	SID 52	12		7.62	1.71	4.67	1.98	2.66	1.47	2.28	1.69
	SID 54	12		7.92	2.28	5.95	2.59	2.29	1.5	3.25	1.51
	SID 70	12		6.85	3.98	8.52	2.65	4.17	1.88	3.39	1.46
	SID 58	13		7.51	1.89	5.46	2.22	4.06	1.42	3.39	1.37
	SID 64	13		7.03	2.08	4.48	2.29	2.75	1.46	3.23	2.19
	SID 74	13		6.47	2.53	5.76	1.93	3.21	1.61	6.42	1.47
	SID 49	14		7.26	3.27	4.22	2.69	3.87	1.92	2.68	1.12
	SID 63	14		6.44	1.93	3.68	2.01	4.71	1.47	2.9	1.27
	SID 76	14		6.56	2.7	7.01	2.01	3.02	1.78	2.02	1.29
	SID 43	15		6.88	2.73	3.06	1.97	3.31	1.64	1.16	1.21
	SID 51	15		6.84	3.08	3.21	2.76	2.82	1.62	1.01	1.54
	SID 80	15		6.14	2.7	5.01	2.19	4.67	1.89	4.68	1.24
	SID 67	16		6.67	1.84	5.83	1.81	3.48	1.44	5.34	1.57
	SID 72	16		6.62	3.18	5.4	1.63	2.52	1.63	2.75	1.62
	SID 78	16		6.58	3.34	5.37	1.63	4	1.75	3.6	1.44
	SID 81	16		8.18	2.65	5.07	1.86	5.56	1.88	3.74	1.39
	SID 82	16		6.75	2.89	6.06	1.84	3.42	1.8	4.34	1.54
	SID 30	17		6.49	2.36	2.51	1.85	3.45	1.49	1.32	1.46
	SID 20	18		6.32	2.69	2.43	2.58	6.66	1.29	3.04	2.04
	SID 21	18		9.22	3.49	2.27	2.96	3.85	1.41	1.36	1.97
	SID 45	18		6.93	3.64	7.2	2.44	3.41	1.9	3.14	1.47
	SID 46	18		7.91	2.51	4.49	3.32	2.69	1.82	1.33	1.26
	SID 47	18		7.16	3.04	5.56	1.74	3.11	1.92	3.08	1.44
	D6	19		7.1	2.75	2.05	1.99	3.65	1.26	2.55	1.22
	SID 22	19		6.59	2.23	2.94	2.16	2.94	0.99	1.47	1.34
	SID 44	19		7.71	3.66	5.6	4.21	2.53	1.92	1.72	1.18
	D1	20		11.57	3.24	0.98	1.73	3.75	1.09	1.24	1.41
	D13	22		6.08	3.08	0.57	2.11	3.48	0.96	0.6	1.89
	D15	22		6.69	4.3	0.32	2.2	1.63	1.58	0.47	1.59
	D14	23		5.7	3.68	0.64	2.14	2.3	0.95	0.63	2.16
	D11	24		6	3.89	0.26	2.01	2.12	1.07	0.47	1.47
	D2	25		6.66	4.59	0.14	2.08	5.3	1.51	0.87	1.49
	D12	25		5.56	3.54	1.11	2.4	1.73	0.96	0.44	1.24
	D19	26		4.94	2.65	-1.17	2.39	3.77	1.05	4.1	1.91
	D7	29		5.77	4.3	2.63	2.05	4.3	1.76	0.55	2.04
	D10	29		7.32	3.93	2.56	1.76	5.53	1.7	0.57	2.39
	D8	32		5.8	4.51	1.15	1.77	4.46	1.64	2.84	1.89
	D5	33		7.42	4.19	0.57	2.34	6.92	1.67	0.49	2
	D16	35		6.33	3.93	0.76	2.21	2.11	1.54	0.44	2.88
	D20	35		6.03	3.71	2.54	3.45	2.91	1.14	0.59	1.36
	D9	36		6.44	5.61	4.75	2.57	5.42	1.78	2.23	1.51
	D17	37		6.37	3.92	0.41	1.86	2.26	1.59	0.44	2.06
	D4	42		6.98	5.95	0.97	2.68	6.63	1.77	0.6	1.56
	D3	50		6.93	4.2	0.79	2.57	7.74	1.42	1.71	1.59
	D18	52		6.5	5.71	0.51	2.71	2.84	2.17	3.09	1.39
	D21	54		5.51	2.99	1.69	3.18	3.86	1.12	0.77	1.14
	D22	60		5.44	6.12	0.78	3.57	3.82	1.26	0.31	1.2
	SID 57	5	With stim	7.82	2.39	5.72	2.02	2.66	1.55	2.17	1.44
	SID 68	5		6.98	3.8	5.09	1.93	2.46	2.83	1.62	1.42
	SID 75	5		7.79	2.72	5.03	2.3	4.11	1.89	2.3	1.49
	SID 61	6		7.2	2.61	3.97	2.25	2.87	1.59	1.67	1.86
	SID 66	6		7.14	1.99	5.1	2.36	3.65	1.59	3.6	1.41
	SID 71	6		7	2.66	6	1.98	5.7	2.39	2.55	1.37
	SID 50	7		6.39	6.76	2.66	2.82	2.58	1.63	1.04	1.32
	SID 60	7		7.54	2.96	3.77	2.58	2.07	1.5	1.82	1.47
	SID 56	8		6.97	1.87	5.61	2.03	2.33	1.43	1.89	1.55
	SID 62	8		6.72	2.61	4.1	1.84	3.72	1.49	2.9	1.74
	SID 65	8		6.72	2.04	4.86	2.1	6.1	1.44	3.13	1.29
	SID 48	9		7.66	8.26	3.45	2.44	2.93	1.67	1.09	1.86
	SID 53	9		7.41	1.82	5.18	1.75	4.32	1.69	3.16	1.36
	SID 59	9		6.62	1.88	5.19	1.83	2.61	1.49	3.9	1.53
	SID 69	10		7.08	2.75	5.7	2.56	3.96	1.89	3.96	1.71
	SID 29	11		7.48	6.68	2.36	2.4	2.09	1.36	1.01	1.41
	SID 55	11		6.62	2.21	5.69	2.23	3.21	1.57	5.03	1.74
	SID 73	11		6.48	3.9	5.4	1.52	2.95	1.74	2.82	1.77
	SID 52	12		6.6	2.01	5.24	1.96	2.48	1.54	6.95	1.55
	SID 54	12		7.21	2.25	5.59	2.32	2.31	1.76	3.18	1.42
	SID 70	12		7.45	3.86	6.68	2.66	3.79	1.81	2.99	1.53
	SID 58	13		7.3	2.24	6	2.11	3.28	1.82	2.3	1.51
	SID 64	13		6.54	2.12	4.79	2.41	3.23	1.47	5.2	1.57
	SID 74	13		6.67	2.41	6.26	1.78	3.02	2.02	2.14	1.23
	SID 49	14		7.75	7.1	2.79	2.51	2.76	1.44	1.24	1.31
	SID 63	14		6.47	2.16	3.52	1.97	3.58	1.54	2.43	1.42
	SID 76	14		7.14	2.68	5.87	1.88	3.2	1.79	2.77	1.37
	SID 43	15		6.9	9.68	2.64	1.96	2.72	1.66	1.32	1.39
	SID 51	15		7.14	5.94	3.43	2.75	2.39	1.65	1.04	1.71
	SID 80	15		7.32	2.74	4.98	2.15	3.97	1.89	2.73	1.39
	SID 67	16		6.87	2.02	4.1	1.78	3.4	1.52	3.04	1.54
	SID 72	16		7.16	3.99	5.31	1.83	2.61	1.72	3.11	1.32
	SID 78	16		7.19	3.25	4.47	1.56	4.12	1.87	1.72	1.22
	SID 81	16		8.52	2.9	4.24	1.85	6.12	1.96	4.19	1.29
	SID 82	16		7.02	3.28	4.2	2.02	3.35	1.7	1.49	1.47
	SID 30	17		7.19	5.81	2.26	1.82	2.72	1.48	1.94	1.39
	SID 20	18		7.31	5.49	1.13	2.52	3.12	1.49	1.13	1.77
	SID 21	18		8.18	6.95	0.64	2.81	2.44	1.46	1.06	1.42
	SID 45	18		7.79	5.33	5.62	2.26	2.89	2.09	3.14	1.47
	SID 46	18		7.39	2.22	4.07	6.61	2.36	1.88	1.63	1.09
	SID 47	18		7.15	3.94	4.82	1.66	2.69	1.7	1.72	1.56
	D6	19		8.03	5.79	1.32	1.95	2.78	1.28	1.07	1.49
	SID 22	19		7.1	6.61	2.44	2.46	2.98	1.01	1.72	1.14
	SID 44	19		7.42	4.56	3.88	5.35	2.51	1.95	1.39	1.11
	D1	20		9.27	4.08	1.59	1.75	2.48	1.08	1.1	1.32
	D13	22		6	4.39	0.46	2.08	2.36	0.99	0.69	1.52
	D15	22		7.3	4.2	0.33	2.21	1.49	1.66	0.72	1.66
	D14	23		7.37	4.14	2.59	2.14	2.15	0.95	1.09	1.41
	D11	24		6.72	4.46	0.36	1.97	2	1.11	0.39	1.47
	D2	25		7.06	6.16	-0.74	1.96	4.45	1.47	1.12	1.47
	D12	25		5.93	5.62	0.42	2.12	1.58	0.99	0.65	1.39
	D19	26		4.63	2.99	-1.51	2.24	3.81	1.03	0.35	1.12
	D7	29		6.1	4.82	1.04	1.76	4.1	2.7	8.31	1.62
	D10	29		7.73	5.57	0.83	1.91	4.86	1.73	0.65	1.47
	D8	32		6.92	9.31	0.51	1.69	4.5	1.64	1.07	1.46
	D5	33		7.41	5.86	-0.12	2.49	6.34	1.99	3.04	1.37
	D16	35		6.66	5.09	-0.18	2.21	2.15	1.52	1.12	1.42
	D20	35		6.4	5.55	-0.87	3.43	2.9	1.04	0.92	1.19
	D9	36		6.86	8.77	1.77	2.58	4.83	1.76	2.14	1.42
	D17	37		6.7	4.76	0.19	2.08	2.13	1.62	1.37	1.57
	D4	42		7.27	8.71	0.47	2.56	6.85	1.89	1.02	1.2
	D3	50		7.05	10.74	-0.47	3.03	6.97	1.47	0.35	1.26
	D18	52		6.48	6.04	0.12	2.66	2.33	1.59	0.4	0.76
	D21	54		5.98	6.18	-1.62	3.05	3.46	1.05	0.44	1.97
	D22	60		5.62	7.78	-0.11	3.32	3.38	1.2	0.72	1.65

## Sheet: Panel 2
Value	Sample ID	Age	CD16	CD244	CD18	CD11a	CD11b	CD11c	CD54	CD2	CD8	CD28
%	SID 57	5	93.21	100	94.33	99.89	90.32	67.52	54.17	68.85	32.93	1.33
	SID 68	5	92.65	98.74	99.58	99.89	99.68	67.96	84.66	81.2	29.62	0.53
	SID 75	5	78.02	94.81	98.93	99.84	98.19	58.85	51.93	53.66	36.87	1.07
	SID 61	6	86.7	96.55	99.8	99.8	99.9	60.71	79.29	47.11	49.54	1.22
	SID 66	6	93.11	97.74	99.69	99.9	97.94	45.27	67.49	51.95	36.83	0.82
	SID 71	6	91.98	97.09	99	99.9	98.8	74.65	77.66	52.71	80.06	1.8
	SID 50	7	90.15	98.77	98.05	99.69	91.69	72.51	61.33	80.21	42.15	1.33
	SID 60	7	91.44	97.57	99.58	99.89	99.89	61.73	84.14	61.73	23.04	1.9
	SID 56	8	85.19	100	97.41	99.88	95.19	82.22	52.96	47.28	45.19	1.85
	SID 62	8	93.09	96.88	99.15	100	99.34	73.04	87.32	67.74	47.11	1.42
	SID 65	8	93.12	98.82	99.9	100	99.41	56.39	74.56	51.87	59.33	1.18
	SID 48	9	85.01	97.05	99.17	99.88	98.94	88.78	74.38	65.05	45.93	3.19
	SID 53	9	95.88	100	98.78	100	99.44	81.76	65.52	80.87	28.36	0.67
	SID 59	9	93.12	100	98.97	100	95.3	65.94	32.68	26.83	44.27	1.49
	SID 69	10	89.63	95.9	99.57	100	99.46	57.67	85.53	60.15	43.95	0.86
	SID 29	11	85.75	98.43	99.29	100	98.58	90.31	75.36	40.6	27.64	2.99
	SID 55	11	95.42	100	96.84	100	89.64	46.78	41.44	62.7	48.2	1.53
	SID 73	11	96.15	98.84	99.33	100	96.53	45.95	62.52	51.54	35.55	0.87
	SID 52	12	93.72	99.89	96.41	99.89	96.86	79.26	50	68.95	28.03	2.8
	SID 54	12	82.57	100	97.28	100	91.97	73.55	32.14	53.4	19.65	3.96
	SID 70	12	83.15	96.43	99.5	99.8	99.11	80.18	82.26	57.88	44.7	1.29
	SID 58	13	94.97	100	96.34	99.77	97.37	73.34	70.25	62.93	45.65	1.37
	SID 64	13	87.15	94.92	99.3	99.9	99.3	69.12	90.34	56.57	42.03	0.4
	SID 74	13	97.59	99.63	99.72	100	99.17	75.83	57.04	34.91	38.43	1.3
	SID 49	14	90.58	99.07	99.42	100	99.3	81.16	56.63	76.63	48.84	0.7
	SID 63	14	93.88	97.76	99.8	100	99.8	71.87	95.51	79.51	52.4	0.61
	SID 76	14	97.16	99.29	100	100	99.29	73.86	69.91	76.19	24.82	0.3
	SID 43	15	88.77	99.15	97.45	99.81	98.68	59.81	65.28	84.25	50.09	5.75
	SID 51	15	97.43	99.89	94	99.89	94	74.52	36.4	0.75	0.54
	SID 80	15	96.17	100	97.92	100	96.17	49.07	61.88	77.33	41.07	0.66
	SID 67	16	95.06	98.66	99.69	100	98.04	34.4	72.5	54.27	37.38	1.65
	SID 72	16	95.21	98.57	99.8	100	99.39	81.87	84.22	58.96	33.3	1.02
	SID 78	16	91.5	99.78	99.34	100	98.68	92.49	44.48	61.59	30.91	1.77
	SID 81	16	92.91	99.17	98.94	99.76	99.05	88.65	64.66	66.08	44.56	0.47
	SID 82	16	88.12	99.67	98.89	100	98.56	81.69	58.05	77.03	56.83	1.11
	SID 30	17	91.58	99.49	98.98	100	99.74	83.8	69.26	71.94	49.49	1.79
	SID 20	18	88.16	100	99.89	100	99.44	78.8	59.98	53.78	73.73	1.8
	SID 21	18	79.82	100	99.24	100	99.37	84.24	81.59	69.1	37.2	2.65
	SID 45	18	76.16	97.99	98.37	99.37	99.12	84.32	72.15	62.23	41.91	2.76
	SID 46	18	83.09	98.65	98.65	100	98.99	80.5	66.52	81.96	55.47	1.35
	SID 47	18	65.93	98.37	98.48	99.65	99.18	82.5	52.28	63.59	48.31	2.57
	D6	19	88.61	100	99.79	100	97.72	77.74	88.51	89.86	47.93	1.14
	SID 22	19	91.31	99.14	99.76	100	97.67	60.83	56.79	84.82	37.58	1.47
	SID 44	19	44.54	94.94	97.3	99.44	97.98	80.65	55.46	79.42	37.57	3.26
	D1	20	80.25	100	99.04	99.68	96.82	79.72	59.13	59.45	45.12	1.38
	D13	22	88.71	97.76	96.24	100	93.08	71.41	35.1	62.97	31.54	1.02
	D15	22	83.22	90.08	97.53	99.94	97.11	80.94	34.46	48.77	12.81	0.96
	D14	23	72.25	97.82	97.54	100	92.45	70.79	24.29	60.69	29.39	1.18
	D11	24	79.32	97.86	94.03	99.91	93.49	82.98	32.17	48.48	32.26	1.69
	D2	25	90.85	95.94	99.91	100	95.42	57.43	72.19	29.02	40.41	0.78
	D12	25	80.15	98.33	98.05	99.91	90.91	52.5	28.2	30.43	20.5	2.69
	D19	26	90.01	95.98	69.39	99.61	98.96	74.97	85.73	79.25	42.15	2.85
	D7	29	88.83	97.94	99.57	100	86.88	40.24	38.29	48.7	38.07	2.06
	D10	29	92.63	97.21	98.88	100	97.43	82.7	55.92	55.36	46.21	1.9
	D8	32	84.88	98.81	99.4	100	88.69	74.17	77.74	85.36	40	1.55
	D5	33	89.42	60.11	100	100	95.64	36.09	81.35	66.7	36.55	0.65
	D16	35	93.1	97.57	97.2	99.88	98.26	83.21	36.32	27.11	24.5	0.81
	D20	35	96.4	99.04	42.26	100	98.08	61.82	62.18	38.78	50.66	0.6
	D9	36	78.86	98.36	96.82	100	90.69	69.11	88.17	69.77	37.68	1.53
	D17	37	85.3	92.28	94.54	99.94	96.26	73.86	32.02	64.11	26.3	0.76
	D4	42	87.12	93.56	99.83	99.83	96.78	71.63	73.19	16.36	52.13	0.87
	D3	50	92.99	96.91	99.92	100	97.5	72.56	77.81	22.02	62.97	0.92
	D18	52	85.56	97.51	94.11	99.94	99.66	84.99	76.33	51.81	40.03	0.74
	D21	54	93.19	94.98	68.53	100	97.32	84.93	55.92	78.13	40.29	0.67
	D22	60	82.14	74.16	63.24	99.16	97.69	82.98	86.55	55.04	43.49	9.24
MFI	SID 57	5	13.7	30.64	2.88	10.02	4.55	5.82	7.25	7.16	5.29	0.2
	SID 68	5	13.31	3.7	5.2	9.56	8.02	4.28	6.75	7.1	4.05	1.67
	SID 75	5	7.32	3.09	4.7	8.71	7.03	4.43	6.15	7.03	4.46	0.28
	SID 61	6	9.44	2.76	6.3	8.58	11.09	3.86	6.56	6.01	5	0.2
	SID 66	6	10.65	2.98	4.47	8.61	6.44	2.53	5.91	4.89	4.72	-0.21
	SID 71	6	11.6	3.31	4.44	8.85	9.08	3.82	6.22	6.2	9.41	0.09
	SID 50	7	8.14	3.75	4.76	8.56	3.64	4.05	7.02	7.04	5.41	0.61
	SID 60	7	12.16	3.12	4.86	8.83	10.56	4.36	6.82	9.48	3.16	-0.46
	SID 56	8	8.59	32.5	3.33	9.52	6.33	8.44	7.71	5.61	5.32	0.91
	SID 62	8	12.84	3.16	4.39	8.05	8.37	6.54	8.11	12.97	4.4	1.18
	SID 65	8	12.56	3.39	5.37	10.14	9.24	2.89	5.5	4.05	5.96	0.06
	SID 48	9	18.25	3.5	3.89	14.53	8.22	13.83	6.02	11.27	3.9	3.5
	SID 53	9	8.62	34.63	3.83	11.02	6.59	8.49	7.23	10.58	5.62	-0.07
	SID 59	9	8.74	32.97	3.35	9.07	6.34	5.6	6.21	1.46	4.37	0.38
	SID 69	10	9.71	2.73	5.3	9.59	6.89	3.89	6.59	6.3	6.69	-0.24
	SID 29	11	11.85	3.96	4.25	13.39	6.79	16.69	5.06	7.02	3.66	0.01
	SID 55	11	11.27	27.67	2.94	8.96	4.66	4.91	6.76	4.34	5.77	0.96
	SID 73	11	12.43	3.42	3.5	6.62	4.33	2.75	5.76	5.11	4.18	0.35
	SID 52	12	7.67	27.99	2.82	8	5.28	8.9	6.71	6.5	3.13	-0.03
	SID 54	12	10.01	36.08	3.82	10.6	6.81	8.9	6.62	7.43	2.44	2.53
	SID 70	12	11.25	2.9	6	10.35	10.35	4.26	7.03	7.94	4.23	0.75
	SID 58	13	11.31	28.03	2.68	7.66	6.34	5.97	7.58	6.25	4.97	0.63
	SID 64	13	11.94	3.06	5.57	9.86	9.83	5.43	7.45	7	5.88	0.93
	SID 74	13	11.97	3.12	3.66	7.39	5.77	4.37	5.27	2.69	3.07	0.23
	SID 49	14	18.88	3.46	3.51	13	7.54	9.32	5.28	10.46	5.41	0.63
	SID 63	14	10.5	3.06	5.46	9.01	11.65	4.79	8.08	14.38	6.64	3.17
	SID 76	14	13.6	3.5	5.63	10.49	7.07	4.04	5.11	8.82	3.4	1.28
	SID 43	15	12.52	3.42	2.59	10.58	7.21	5.49	5.12	10.54	4.51	-0.27
	SID 51	15	7.89	3.35	4.15	8	3.77	4.07	6.91	7.96	4.57	3.43
	SID 80	15	10.7	4.55	3.98	7.31	4.26	2.73	6.72	9.26	3.79	2.49
	SID 67	16	14.52	3.18	4.57	8.96	6.2	2.61	5.92	5.71	5.37	0.28
	SID 72	16	15.17	3.49	5.68	9.44	8.24	4.84	6.37	5.12	4.25	0.5
	SID 78	16	9.43	4.52	4.93	7.77	5.71	6.44	6.23	7.63	4.18	1.23
	SID 81	16	11.05	4.47	4.64	8.1	6.07	6.38	7.5	9.38	5.26	-0.17
	SID 82	16	9.15	4.89	6.05	9.63	5.77	5.52	7.87	10.05	4.41	-0.01
	SID 30	17	12.88	4	3.07	13.87	9.78	10.49	4.94	10.73	5.39	2.32
	SID 20	18	10.5	30.01	6.14	8.11	8.87	10.35	5.66	9.29	6.69	5.03
	SID 21	18	14.14	33.22	5.96	8.9	8.69	12.61	6.61	15.08	3.36	1.44
	SID 45	18	9.99	3.38	4.25	16.25	9.58	12.25	5.34	16.57	3.4	2.97
	SID 46	18	12.57	3.66	3.09	10.86	9.02	11.27	5.43	8.87	4.38	0.89
	SID 47	18	10.93	3.52	3.27	9.99	10.84	10.06	5.25	6.07	3.56	1.43
	D6	19	12.8	30.69	5.99	9.56	7.28	10.68	7.52	14.69	3.52	4
	SID 22	19	6.53	3.34	3.85	14.16	7.43	10.4	4.48	11.43	5.04	0.7
	SID 44	19	7.09	2.98	2.88	8.85	9.06	11.6	4.98	9.35	2.88	6.65
	D1	20	9.49	25	4.67	6.4	8.47	9.53	6.26	8.9	3.22	0.2
	D13	22	8.33	1.67	3.22	13.74	5.97	6.83	8.64	7.2	4.84	4.8
	D15	22	5.57	3.57	4.29	12.17	8.09	7.48	7.85	2.65	1.92	0.16
	D14	23	6.61	1.47	3.28	13.83	6.33	4.72	8.16	6.26	3.44	0.09
	D11	24	8.06	1.61	2.76	12.88	6.58	7.5	8.16	5.22	3.08	-0.33
	D2	25	26.59	2.3	9.73	12.1	13.14	8.69	10.26	6.99	4.57	-1.18
	D12	25	6.56	1.34	3.31	12.43	5.97	3.29	8.44	4.44	2.66	0.18
	D19	26	22.71	2.84	2.33	16	22.68	17.67	11.15	21.74	3.83	-0.34
	D7	29	8.74	2.47	5.71	15.8	7.39	4	8.4	4.96	4.33	-0.99
	D10	29	10.73	2.57	5.48	17.12	8.85	6.45	8.46	8.18	4.53	-0.7
	D8	32	9.22	2.94	6.56	18.77	6.75	8.26	9.74	8.65	3.7	-1.15
	D5	33	17.13	1.69	15.78	21.86	9.46	6.94	9.08	15.75	6.09	0.45
	D16	35	7.15	4.06	3.72	11.05	7.94	8.55	7.85	1.37	2.01	-0.56
	D20	35	27.47	2.86	1.19	14.39	11.97	9.89	9.35	6.16	4.27	2.11
	D9	36	10.45	3.25	6.12	17.08	8.52	9.49	11.89	12.32	3.92	-0.89
	D17	37	4.8	3.65	3.89	11.56	7.35	7.29	8.03	2.31	1.94	0.51
	D4	42	25.84	2.06	11.58	14.22	15.26	12.51	10.26	14.67	6.39	-0.31
	D3	50	33.37	2.83	9.98	11.82	14.21	8.59	9.66	5.39	6.2	-0.39
	D18	52	3.73	4.1	3.95	12.85	19.08	13.73	9.12	2.43	1.97	2.14
	D21	54	21.03	2.41	2.17	13.41	8.51	10.16	8.64	13.79	4.08	-0.91
	D22	60	20.33	2.02	2.86	18.13	17.19	21.41	11.02	14.72	4.04	-0.6

## Sheet: Panel 3
Value	Sample ID	Age	KLRG1	CD158a	CD158b	CD158e	KIR2DS4	CD94	NKG2A	NKG2C
%	SID 57	5	25.43	40.39	9.21	22.44	2.3	68.24	37.86	28.31
	SID 68	5	36.69	21.6	26.63	0.47	0.56	60.8	51.3	4
	SID 75	5	31.58	22.15	36.29	2.11	0.98	47.75	38.82	9.99
	SID 61	6	41.14	27.77	20.57	29.67	2.94	57.54	45.69	8.91
	SID 66	6	39.73	34.61	10.05	15.8	0.64	25.3	16.35	7.03
	SID 71	6	48.31	38.89	13.28	16.29	0.75	57.16	44.35	10.17
	SID 50	7	56.86	24.56	15.27	12.39	31.53	75.77	62.61	17.81
	SID 60	7	53.59	14.73	17.33	19.48	58.71	58.99	47.9	6.71
	SID 56	8	5.64	19	25.99	10.23	42.48	66.28	48.85	10.65
	SID 62	8	30.29	24.64	15.41	7.71	1.16	74.1	51.08	20.7
	SID 65	8	30.18	12.7	23.17	8.78	0.31	59.97	47.11	8.93
	SID 48	9	9.73	21.62	4.69	11.78	31.24	76.89	65.22	7.09
	SID 53	9	23.84	21.68	19.42	9.28	59.12	79.4	23.62	52.32
	SID 59	9	45.5	25.57	10.08	5.16	21.13	66.87	53.66	4.68
	SID 69	10	29.04	27.85	17.72	38.68	45.47	45.57	29.43	8.66
	SID 29	11	44.94	48.85	33.91	7.13	0.92	38.85	28.62	1.95
	SID 55	11	57.03	7.83	14.86	18.2	37.44	77.42	56.68	9.45
	SID 73	11	46.89	8.57	19.11	8.66	1.04	66.95	52.92	11.68
	SID 52	12	22.99	33.15	10.49	11.05	20.54	30.8	19.42	1.79
	SID 54	12	60.58	9.79	9.39	13.49	27.65	79.63	66.93	13.89
	SID 70	12	22.63	9.11	14.19	25.7	0.86	59.54	53.02	6.9
	SID 58	13	45.77	23.8	7.44	41.3	13.27	39.47	25.97	15.56
	SID 64	13	32.31	11.68	33.27	28.09	41.53	57.07	40.47	6.15
	SID 74	13	29.83	22.51	22.42	0.18	0.35	31.24	17.56	3.8
	SID 49	14	55.05	12.54	21.98	12.1	0.89	72.59	59.93	15.65
	SID 63	14	39.64	32.89	4.75	8.84	0.48	35.65	22.43	2.95
	SID 76	14	45.02	15.77	15.5	13.65	30.26	62.27	38.56	26.29
	SID 43	15	24.16	11.26	29.91	25.91	0.88	80.23	50.06	27.16
	SID 51	15	50.48	16.9	19.17	10.71	17.5	63.21	46.79	9.17
	SID 80	15	23.5	11.8	17.7	18.12	0.21	65.63	44	5.9
	SID 67	16	54.81	23.91	24.88	21.67	1.65	73.57	58.89	13.9
	SID 72	16	28.78	22.55	20.07	17.23	31.81	19.25	9.99	7.7
	SID 78	16	31.61	38.22	28.52	24.01	18.06	44.27	9.03	30.62
	SID 81	16	8.49	33.73	18.61	28.62	0.22	30.69	21.33	1.63
	SID 82	16	67.32	17.39	13.99	18.3	28.89	32.55	15.82	4.18
	SID 30	17	14.55	11.06	11.99	8.73	6.52	55.76	42.84	8.03
	SID 20	18	71.72	23.11	14.19	12.27	30.68	72.2	33.84	11.22
	SID 21	18	30.6	6.69	3.59	15.3	32.11	81.99	57.29	19.28
	SID 45	18	52.59	17.2	13.39	6.55	8.6	73.7	48.78	18.08
	SID 46	18	53.44	46.35	21.7	0.55	1.09	67.83	43.18	1.96
	SID 47	18	34.22	36.67	21.14	25.64	4.39	47.8	32.99	5.21
	D6	19	61.93	26.13	10.65	20.71	3.55	62.92	36.09	16.67
	SID 22	19	30.73	11.29	25.03	13.97	7.22	84.17	28.41	52.39
	SID 44	19	14.51	17.39	20.47	12.86	0.62	76.13	68.42	2.47
	D1	20	16.59	17.23	11.46	24.75	2.47	59.3	48.85	5.5
	D13	22	43.53	29.12	32.08	0.1	1.58	58.24	33.27	20.34
	D15	22	23.94	27.68	18.38	23.33	29.39	49.9	39.6	2.73
	D14	23	54.24	28.24	15.87	22.98	75.56	54.53	43.82	3.41
	D11	24	47.61	24.55	16.5	0.2	1.69	68.29	49.5	10.54
	D2	25	19.01	25.34	9.27	7.99	0.64	51.52	28.56	6.34
	D12	25	58.62	26.67	8.42	10.14	1.32	70.39	51.01	2.23
	D19	29	32.78	79.35	9.1	0.49	1.27	81.21	8.02	72.6
	D7	29	40.69	22.16	7.07	39.61	49.14	58.03	30.94	35.33
	D10	32	50.16	26.42	6.32	0	1.35	71.4	39.27	34.61
	D8	33	81.65	0.42	29.82	12.93	33.79	80.81	57.35	59.33
	D5	35	39.82	20.25	26.13	12.82	43.64	62.52	34.25	14.68
	D16	36	73.34	32.68	9.54	18.61	20.64	84.83	47.69	35.65
	D20	37	47.22	60.08	11.04	23.51	2.11	22.65	13.82	5.18
	D9	42	42.55	15.27	10.64	18.52	40.3	57.7	45.31	6.51
	D17	50	60.48	30.56	26.13	23.65	1.62	43.95	22.35	5.51
	D4	52	29.27	50.36	16.13	0.1	0.93	65.56	28.85	10.96
	D3	26		40.35	24.16	6.99		58.32	43.72	10.27
	D18	35		21.19	21.91	22.89		51.2	34.46	1.6
	D21	60		30.9	19.62	0.08		45.26	38.27	8.5
	D22	54		34.13	15.96	0.09		58.96	61.18	7.42
MFI	SID 57	5	0.88	6.28	8.43	44.94	1.41	1.76	1.2	2.6
	SID 68	5	1.19	4.04	6.1	1.5	1.45	1.28	1.24	0.58
	SID 75	5	1.09	3.26	5.75	4.45	1.41	1.31	1.24	0.69
	SID 61	6	1.2	6.97	4.54	33.92	1.15	1.29	1.18	0.4
	SID 66	6	1.19	6.12	4.84	42.43	1.62	1.16	1.15	0.6
	SID 71	6	1.2	4.89	4.94	43.73	1.61	1.15	1.15	0.9
	SID 50	7	1.24	6.09	6.4	38.02	2.13	3.82	2.15	1.69
	SID 60	7	1.28	5.88	4.89	48.75	2.8	1.06	1.06	0.39
	SID 56	8	0.73	4.44	10.11	40.01	2.05	1.98	1	1.73
	SID 62	8	1.05	4.02	4.91	12.57	1.51	1.41	1.4	0.94
	SID 65	8	0.93	3.44	5.18	11.74	2.9	0.99	0.99	0.47
	SID 48	9	0.84	1.84	13.62	53.5	2.2	3.3	1.85	0.9
	SID 53	9	0.8	7.26	8.3	60.46	2.14	2.07	1.27	4.01
	SID 59	9	0.82	4.01	9.77	36.99	2.37	2.43	1.12	1.48
	SID 69	10	1.05	6.31	5.09	44.55	2.97	1.14	1.08	0.69
	SID 29	11	1.04	1.31	7.28	19.55	1.43	2.3	1.49	0.66
	SID 55	11	1.04	8.87	9.52	38.77	2	2.4	1.2	2.21
	SID 73	11	1.14	4.12	5.04	44.3	1.43	1.23	1.19	1.16
	SID 52	12	0.79	3.55	8.23	40.19	2.2	1.61	1.03	1.23
	SID 54	12	1.31	8.21	9.73	50.46	1.48	3.01	1.46	2.23
	SID 70	12	0.99	4.55	5.11	32.88	1.42	1.75	1.58	0.53
	SID 58	13	1.2	8.56	8.34	33.13	1.71	1.94	0.99	1.8
	SID 64	13	1.03	6.73	6.98	37.24	2.96	1.17	1.09	0.74
	SID 74	13	1.09	3.99	5.28	6.64	4.38	0.81	0.88	0.41
	SID 49	14	1.06	5.74	6.87	45.77	1.5	2.68	1.48	2.21
	SID 63	14	1.2	4.02	5.57	6.25	4.05	0.89	0.98	1.15
	SID 76	14	1.14	3.92	4.52	53.09	2.33	0.92	0.87	2.26
	SID 43	15	0.94	1.91	6.57	45.77	0.99	3.27	1.48	5.85
	SID 51	15	1.08	5.76	5.95	28.59	2.07	2.53	1.57	1.19
	SID 80	15	1.01	2.15	4.46	39.74	2.14	1.21	1.34	1.01
	SID 67	16	1.19	2.33	6.05	34.56	1.48	1.33	1.2	1.1
	SID 72	16	0.99	4.91	4.86	43.8	2.83	0.84	0.89	1.11
	SID 78	16	0.98	2.53	9.75	47.83	2.63	1.09	1.16	3.91
	SID 81	16	1.09	5.32	4.11	41.7	1.48	1.1	1.36	0.57
	SID 82	16	1.45	4.66	5.03	45.42	2.76	0.73	1.06	0.94
	SID 30	17	0.8	1.76	4.87	54.84	1.68	2.32	1.39	0.72
	SID 20	18	1.41	6.07	4.88	50.35	2.95	1.6	1.15	1.09
	SID 21	18	1.09	1.82	10.32	44.6	2.24	2.35	1.41	1.41
	SID 45	18	1.16	1.9	6.95	19.63	1.84	2.72	1.43	2.15
	SID 46	18	1.04	3.05	6.83	16.3	1.05	2.25	1.56	0.56
	SID 47	18	0.99	3.2	7.09	25.89	1.22	1.92	1.24	1.17
	D6	19	1.4	3.13	8.34	45.84	1.17	1.83	1.18	4.06
	SID 22	19	1.06	4.39	5.57	33.92	2.55	3.11	1.23	5.23
	SID 44	19	0.84	1.48	7.71	14.18	2.93	4.09	2.06	1
	D1	20	0.99	2.9	6.87	33.17	1.16	2.42	1.43	1.07
	D13	22	0.96	2.14	9.95	110.96	0.86	2.02	1.34	1.79
	D15	22	0.89	3.8	9.35	36.01	2.66	3.05	1.53	0.64
	D14	23	1.03	3.66	8.87	48.42	2.38	2.01	1.14	0.79
	D11	24	1.09	3.96	10.06	33.42	0.81	2.17	1.17	0.95
	D2	25	1.12	3.86	8.58	9.32	0.63	1.99	1.17	1.99
	D12	25	1.16	2.23	8.43	33.17	0.77	2.65	1.35	0.66
	D19	29	0.89	1.84	10.78	13.51	0.7	1.78	1.17	3.17
	D7	29	1.01	5.85	10.28	21.06	1.71	3.09	1.38	2.6
	D10	32	1.29	2.18	8.15	0	0.79	2.38	1.83	1.8
	D8	33	1.49	0.62	10.58	45.42	1.67	3.85	1.59	2.13
	D5	35	1.03	2.51	9.47	40.92	2.19	2.42	1.18	3.84
	D16	36	1.42	2.12	14.26	33.77	1.62	2.79	1.25	4.2
	D20	37	1.17	3.18	7.52	16.8	0.78	2.21	1.5	0.65
	D9	42	1.25	3.54	8.1	32.88	1.68	2.81	1.36	1.58
	D17	50	1.12	2.66	8.4	38.77	0.65	1.41	0.92	2.6
	D4	52	0.88	2.61	8.4	19.06	0.79	1.65	1.03	0.84
	D3	26		5.59	5.96	40.19		2.55	1.11	1.19
	D18	35		2.14	5.63	12.12		1.63	1.01	0.63
	D21	60		3.2	5.48	12.23		3.91	1.18	1.2
	D22	54		5.13	7.77	3.15		3.32	1.18	1.39

## Sheet: Panel 4
Value	Sample ID	Age	CD16	CD11b	CD122	CD57	CD94	CD62L	CD27	CD117	CD127	IL-15Ra
%	SID 57	5	97.37	97.49	72.72	43.61	60.5	45.32	10.5	0.23	1.26	13.01
	SID 68	5	94.28	99.18	91.25	36.17	65.23	32.56	13.19	0.35	2.57	1.52
	SID 75	5	90.92	99.01	92.99	33.46	56.47	32.87	5.92	0.69	0.59	9.67
	SID 61	6	91.13	99.78	96.67	29.49	75.83	14.19	7.87	0.11	0.11	1.44
	SID 66	6	92.59	98.85	94.57	23.8	33.3	42.9	5.11	0.52	1.88	1.15
	SID 71	6	95.66	99.37	96.19	37.57	62.96	22.12	5.29	0.42	0.74	0.85
	SID 50	7	96.32	99.61	92.12	32.19	65.44	26.81	14.59	0.39	0.66	4.34
	SID 60	7	96.21	99.77	86.32	52.18	69.2	44.71	14.02	0.11	0.57	0.92
	SID 56	8	94.92	99.26	96.65	30.98	69.76	22.18	6.57	0.62	0.87	15.12
	SID 62	8	94.65	99.25	94.22	20.11	81.6	56.47	16.9	0.75	2.78	0.53
	SID 65	8	95.14	99.5	97.52	23.02	73.31	17.26	6.25	0.2	0.4	2.38
	SID 48	9	93.06	96.79	85.6	25.45	71.08	40.62	20.82	0.64	3.34	2.7
	SID 53	9	98.7	99.57	72.54	60.43	83.46	36.54	5.41	0	0.54	6.49
	SID 59	9	96.88	99.65	88.9	26.59	73.41	36.88	6.94	0	1.16	16.88
	SID 69	10	90.68	99.54	95.86	20.6	61.22	43.96	13.58	0.69	2.19	2.3
	SID 29	11	93.82	96.84	76.18	38.03	45.53	33.16	6.45	0.26	2.5	3.68
	SID 55	11	96.47	97.35	94.04	32.56	77.48	62.69	12.91	0.55	1.43	8.06
	SID 73	11	97.13	98.72	88.1	35.39	75.88	37.83	9.03	0.11	2.02	0.21
	SID 52	12	97.77	97.88	90.08	61.76	33	34.56	2.9	0.45	1.56	28.76
	SID 54	12	87.97	98.4	94.65	34.76	83.29	45.72	21.52	0.67	2.54	13.37
	SID 70	12	89.43	98.28	87.13	17.93	66.9	40.69	8.97	1.15	2.41	2.3
	SID 58	13	96.82	98.68	90.01	44.13	52.91	35.78	6.92	0.44	1.43	8.34
	SID 64	13	90.46	99.68	96.46	25.19	74.49	39.12	10.29	0.86	0.96	0.43
	SID 74	13	97.49	99.79	92.37	45.25	42.22	20.59	5.02	0.1	0.1	0.42
	SID 49	14	96.61	98.43	92.14	22.61	66.99	35.07	16.93	0	2.54	1.69
	SID 63	14	96.76	99.57	91.48	32.58	41.21	43.04	6.15	0.43	0.86	0
	SID 76	14	96.12	99.14	88.67	41.42	72.28	16.4	5.39	0.11	1.4	0.22
	SID 43	15	97	98.85	77.3	19.24	76.73	31.57	13.82	0.23	3.46	9.79
	SID 51	15	97.2	99.33	90.93	28.27	70.13	31.2	15.47	0.53	1.87	3.6
	SID 80	15	97.27	99.78	95.31	11.45	67.18	43.95	13.74	0.22	0.33	0.33
	SID 67	16	94.93	99.12	96.36	54.91	79.16	23.7	9.59	0.33	0.88	1.1
	SID 72	16	97.81	99.54	94.34	34.41	27.02	21.02	3.81	0.12	0.46	2.66
	SID 78	16	98.39	99.89	62.58	68.49	45.7	11.61	6.88	0.22	0.97	1.4
	SID 81	16	97.98	99.55	86.95	43.08	33.75	32.51	7.99	0	1.01	0.45
	SID 82	16	94.02	99.35	96.19	14.69	34.06	20.02	12.62	0.22	1.2	3.16
	SID 30	17	95.21	97.91	71.25	42.14	56.14	29.36	11.67	0.25	3.81	4.79
	SID 20	18	94.92	99.53	98.82	23.05	79.43	22.7	10.99	0.59	0.59	2.72
	SID 21	18	91.32	99.5	97.48	22.26	84.28	41.64	13.08	0.5	0.5	0.88
	SID 45	18	87.15	98.2	68.19	28.33	76.71	22.33	5.76	0.6	0.72	13.45
	SID 46	18	96.92	99.05	81.61	29.06	65.36	37.72	10.32	0.36	1.07	11.98
	SID 47	18	91.72	96.94	89.57	41.38	47.62	17.35	5.56	0.45	1.59	31.75
	D6	19	96.18	99.4	83.65	21.6	61.81	23.75	11.81	0	0.6	2.03
	SID 22	19	94.49	96.6	53.69	55.92	85.23	51.82	8.21	1.06	5.63	5.39
	SID 44	19	70.3	94.43	81.09	22.97	80.97	17.98	14.97	0.35	2.78	18.33
	D1	20	93.01	99.48	80.6	54.59	65.46	12.42	8.15	0.26	0.52	2.85
	D13	22	96.45	99.79	99.67	24.92	66.63	25.55	9.59	0.1	0.1	0.94
	D15	22	92.36	100	99.35	36.52	53.57	20.75	6.36	0.11	0.06	0.17
	D14	23	86.79	99.8	97.29	40.04	66.87	9.81	4	0.3	0.4	5.71
	D11	24	97.19	99.79	99.65	32.57	75.86	11.76	6.14	0.1	0.21	2.81
	D2	25	92.34	98.58	99.61	11.53	63.99	34.69	18.24	1.04	2.08	1.04
	D12	25	86.32	100	99.67	2.81	80.41	20.85	10.67	0.29	0	2.33
	D19	26	94.3			35.1	47.6	23.7	7.9	1.1	0.1	5.8
	D7	29	94.08	98.63	99.47	48.14	81.17	19.44	7.9	0.84	0	1.44
	D10	29	97.32	99.41	99.9	77.87	63.29	14.17	1.09	0	0.08	0.17
	D8	32	92.73	95.76	99.59	57.7	74.91	15.31	5.19	0.09	0.09	0.61
	D5	33	93.31	99.38	99.68	51.91	78.99	26.16	7.93	0.31	2.88	0.62
	D16	35	98.05	100		46.35	62.67	18.64	8.53	0.24	0.12	0.12
	D20	35	84.85			24.58	77.44	32.42	22.35	0.95	0	0.42
	D9	36	85.93	95.95	98.84	15.31	88.74	22.99	18.87	1.3	0.48	1.51
	D17	37	95.94	100	98.93	60.74	28.45	12.93	4.8	0.55	0.55	0
	D4	42	88.95	97.97	99.67	25.1	68.99	39.63	9.59	3.2	3.49	2.62
	D3	50	95.55	98.96	99.59	10.97	45.79	21.48	24.03	1.32	2.55	0.28
	D18	52	97.36	99.84	99.68	17.4	85.08	3.81	3.73	0.08	0	0.23
	D21	54	94.95			66.3	67.71	26.14	4.54	0.3	1.72	0.81
	D22	60	91.81			35	84.47	17.45	12.45	1.06	0.43	1.06
MFI	SID 57	5	125.35	3.04	3.41	64.62	9.29	6.87	20.18	1.09	1.84	2.36
	SID 68	5	81.42	6.04	3.64	49.34	12.92	7.43	18.21	1.37	1.72	1.88
	SID 75	5	62.9	5.12	5.46	46.02	12.97	7.42	14.38	1.41	1.72	2.16
	SID 61	6	39.07	7.27	4.14	23.61	12.07	4.36	8.78	1.07	1.55	2.21
	SID 66	6	57.81	4.55	3	25.55	8.95	7.99	18.75	1.74	1.96	5.38
	SID 71	6	77.43	5.9	4.78	32.47	10.24	5.1	20.4	1.59	1.81	4.66
	SID 50	7	90.9	4.76	3.78	36.12	13.87	6.42	10.79	1.17	1.61	2.14
	SID 60	7	57.57	7.23	2.95	79.91	8.59	8.76	10.89	0.86	1.48	1.42
	SID 56	8	68.84	4.16	4.27	23.7	10.32	5	16.48	1.17	1.65	3.06
	SID 62	8	72.94	6.01	4.39	33.14	12.65	10.42	18.64	0.97	1.86	4.95
	SID 65	8	61.6	5.28	3.64	17.44	8.97	6.78	19.88	0.92	1.56	2.01
	SID 48	9	159.13	5.62	4.32	50.93	16.17	11.89	14.88	0.88	1.99	4.49
	SID 53	9	67.12	4.74	2.19	87.28	12.84	4.64	15.74		1.37	2.87
	SID 59	9	89.18	4.64	3.49	16.54	11.85	7.38	18.15		1.86	3.76
	SID 69	10	48.26	5.34	3.56	28.12	8.85	8.4	19.81	0.96	1.64	1.69
	SID 29	11	98.23	3.93	2.13	32.21	8.73	7.09	11.11	1.48	2.75	2.19
	SID 55	11	101.13	3.01	3.28	33.82	13.87	11.63	12.34	1.71	1.71	3.98
	SID 73	11	89.49	3.71	2.34	40.6	11.47	9.19	15.79	1.46	1.78	3.43
	SID 52	12	73.16	3.33	3.51	73.97	9.79	4.05	14.58	1.56	1.66	3.81
	SID 54	12	58.37	4.45	4.19	37.97	17.86	10.38	20.63	1.34	1.6	3.01
	SID 70	12	67.41	7.2	2.49	26.1	15.28	11.73	16.89	1.12	1.71	2.33
	SID 58	13	79.72	4.25	6.44	64.62	8.62	6.4	21.1	1.21	1.74	2.8
	SID 64	13	62.02	6.3	4.94	34.67	9.79	8.13	21.5	1.32	1.73	2.63
	SID 74	13	62.8	3.91	2.8	35.24	5.75	4.53	9.38	1.28	1.52	3.6
	SID 49	14	165.19	5.14	5.7	52.35	13.86	11.05	14.88		2.55	2.56
	SID 63	14	69.96	7.68	2.81	57.32	6.69	5.63	18.78	0.92	2.53
	SID 76	14	76.67	5.41	3.03	38.44	8.31	6.29	16.53	3.42	1.84	1.87
	SID 43	15	108.17	3.49	3.5	198.99	15.31	8.23	13.52	1.38	1.84	2.35
	SID 51	15	90.54	4.74	3.6	47.52	14.51	7.76	11.39	1.46	2.02	2.48
	SID 80	15	83.38	4.19	3.66	12.56	11.69	7.84	10.99	1.78	1.44	3.3
	SID 67	16	77.08	4.57	4.88	56.07	11.5	6.72	16.95	1.07	2.39	1.69
	SID 72	16	80.49	5.13	3.85	38.12	6.51	5.05	14.33	1.43	2.09	1.71
	SID 78	16	69.02	5.23	2.44	122.51	11	4.4	12.38	1.14	1.37	2.11
	SID 81	16	87.51	5.92	3.08	27.51	10.56	9.87	10.05		1.47	2.56
	SID 82	16	64.08	5.15	4.95	15.74	6.52	5.86	12.38	2.16	1.66	1.64
	SID 30	17	110.05	5.75	2.38	49.94	10.52	5.72	11.39	0.86	2.03	2.34
	SID 20	18	83.24	6.85	4.17	20.97	9.32	5.57	20.33	0.94	1.57	2.99
	SID 21	18	77.43	5.82	4.13	26	13.47	6.09	24.46	2.43	1.92	7.94
	SID 45	18	51.18	5.31	2.56	24.72	12.44	5.77	11.51	1.31	1.69	3.56
	SID 46	18	111.63	5.2	4.09	56.82	11	6.92	11.54	0.94	1.57	5.3
	SID 47	18	47.19	5.22	4.16	32.47	7.81	5.55	12.02	0.88	2.43	4.58
	D6	19	130.79	5.24	2.35	41.99	9.89	3.61	12.42		1.81	2.55
	SID 22	19	50.74	4.27	3.38	107.04	15.34	7.02	18.02	1.51	3.35	3.28
	SID 44	19	25.82	6.29	2.65	31.31	18.23	5.71	18.58	0.97	2.06	3.53
	D1	20	80.67	6.1	2.22	60.09	13.92	2.84	10.17	1.11	5.16	2.01
	D13	22	124.58	5.25	6.57	35.6	9.39	6.75	14.18	1.44	1.57	2.14
	D15	22	100.83	4.63	3.68	28.79	11.35	3.04	16.24	1.15	2.47	5.18
	D14	23	80.58	5.75	4.17	53.9	8.62	5.01	12.3	1.93	1.69	2.04
	D11	24	115.27	5.67	4.72	40.94	10.68	5.71	11.24	1.06	1.38	1.94
	D2	25	167.54	7.57	5.81	45.14	11.95	12.44	10.32	1.15	2.41	1.31
	D12	25	71.64	5.03	5.57	7.57	12.43	6.84	20.4	1.04		1.82
	D19	26	186.29			49.84	6.04	4.91	12.79	0.98	1.97	1.99
	D7	29	114.1	5.56	2.27	67.58	10.07	5.77	11.58	1.28		1.41
	D10	29	76.51	4.75	2.94	128.03	14.47	4.53	10.18		2.04	1.42
	D8	32	76.38	4.42	2.86	82.89	11.16	3.44	11.54	2.14	2.06	1.47
	D5	33	120.98	6.37	2.01	168.52	22.54	6.6	10.73	1.57	2.74	1.06
	D16	35	158.62	4.13		23.21	8.67	5.32	11.74	0.86	1.11	4.03
	D20	35	94.6			52.58	9.31	2.94	17.15	0.91		1.36
	D9	36	100.89	7.54	4.11	40.26	14.9	4.49	12.83	0.99	1.91	1.49
	D17	37	117.77	4.4	1.83	79.67	8.1	3.66	12.34	0.99	1.01
	D4	42	107.78	8.09	4.91	78.47	17.03	11.09	13.22	1.37	2.64	3.13
	D3	50	275.82	7.82	5.78	49.62	8.61	8.15	10.88	1.29	2.48	0.87
	D18	52	115.9	9.84	5.22	17.89	7.19	2.5	13.52	1.13		4.87
	D21	54	89.48			217.64	11.54	4.64	9.74	0.88	1.91	1.89
	D22	60	123.6			65.94	10.98	2.69	16.02	0.99	1.99	1.72

## Sheet: Panel 5
Value	Sample ID	Age	Stimulation	Granzyme	IFNg	IL-5	IL-10	IL-13	TNFa	Perf D48	Perf dG9	CD107a
%	SID 57	5	No stim	88.51	1.49	11.64	0.15	0.37	7.01	95.82	86.19	8.43
	SID 68	5		89.47	1.85	6.62	0	0.43	2.28	96.31	90.01	4.45
	SID 75	5		99.34	2.49	14.81	0	0	1.57	92.79	73.26	4.33
	SID 61	6		96.04	1.81	7.06	0	0	0.6	97.42	89.93	3.36
	SID 66	6		93.48	3.55	4.89	0	0	1.05	97.32	95.97	5.18
	SID 71	6		90.89	0.69	5.35	0.1	0.89	1.39	94.65	92.08	3.07
	SID 50	7		88.6	2.11	1.12	0	0	1.36	97.52	92.44	4.34
	SID 60	7		91.06	2.13	5.54	0.17	0.09	0.85	94.97	90.63	6.3
	SID 56	8		87.52	1.75	2.63	0	0	3.02	97.56	92.01	5.75
	SID 62	8		83.36	2.25	3.83	0.08	0.17	1.66	96.51	91.35	5.82
	SID 65	8		94.35	0.97	2.56	0.18	0	1.15	97.97	95.5	3.09
	SID 48	9		79.29	0	4.53	0	0.12	1.96	90.07	82.23	3.19
	SID 53	9		95.79	0.56	8.7	0	0.19	4.58	98.78	96.82	4.02
	SID 59	9		97.46	2.24	2.85	0	0.39	3.24	98.46	90.05	4.09
	SID 69	10		91.38	0.6	3.31	0.2	0.3	1.2	97.29	93.59	2.51
	SID 29	11		86.07	2.36	6.22	0	0	1.24	95.4	86.94	3.11
	SID 55	11		95.01	2.38	6.4	0	0.22	4.99	98.29	96.13	4.32
	SID 73	11		93.7	0.58	6.4	0	0.29	0.39	96.31	91.76	3.98
	SID 52	12		95	0.93	8.24	0	0.28	2.59	97.59	92.69	4.91
	SID 54	12		82.45	3.04	6.83	0.09	1.99	3.61	94.5	86.05	4.08
	SID 70	12		88.79	1.49	3.2	0	0.64	1.71	96.05	91.68	4.16
	SID 58	13		88.25	2.33	6.31	0.09	0.26	2.85	93.78	91.79	6.91
	SID 64	13		87.23	2.2	3.66	0	0.08	2.03	96.83	87.55	2.77
	SID 74	13		98.13	2.26	3.64	0	0	0.49	97.54	97.35	3.34
	SID 49	14		90.22	1.09	1.09	0	0	0.72	96.74	92.39	2.29
	SID 63	14		83.77	1.28	2.72	0	0.08	0.72	96.48	92.33	4.4
	SID 76	14		93.72	1.03	15.13	0	0.26	0.38	97.44	90.38	4.1
	SID 43	15		82.71	1.42	9.29	0.13	0.11	0.77	95.48	88.52	5.29
	SID 51	15		92.21	2.24	4.6	0	0.12	1.18	97.87	90.67	3.19
	SID 80	15		90.92	2.1	4.89	0	0.81	1.28	97.67	91.73	1.98
	SID 67	16		92.97	2.61	4.32	0.09	0.09	0.54	98.83	94.14	3.96
	SID 72	16		97.31	3.45	10.46	0	0.67	0.77	98.08	91.65	6.14
	SID 78	16		96.79	2.29	11.35	0	0.23	0.34	97.94	92.89	2.98
	SID 81	16		93	3	1	0	0	1.11	96.56	91.56	3.44
	SID 82	16		89.73	3.78	7.57	0	0.54	1.08	96.22	94.86	5.95
	SID 30	17		93.84	1.8	8.71	0	0	0.9	97.15	94.44	2.4
	SID 20	18		72.92	0.89	0.1	0.1	0.1	0.69	97.82	86.81	2.48
	SID 21	18		77.53	2.8	0.75	0.11	0	0.54	94.62	85.16	5.81
	SID 45	18		92.38	3.7	30.48	0.23	0	2.31	93.53	84.76	4.39
	SID 46	18		93.44	2.93	24.82	0.47	0.47	2.22	95.9	82.2	5.85
	SID 47	18		96.12	1.47	26.62	0.21	0.31	1.05	96.44	60.69	7.34
	D6	19		83.09	1.06	6.24	0	0.32	0.63	97.04	79.49	7.08
	SID 22	19		94.41	1.82	23.15	0.13	0	1.04	97.79	95.19	3.64
	SID 44	19		86.56	4.41	34.84	0.11	0.43	1.83	83.44	57.42	7.42
	D1	20		92.58	1.06	2.01	0	0.21	0.64	98.73	95.76	4.88
	D13	22		96.7	4.19	17.6	0	0.67	1.65	97.23	92.06	10.11
	D15	22		94.71	3.57	2.12	0.13	0	1.06	89.02	94.71	2.65
	D14	23		93.68	0.69	5.06	0	1.03	0.34	93.2	86.25	4.54
	D11	24		94.37	0.83	13.84	0	1.91	2.9	98.01	88.15	4.39
	D2	25		94.52	1.45	2.97	0.07	0.99	2.44	98.22	87.58	2.77
	D12	25		86.83	1.01	0.95	0.08	0.85	1.94	95.58	89.62	5.19
	D19	26		89.38	0.53	1.58	0	0.32	0.42	94.32	91.69	3.79
	D7	29		93.26	1.19	35.67	0	0.96	1.13	93.15	87.77	3.62
	D10	29		96.91	0.93	23.79	0	1.11	0.19	97.47	95.55	2.6
	D8	32		97.04	4.41	27.36	0	0.42	1.51	97.1	95.77	4.23
	D5	33		95.11	1.36	0.9	0.18	0.63	1.81	96.92	95.66	1.99
	D16	35		95.82	3.52	0.55	0.11	0.88	2.09	93.51	95.38	2.42
	D20	35		85.61	2	8.3	0	0.11	1.05	76.58	55.78	5.88
	D9	36		87.52	2.15	21.25	0.05	0.46	1.19	85.6	74.09	6.76
	D17	37		92.41	1.54	1.54	0	1.15	0.19	86.74	91.35	4.71
	D4	42		97.57	2.53	4.4	0.09	1.03	1.87	97.47	88.4	1.31
	D3	50		92.03	1.39	2.94	0	0.95	2.08	96.54	91.17	1.82
	D18	52		92.33	2.25	0.77	0	0.93	0.39	89.39	76.68	2.71
	D21	54		92.79	2.19	25.59	0.24	1.21	1.54	91.9	61.54	7.13
	D22	60		88.16	2	7.74	0	0.64	1.46	79.69	63.93	5.46
	SID 57	5	With stim	91.71	20.53	10.02	0	0.25	10.76	93.92	55.17	50.16
	SID 68	5		89.3	21.72	6.09	0	0.52	6.3	93.28	68.84	29.8
	SID 75	5		94.24	12.29	9.83	0.08	0	2.88	94.15	83.81	7.88
	SID 61	6		94.82	6.02	9.62	0.08	0	0.92	96.07	56.27	15.8
	SID 66	6		91.14	4.38	5.28	0.09	0.09	1.16	96.6	87.39	10.64
	SID 71	6		89.89	7.12	8.95	0	0.19	1.44	94.42	80.75	24.54
	SID 50	7		92.55	39.62	5.42	0	0	31.04	93	41.87	54.74
	SID 60	7		85.85	2.42	4.49	0	0.09	0.78	92.84	81.71	21.14
	SID 56	8		88.49	20.47	4.34	0	0.21	11.58	92.83	52.65	34.18
	SID 62	8		82.09	12.08	4.93	0.08	0.25	1.89	87.51	71.24	41.08
	SID 65	8		93.47	3.86	3.13	0	0.18	1.01	97.79	95.4	23.53
	SID 48	9		84.76	37.07	5.77	0.12	0	42.84	71.36	51.85	46.88
	SID 53	9		94.66	16.47	6.06	0	0.27	12.22	96.56	79	36.65
	SID 59	9		94.76	5.65	3.31	0.24	0.48	2.42	95.65	67.74	26.69
	SID 69	10		94.29	67.47	6.39	0	0.58	33.69	90.32	70.76	46.85
	SID 29	11		92.87	62.68	7.64	0	0	41.91	81.53	63.82	51.46
	SID 55	11		94	14.8	7.24	0	0.39	10.05	93.46	75.78	47.12
	SID 73	11		91.75	21.3	7.74	0.08	0.42	6.99	90.24	57.83	30.56
	SID 52	12		94.53	11.55	8.47	0.18	0.62	10.49	94	67.72	29.1
	SID 54	12		83.78	11.85	12.44	0.52	1.19	5.85	94.3	81.19	30.67
	SID 70	12		89.01	8.03	3.15	0	0.57	1.91	88.53	55.83	28.59
	SID 58	13		87.55	8.91	1.91	0	0.27	5.55	88	77.45	41.36
	SID 64	13		99.49	2.88	5.09	0	0	1.78	89.82	60.47	61.92
	SID 74	13		97.15	14.62	5.4	0	0.2	0.98	94.8	91.46	15.6
	SID 49	14		88.46	60.63	0.79	0	0.11	48.3	85.97	57.92	54.3
	SID 63	14		85.26	8.98	4.83	0	0.15	2.69	96.01	68.99	26.86
	SID 76	14		96.43	12.77	5.98	0	0.46	3.8	98.27	93.44	19.56
	SID 43	15		82.48	57.29	6.39	0	0	51.92	75.19	51.53	55.75
	SID 51	15		95.1	50.13	3.77	0.13	0	35.05	93.09	61.81	49.87
	SID 80	15		94.34	29.19	1.36	0	0	6.79	93.1	85.18	41.74
	SID 67	16		92.23	6.18	5.12	0	0.27	1.33	97.79	81.27	10.16
	SID 72	16		95.58	22.45	6.72	0	0.92	4.51	93.93	51.52	51.89
	SID 78	16		96.72	22.99	6.04	0	0.21	10.06	94.49	86.86	23.2
	SID 81	16		94.41	21.25	1.1	0	0.55	8.11	95.07	86.42	19.93
	SID 82	16		91.07	25.04	3.83	0	0	3.19	92.34	89	32.54
	SID 30	17		92.76	60.08	9.04	0	0	41.99	90.18	70.28	47.03
	SID 20	18		63.19	12.99	0.3	0	0	2.66	86.52	64.76	20.28
	SID 21	18		71.41	30.25	0.73	0	0.21	6.44	77.96	44.18	33.37
	SID 45	18		96.24	23.53	28.24	0.94	0	4.24	92.71	77.65	32.71
	SID 46	18		95.51	37.26	33.5	0.73	0.36	16.02	96.36	60.19	42.48
	SID 47	18		96.41	21.13	28.32	0.22	0.11	2.61	95.53	63.94	29.96
	D6	19		81.15	13.08	8.03	0.21	0.82	4.74	91.66	52.11	34.29
	SID 22	19		94.72	62.44	8.33	0	0	61.97	92.49	81.92	45.66
	SID 44	19		90.86	36.01	35.02	0.11	0.33	22.47	82.6	43.17	32.82
	D1	20		77.34	4.79	1.31	0	0.22	1.2	94.01	72.77	18.52
	D13	22		93.31	8.24	23.26	0.06	2.11	3.16	92.87	46.47	37.3
	D15	22		93.72	42.38	0.83	0	1.2	18.84	73.68	68.24	16.99
	D14	23		93.39	0.62	8.9	0.06	1	0.94	93.76	43.48	13.79
	D11	24		94.06	7.58	19.72	0.09	1.55	2.41	96.55	40.74	21.02
	D2	25		91.14	4.81	3.14	0.14	1.88	5.44	91.56	73.78	10.39
	D12	25		82.34	8.75	1.52	0.07	0.52	2.37	92.95	67.66	18.77
	D19	26		95.18	36.45	1.64	0	0.29	14.85	88.81	88.24	32.4
	D7	29		92.38	5.57	42.86	0	1.67	2.72	87.29	75.15	22.39
	D10	29		95.28	26.49	18.77	0	0.5	6.94	94.11	90.34	10.72
	D8	32		94.47	9.19	24.07	0	0.66	2.9	93.71	87.64	10.45
	D5	33		93.9	61.9	3.2	0	0.22	55.36	89.66	86.76	28.79
	D16	35		96.8	43.72	0.46	0	0	30.94	89.73	89.27	23.29
	D20	35		89.28	17.5	10.63	0.09	0.26	5.4	75.04	54.46	56.35
	D9	36		81.67	4.52	12.37	0	2.15	2.06	80.26	67.32	18.55
	D17	37		95.85	71.51	1.68	0	0.56	41.5	79.01	74.3	45.49
	D4	42		96.44	27.69	5.67	0.07	0.33	7.19	95.98	74.23	12.85
	D3	50		90.11	10.49	1.71	0	0	3.75	92.67	84.65	16.62
	D18	52		95.67	63.89	0.98	0	1.11	25.62	79.36	75.36	38.4
	D21	54		94.86	51.82	10.97	0	0.68	32.9	84.95	53.03	62.03
	D22	60		92.59	34.43	9.19	0	0.75	7.04	81.24	66.7	51.88
MFI	SID 57	5	No stim	19.28	3.69	4.55	1.49	0.49	2.07	38.46	16.48	9.93
	SID 68	5		37.88	3.88	4		0.77	1.68	39.3	53.46	10.61
	SID 75	5		41.99	3.08	4.13			1.72	27.7	32.39	13.58
	SID 61	6		22.65	3.43	3.54			1.68	35.83	19.44	9.33
	SID 66	6		18.9	3.89	3.52			1.87	39.75	56.13	7.86
	SID 71	6		38.68	3.29	4.07	1.08	0.73	2.69	39.8	69.34	6.14
	SID 50	7		27.1	3.15	2.54			1.55	48.94	40.68	4.42
	SID 60	7		15.07	3.48	3.81	2.12	2.48	1.69	37.33	36.94	10.98
	SID 56	8		17.58	3.08	4.31			1.55	38.06	26.02	8.95
	SID 62	8		16.02	3.5	3.51	1.51	0.61	1.69	30.29	42.68	6.73
	SID 65	8		16.54	3.81	3.46	1.54		1.7	37.28	37.66	9.15
	SID 48	9		36.28		3.15		0.97	1.72	45.55	46.93	8.67
	SID 53	9		24.87	3.06	4.23		0.46	1.88	25.64	22.89	5.56
	SID 59	9		16.48	3.56	3.61		0.5	2.45	29.91	14.62	6.63
	SID 69	10		28.71	3.58	3.88	1.58	0.65	1.72	29.64	45.83	6.88
	SID 29	11		28.3	3.92	2.29			1.66	39.78	43.58	5.31
	SID 55	11		27.76	3.41	4.13		0.49	2.2	48.71	55.18	6.79
	SID 73	11		36.79	3.41	3.85		0.65	3.58	29.11	42.26	7.1
	SID 52	12		27.83	3.2	4.2		0.46	1.51	26.37	20.56	8.3
	SID 54	12		23.31	3.54	4.78	1.12	1.12	1.92	36.34	31.53	9.54
	SID 70	12		28.82	4.7	3.83		0.77	1.79	32.59	45.93	5.16
	SID 58	13		14.99	3.37	3.96	0.84	0.46	1.9	44.51	40.51	6.88
	SID 64	13		18.45	3.9	3.39		0.63	1.63	46.16	45.05	9.61
	SID 74	13		32.63	3.04	3.6			1.87	31.59	41.1	7.27
	SID 49	14		21.51	3.18	2.6			2.06	38.01	37.59	6.14
	SID 63	14		9.17	3.47	2.3		0.66	1.52	30.22	30.55	8.22
	SID 76	14		44.89	3.54	3.91		1.99	1.65	29.95	29.17	6.29
	SID 43	15		18.88	3.84	2.35	0.71	0.7	1.72	27.06	18.24	6.5
	SID 51	15		28.92	3.55	2.67		0.66	1.59	38.1	37.1	6.7
	SID 80	15		31.53	2.93	3.86		0.75	1.49	29.82	39.67	5.63
	SID 67	16		18.34	3.92	3.42	1.88	0.7	5.37	46.67	50.33	8.26
	SID 72	16		39.78	4.04	4.01		0.66	1.63	34.53	30.31	6.66
	SID 78	16		40.77	2.99	3.88		0.7	1.77	26.22	32.95	6.29
	SID 81	16		14.99	3.21	4.69			1.49	29.85	36.94	5.96
	SID 82	16		39.5	4.11	4.15		0.88	1.82	40.76	50.33	4.85
	SID 30	17		36.3	3.9	1.92			4.37	42.38	45.63	8.42
	SID 20	18		3.91	3.75	1.72	1.71	1.16	1.74	19.87	20.89	4.47
	SID 21	18		6.96	3.83	2	0.7		1.72	33.06	41.9	9.76
	SID 45	18		64.82	6.18	3.34	0.58		2.29	45.39	39.17	8.63
	SID 46	18		48.68	5.67	3.03	0.59	0.74	2.21	37.18	38.04	9.85
	SID 47	18		49.34	5.98	3.3	0.59	0.76	2.42	28.52	19.16	22.89
	D6	19		10.55	3.49	1.85		1.12	2.72	25.12	27.06	6.63
	SID 22	19		41.09	4.9	2.02	0.68		1.48	33.99	42.32	5.69
	SID 44	19		40.85	4.51	2.56	0.55	0.97	1.74	22.94	10.35	11.94
	D1	20		10.83	4.48	1.61		1.05	1.89	42.06	68.61	9.85
	D13	22		33.05	3.91	4.42		0.75	2.52	34.62	28.26	3.29
	D15	22		56.6	4.39	0.31	0.56		1.3	10.27	54.91	7.64
	D14	23		24.01	2.89	4.03		0.73	2.44	27.52	21.54	3.51
	D11	24		32.89	3.7	4.56		0.95	2.64	33.66	28.31	7.45
	D2	25		25.61	10.91	3.92	2.02	0.98	4.98	47.46	28.01	7.64
	D12	25		13.58	3.67	4.19	0.59	0.63	2.68	33.6	34.11	3.7
	D19	26		11.13	3.95	2.01		0.75	6.11	17.32	21.86	3.19
	D7	29		50.88	8.15	2.76		0.75	1.79	23.25	31.51	6.79
	D10	29		51.12	8.35	2.7		0.57	1.31	27.55	47.2	3.41
	D8	32		47.28	8.79	2.63		0.53	1.86	32.13	43.94	6.66
	D5	33		33.03	9.72	2.82	1.31	1.12	5.05	51.08	39.2	6.86
	D16	35		43.82	5.27	0.26	0.61	0.41	1.32	10.17	51.6	4.8
	D20	35		13.72	3.83	2.01		0.81	1.17	9.45	4	4.45
	D9	36		36.38	9.93	2.95	2.29	0.6	2.2	23.95	25.43	6.63
	D17	37		40	2.82	0.3		0.39	2.38	7.25	32.29	4.38
	D4	42		53.14	11.77	4.42	0.8	1.19	5.65	64.1	36.6	6.41
	D3	50		29.86	10.82	4.15		1.12	5.55	53.02	40.48	6.57
	D18	52		19.23	3.7	0.55		0.38	1.09	4.62	6.5	4.23
	D21	54		26.47	4.21	2.15	3.95	0.75	1.45	10.34	4.11	5.39
	D22	60		20.01	4.7	2.18		0.73	1.4	10.61	4.65	5.36
	SID 57	5	With stim	18.38	4.74	5.02		0.85	2.37	38.04	21.29	10.33
	SID 68	5		35.4	5.07	4.11		0.79	2.79	34.62	49.1	9.29
	SID 75	5		41.07	3.24	3.77	0.6		1.76	36.74	57.07	11.59
	SID 61	6		20.34	3.51	3.31	0.66		1.97	34.84	32.06	9.4
	SID 66	6		18.78	3.94	3.25	2.8	0.95	2.1	32.05	49.32	7.98
	SID 71	6		39.39	3.74	4.12		0.65	3.18	35.86	69.4	6.23
	SID 50	7		29.21	10.45	2.55			8.09	46.62	35.67	8.14
	SID 60	7		14.72	3.6	3.53	0	0.68	1.9	29.76	35.37	9.89
	SID 56	8		17.44	4.43	4.4		0.59	2.25	37.23	24.83	10.4
	SID 62	8		16.7	3.65	3.47	2.84	2.5	1.98	23.62	28.77	7.37
	SID 65	8		16.82	3.69	3.34		8.1	1.91	44.06	70.39	9.5
	SID 48	9		27.49	10.47	3.08	1.09		7.38	41.55	42.17	9.71
	SID 53	9		21.14	4.11	4.24		0.79	2.64	19.1	19.97	6.46
	SID 59	9		15.34	4.04	3.66	0.62	0.58	2.49	24.08	19.02	6.95
	SID 69	10		31.28	9.93	3.9		1.03	6.33	26.12	34.79	12.36
	SID 29	11		29.88	9.38	2.29			6.18	40.51	46.69	9.72
	SID 55	11		23.64	4.57	3.94		0.59	3.18	34.85	45.02	8.01
	SID 73	11		34.16	4.91	3.83	0.53	0.66	3.63	21.85	28.16	8.19
	SID 52	12		22.75	3.99	4.3	1.79	0.59	2.32	21.37	21.41	8.47
	SID 54	12		22.17	3.74	4.9	1.05	0.74	2.17	23.62	17.88	9.57
	SID 70	12		21.47	5.51	4.03		0.74	3.65	18.67	25.07	6.76
	SID 58	13		10.94	4.17	3.53		0.49	3.04	23.82	28.37	7.14
	SID 64	13		14.96	4.01	3.86			2.2	35.92	43.97	8.81
	SID 74	13		35.11	3.35	3.74		0.93	2.39	27.84	34.02	7.24
	SID 49	14		19.66	8.61	2.5		0.74	10.11	32.72	32.44	7.24
	SID 63	14		9.88	3.69	2.28		1.14	2.07	28.54	35.18	8.39
	SID 76	14		36.26	4.45	3.88		0.67	2.03	24.31	31.87	6.44
	SID 43	15		15.68	9.52	2.72			6.69	20.55	13.28	11.48
	SID 51	15		25.69	8.49	3.06	0.77		6.49	38.97	29.52	9.64
	SID 80	15		21.65	3.98	3.79			3.27	12.93	21.79	5.85
	SID 67	16		16.64	3.98	3.47		0.82	2.17	39.76	55.86	7.38
	SID 72	16		29.38	5.45	3.81		0.85	2.71	30.46	34.44	8.93
	SID 78	16		30.86	4.83	3.99		0.75	4.65	18.07	31.23	6.17
	SID 81	16		15.27	4.33	4.78		0.73	3.06	22.02	22.57	7.35
	SID 82	16		32.39	4.85	3.72			4.04	27.11	42.15	5.08
	SID 30	17		35.96	8.03	2.2			5.96	42.02	38.84	12.73
	SID 20	18		3.54	4.34	2.07			2.74	12.37	15.48	5.39
	SID 21	18		5.4	6.44	1.91		2.24	3.04	23.23	23.8	10.48
	SID 45	18		63.67	7.4	3.23	0.6		2.49	50.62	48.82	10.2
	SID 46	18		57.19	6.74	3.2	0.6	0.89	2.72	43.61	39.58	13.2
	SID 47	18		55.64	7.5	3.27	0.69	0.81	2.22	38.24	41.33	13.89
	D6	19		9.78	4.88	1.83	1.14	1.26	3.2	19.55	23.53	7.11
	SID 22	19		34.65	9.85	1.93			10.15	30.57	38.25	8.9
	SID 44	19		36.7	8.15	2.74	0.64	1.01	4.13	25.22	10.69	15.75
	D1	20		6.83	5.57	1.56		0.73	2.37	29.07	56.91	9.17
	D13	22		35.56	5.07	4.74	1.39	0.72	2.71	54.68	7.44	5.71
	D15	22		48.65	10.57	0.39		0.65	2.99	9.88	30.36	12.27
	D14	23		28.51	3.27	4.31	2.97	0.8	2.77	47.72	7.77	3.94
	D11	24		35.34	4.78	4.54	0.74	0.77	2.72	36.41	24.48	5.95
	D2	25		22.74	12.45	4.12	0.92	0.87	6.73	38.05	26.13	6.33
	D12	25		12.26	4.08	4.33	1.79	0.65	2.57	30.47	33.53	4.03
	D19	26		14.9	6.1	1.84		0.75	4.55	13.32	18.13	4.34
	D7	29		53.75	8.02	3		0.6	1.74	19.53	25.63	5.64
	D10	29		42.08	8.88	2.64		0.52	2.5	30.94	49.36	3.92
	D8	32		48.91	9.2	2.82		0.6	2.64	31.84	37.24	4.92
	D5	33		33.29	18.81	2.88		1.28	17.75	42.19	35.79	6.61
	D16	35		41.88	9.23	0.44			4.03	8.41	51.82	5.99
	D20	35		15.2	5.57	2.06	0.61	0.92	2.74	8.4	4.41	5.63
	D9	36		31.12	11.25	2.75		0.75	2.75	20.72	23.44	6.07
	D17	37		47.99	11.05	0.3		0.46	4.26	7.47	28.43	6.86
	D4	42		43.95	14.72	4.77	0.81	1.25	8.47	48.26	34.97	9.64
	D3	50		26.17	12.36	4.11			7.96	37.76	31.77	6.62
	D18	52		23.03	10.46	0.59		0.46	2.48	4.45	8.2	6.54
	D21	54		20.18	8.47	2.01		0.85	6.32	5.75	3.87	9.31
	D22	60		18.25	6.82	2.07		0.8	3.17	7.82	4.89	6.97
