# Supplementary material for: High-resolution phenotyping identifies NK cell subsets that distinguish healthy children from adults
Source: PLoS One. 2017 Aug 2;12(8):e0181134. doi: 10.1371/journal.pone.0181134 (PMC5540415; doi:10.1371/journal.pone.0181134)
Supplement: S2 Dataset — (XLSX) [file pone.0181134.s010.xlsx]

## Sheet: Panel 1
Value	Sample ID	Age	NK subset	Stimulation	DNAM-1	CD69	NKp46	NKp30	NKG2D	NKp44		Value	Sample ID	Age	NK subset	Stimulation	DNAM-1	CD69	NKp46	NKp44
%	SID 57	5	CD56bright	No stim	91.15	7.08	61.95	67.26	32.74	1.77		MFI	SID 57	5	CD56bright	No stim	8.68	3.49	7.9	1.75
	SID 68	5			86.73	7.14	65.31	65.31	1.02	6.12			SID 68	5			7.98	4.01	6.91	1.66
	SID 75	5			62.16	8.11	35.14	45.95	2.7	2.7			SID 75	5			6.95	4.38	5.46	5.7
	SID 61	6			77.5	50	40	85	25	2.5			SID 61	6			7.89	3.49	5.93	1.7
	SID 66	6			91.3	1.45	81.16	82.61	56.52	2.9			SID 66	6			8.72	1.37	8.01	1.73
	SID 71	6			82.35	7.84	60.78	62.75	5.88	1.96			SID 71	6			8.51	7.97	6.57	1.05
	SID 50	7			63.64	23.86	35.23	59.09	19.32	0			SID 50	7			6.47	4.01	3.2
	SID 60	7			89.15	6.2	72.09	73.64	27.13	10.08			SID 60	7			7.92	1.69	7.32	2.22
	SID 56	8			87.5	8.93	69.64	77.68	12.5	2.68			SID 56	8			8.96	2.66	10.93	1.64
	SID 62	8			72.09	16.28	36.43	55.81	49.61	4.65			SID 62	8			6.67	1.68	6.34	1.99
	SID 65	8			73.33	10	70	73.33	46.67	3.33			SID 65	8			6.88	5.46	9.28	1.87
	SID 48	9			61.82	10	60	63.64	11.82	6.36			SID 48	9			7.56	4.72	5.64	1.91
	SID 53	9			92.86	26.19	64.29	59.52	11.9	9.52			SID 53	9			9.6	2.51	8.86	11.42
	SID 59	9			90.7	27.91	67.44	79.07	25.58	2.33			SID 59	9			8.82	3.35	13.53	10.38
	SID 69	10			81.36	3.39	69.49	61.02	2.54	6.78			SID 69	10			7.41	6.33	7.44	1.74
	SID 29	11			74.55	10.91	85.45	89.09	18.18	3.64			SID 29	11			7.63	2.56	6.8	1.24
	SID 55	11			82.52	6.8	65.05	70.87	8.74	1.94			SID 55	11			7.84	5.34	10.17	11.43
	SID 73	11			75	7.61	56.52	43.48	27.17	2.17			SID 73	11			6.1	2.75	6.82	11.27
	SID 52	12			76.47	20.59	41.18	41.18	11.76	0			SID 52	12			7.31	2.55	5.18
	SID 54	12			83.59	7.81	75	86.72	11.72	3.91			SID 54	12			8.59	1.96	9.62	1.71
	SID 70	12			72.79	13.24	84.56	72.06	37.5	5.15			SID 70	12			7.94	4.97	10.37	2.28
	SID 58	13			89.36	4.26	56.38	78.72	14.89	5.32			SID 58	13			7.94	3.25	6.89	1.64
	SID 64	13			84.85	12.12	78.79	78.79	34.85	18.18			SID 64	13			7.19	2.06	8.72	2.19
	SID 74	13			75	27.78	47.22	50	19.44	0			SID 74	13			7.04	2.16	5.95
	SID 49	14			76.99	17.7	64.6	73.45	7.96	6.19			SID 49	14			7.78	3.64	7.52	1.44
	SID 63	14			86.05	16.28	60.47	69.77	41.86	4.65			SID 63	14			7.63	1.47	6.82	1.81
	SID 76	14			67.9	24.69	33.33	50.62	14.81	6.17			SID 76	14			7.47	3.25	7.03	6.53
	SID 43	15			57.63	11.86	66.95	64.41	44.07	1.69			SID 43	15			6.72	2.51	4.9	0.9
	SID 51	15			65.22	26.09	54.35	76.09	30.43	4.35			SID 51	15			6.83	4.18	6.17	1.18
	SID 80	15			72.15	26.58	50.63	62.03	7.59	2.53			SID 80	15			6.52	3.23	8.27	3.15
	SID 67	16			61.4	14.04	42.11	70.18	10.53	3.51			SID 67	16			6.85	4.03	8.44	5.6
	SID 72	16			76.47	15.69	23.53	66.67	25.49	1.96			SID 72	16			7.23	2.87	6.02	1.28
	SID 78	16			70.59	26.47	29.41	38.24	14.71	0			SID 78	16			8.91	2.21	10.07
	SID 81	16			83.47	14.05	68.6	64.46	3.31	1.65			SID 81	16			9.6	2.01	7.91	2.52
	SID 82	16			60.78	13.73	58.82	54.9	17.65	3.92			SID 82	16			7.04	5.34	6.68	1.08
	SID 30	17			61.36	25	47.73	72.73	52.27	2.27			SID 30	17			6.67	2.25	5.74	2.96
	SID 20	18			77.78	13.89	75	86.11	8.33	2.78			SID 20	18			7.46	7.04	4.94	1.05
	SID 21	18			86.47	18.8	75.94	79.7	30.08	5.26			SID 21	18			9.84	4.01	6.7	1.07
	SID 45	18			72.5	13.33	55	68.33	10.83	5.83			SID 45	18			6.31	5.98	9.19	2.17
	SID 46	18			77.78	6.67	42.22	28.89	11.11	4.44			SID 46	18			7.82	4.83	6.39	14.08
	SID 47	18			71.43	20.63	42.86	50.79	9.52	3.17			SID 47	18			7.77	5.03	7.52	5.37
	D6	19			69.66	22.47	58.43	68.54	25.84	4.49			D6	19			8.51	3.08	3.58	0.99
	SID 22	19			62.3	14.75	42.62	57.38	11.48	3.28			SID 22	19			6.6	2.34	7.01	1.7
	SID 44	19			54	14	32.67	54.67	20.67	14			SID 44	19			7.55	6.81	6.26	1.33
	D1	20			39.66	31.03	56.9	63.79	22.41	1.72			D1	20			12.01	3.18	4.26	0.89
	D13	22			75.36	10.14	63.77	44.93	5.8	2.9			D13	22			6.64	5.16	1.5	0.56
	D15	22			72.82	8.74	39.81	76.7	18.45	2.91			D15	22			8.07	7.99	0.13	4.01
	D14	23			72.6	20.55	38.36	53.42	4.11	2.74			D14	23			6.05	4.31	0.04	0.57
	D11	24			81.82	12.73	50.91	49.09	3.64	0			D11	24			6.64	6.12	0.1
	D2	25			84.85	10.61	43.94	51.52	25.76	3.03			D2	25			7.62	3.91	-0.5	2.7
	D12	25			63.37	8.91	52.48	65.35	5.94	0			D12	25			5.66	3.37	0.86
	D19	26			61.9	9.52	47.62	35.71	33.33	0			D19	26			6.45	4.57	8.27
	D7	29			85.42	27.08	25	20.83	14.58	2.08			D7	29			6.43	5.85	0.29	7.91
	D10	29			88	8	0	24	8	0			D10	29			7.57	3.69	-0.64
	D8	32			95.65	34.78	34.78	39.13	13.04	0			D8	32			7.79	5.53	2
	D5	33			76.67	10	46.67	40	16.67	0			D5	33			7.65	3.95	0.24
	D16	35			84.85	10.1	40.4	61.62	14.14	1.01			D16	35			7.19	3.12	0.63	2.86
	D20	35			89.05	20.95	77.14	52.38	15.71	5.71			D20	35			6.58	4.99	6.73	0.39
	D9	36			68.38	30.77	39.32	79.49	9.4	2.56			D9	36			8.23	4.68	2.57	0.58
	D17	37			74.55	7.27	52.73	60	1.82	1.82			D17	37			6.6	3.79	1.29	0.9
	D4	42			76.47	17.65	53.92	62.75	6.86	0			D4	42			7.22	4.14	1.08	0.84
	D3	50			77.42	16.13	51.61	77.42	29.03	3.23			D3	50			7.65	7.97	3.19	14.14
	D18	52			90.91	30.3	46.97	77.27	3.03	7.58			D18	52			7.91	6.15	0.83	1.1
	D21	54			94.03	11.94	62.69	46.27	2.99	1.49			D21	54			7.49	3.21	6.45
	D22	60			89.24	34.81	73.42	43.04	24.68	6.96			D22	60			6.45	5.44	7.5	0.13
	SID 57	5		With stim	93.23	40.1	59.38	64.58	31.25	10.42			SID 57	5		With stim	10.18	2.28	6.37	2.29
	SID 68	5			82.56	31.4	40.7	70.93	0	5.81			SID 68	5			7.43	4.3	6.26	1.64
	SID 75	5			78.87	29.58	16.9	56.34	4.23	0.7			SID 75	5			9.08	2.66	4.77	1.03
	SID 61	6			88.46	61.54	42.31	80.77	15.38	0			SID 61	6			8.88	2.46	5.18
	SID 66	6			90.38	15.38	59.62	78.85	51.92	1.92			SID 66	6			10.18	1.96	8.98	17.27
	SID 71	6			89.66	24.14	51.72	51.72	3.45	3.45			SID 71	6			8.34	3.55	5.1	1.1
	SID 50	7			51.45	47.83	18.12	73.91	28.99	3.62			SID 50	7			6.73	8.73	2.78	1.14
	SID 60	7			91.93	65.22	42.86	76.4	39.13	5.59			SID 60	7			9.12	2.65	4.25	1.47
	SID 56	8			83.21	13.36	64.12	65.65	10.69	4.58			SID 56	8			8.22	2.01	6.94	1.96
	SID 62	8			78.15	31.13	49.67	47.02	36.42	1.32			SID 62	8			7.16	1.97	4.57	1.68
	SID 65	8			92.31	11.54	57.69	53.85	34.62	3.85			SID 65	8			7.68	2.55	9.71	2.14
	SID 48	9			72.03	89.83	13.56	65.25	13.56	11.86			SID 48	9			7.72	8.48	3.45	0.96
	SID 53	9			98.11	13.21	52.83	56.6	1.89	0			SID 53	9			8.45	1.61	6.06
	SID 59	9			87.04	22.22	66.67	61.11	7.41	1.85			SID 59	9			6.9	2.29	7.1	1.24
	SID 69	10			85.19	8.64	58.02	65.43	1.23	8.64			SID 69	10			7.39	2.28	5.83	1.67
	SID 29	11			79.27	89.02	21.95	76.83	29.27	8.54			SID 29	11			8.42	8.82	2.36	1.04
	SID 55	11			80.87	18.26	51.3	69.57	17.39	3.48			SID 55	11			7.65	2.99	7.37	6.38
	SID 73	11			77.69	42.98	36.36	38.02	19.83	3.31			SID 73	11			7.08	3.89	5.76	1.96
	SID 52	12			88.24	47.06	55.88	58.82	32.35	5.88			SID 52	12			7.16	2.26	7.52	9.54
	SID 54	12			78	8	70	74	7	0			SID 54	12			7.56	2.12	8.72
	SID 70	12			89.63	35.56	78.52	76.3	31.11	3.7			SID 70	12			8.44	3.18	7.9	1.51
	SID 58	13			85.83	38.33	26.67	60.83	1.67	2.5			SID 58	13			7.01	2.12	6.96	1.74
	SID 64	13			81.54	18.46	73.85	84.62	32.31	1.54			SID 64	13			6.98	2.7	6.06	5.49
	SID 74	13			50	18.75	56.25	37.5	6.25	6.25			SID 74	13			6.69	3.02	4.79	1.84
	SID 49	14			81.44	81.44	21.65	67.01	10.31	2.06			SID 49	14			8.15	7.39	2.85	3.22
	SID 63	14			88.89	33.33	55.56	59.26	25.93	0			SID 63	14			7.11	1.71	5.1
	SID 76	14			74.19	34.41	31.18	35.48	10.75	2.15			SID 76	14			7.9	3.25	6.7	10.67
	SID 43	15			78.98	95.54	13.38	60.51	31.21	3.82			SID 43	15			7.57	8.76	2.47	1.46
	SID 51	15			73.58	66.04	9.43	60.38	20.75	5.66			SID 51	15			7.94	7.38	4.11	0.97
	SID 80	15			77.33	45.33	68	61.33	4	1.33			SID 80	15			8.79	2.63	5.95	2.03
	SID 67	16			59.26	18.52	55.56	74.07	11.11	0			SID 67	16			8.45	1.51	6.39
	SID 72	16			84.09	20.45	36.36	56.82	9.09	0			SID 72	16			7.99	5.42	6.37
	SID 78	16			81.48	59.26	33.33	37.04	7.41	3.7			SID 78	16			8.62	3.39	5.18	5.96
	SID 81	16			83.05	30.51	66.1	54.24	6.78	3.39			SID 81	16			9.48	2.9	5.33	3.79
	SID 82	16			84.38	53.13	59.38	59.38	18.75	12.5			SID 82	16			8.1	3.41	7.82	2.12
	SID 30	17			82.98	97.87	21.28	74.47	51.06	2.13			SID 30	17			8.42	5.9	1.99	24.3
	SID 20	18			55.91	81.1	14.96	88.19	5.51	6.3			SID 20	18			7.44	6.14	1.14	1.12
	SID 21	18			77.04	90.66	27.63	77.82	33.85	13.23			SID 21	18			9.12	7.53	0.63	1.09
	SID 45	18			78.84	54.5	53.44	71.43	9.52	8.47			SID 45	18			8.11	5.03	6.27	13.23
	SID 46	18			56.25	4.69	10.94	70.31	26.56	34.38			SID 46	18			7.84	2.99	5.74	1.36
	SID 47	18			83.87	38.71	22.58	51.61	9.68	6.45			SID 47	18			7.81	5.36	6.13	1.56
	D6	19			70.71	86.87	11.11	74.75	15.15	7.07			D6	19			8.73	6.11	1.57	0.94
	SID 22	19			73.91	80.43	2.17	69.57	30.43	8.7			SID 22	19			6.51	7.14	1.93	1.99
	SID 44	19			45.24	54.76	5.36	73.81	21.43	26.79			SID 44	19			7.07	5.05	4.45	1.29
	D1	20			58.7	65.22	32.61	86.96	19.57	28.26			D1	20			9.05	4.4	1.51	0.97
	D13	22			81.48	48.15	20.37	40.74	1.85	9.26			D13	22			6.27	4.44	-1.07	1.56
	D15	22			81.48	19.75	45.68	87.65	12.35	3.7			D15	22			7.27	5.27	-0.01	0.85
	D14	23			84.21	59.65	16.67	44.74	2.63	2.63			D14	23			7.38	5.02	-0.02	0.88
	D11	24			88.73	46.48	18.31	33.8	2.82	1.41			D11	24			8.04	4.28	-0.93	73.3
	D2	25			90.24	65.85	41.46	51.22	17.07	2.44			D2	25			8.35	6.22	-1.74	2.43
	D12	25			65.89	52.71	30.23	34.11	1.55	1.55			D12	25			5.91	4.99	-0.64
	D19	26			85.48	33.87	45.16	38.71	19.35	4.84			D19	26			6.66	3.58	6.89	0.27
	D7	29			78.38	64.86	37.84	43.24	5.41	0			D7	29			7.03	6.35	0.15
	D10	29			95.35	58.14	55.81	55.81	13.95	9.3			D10	29			8.21	5.8	0.39	0.65
	D8	32			91.43	85.71	42.86	28.57	5.71	0			D8	32			8.48	6.71	-0.84
	D5	33			88.24	58.82	35.29	41.18	5.88	0			D5	33			7.16	5.72	-0.93
	D16	35			83.87	53.23	20.97	79.03	6.45	0			D16	35			6.74	4.64	-1.06	0.47
	D20	35			85.43	71.36	6.03	35.18	6.03	2.51			D20	35			6.64	5.04	6.74	0.23
	D9	36			65.67	61.19	40.3	62.69	11.94	4.48			D9	36			8.58	6.48	1.56	0.67
	D17	37			83.53	37.65	51.76	64.71	4.71	5.88			D17	37			7.73	4.95	-0.17	1.35
	D4	42			74.03	66.23	58.44	55.84	0	0			D4	42			7.89	5.31	0.38	0.35
	D3	50			84.21	71.05	57.89	42.11	5.26	0			D3	50			8.29	7.94	-0.65
	D18	52			92.11	47.37	47.37	71.05	2.63	0			D18	52			8.7	3.93	-0.08
	D21	54			92.98	71.93	31.58	36.84	0	5.26			D21	54			7.57	4.12	4.52	0.27
	D22	60			93.89	88.33	4.44	43.33	15.56	5			D22	60			7.24	5.14		0.44
	SID 57	5	CD56dim	No stim	70.67	12.94	21.23	29.52	9.4	1.12			SID 57	5	CD56dim	No stim	7.49	2.03	4.95	6.07
	SID 68	5			65.16	18.02	13.49	48.73	1.59	1.9			SID 68	5			7.31	2.52	5.42	4.21
	SID 75	5			45.85	6.59	13.75	25.5	2.01	3.72			SID 75	5			6.59	2.33	4.9	1.47
	SID 61	6			61.68	51.79	16.63	62.21	7.68	0.63			SID 61	6			6.67	2.57	3.63	2.7
	SID 66	6			55.1	12.99	25.42	69.32	16.24	2.69			SID 66	6			6.64	2.14	4.94	3.78
	SID 71	6			67.41	16.03	15.13	47.45	1.61	2.33			SID 71	6			7.01	2.29	6.22	3.78
	SID 50	7			40.29	16.18	16.63	61.05	7.25	1.23			SID 50	7			6.03	3.09	3.1	1.17
	SID 60	7			42.13	11.07	16.5	64.5	7.17	1.19			SID 60	7			6.19	1.99	3.8	3.13
	SID 56	8			79.93	8.01	23.95	55.49	3.55	1.16			SID 56	8			7.33	2.33	4.87	3.78
	SID 62	8			42.56	34.1	11.1	27.46	19.11	1.72			SID 62	8			6.19	2.08	4.34	4.45
	SID 65	8			57.82	21.04	21.57	57.39	11.33	0.76			SID 65	8			6.06	1.78	4.94	2.61
	SID 48	9			38.78	18.1	12.1	17.74	3.41	3.06			SID 48	9			7.33	3.67	4.48	4.38
	SID 53	9			73.01	14.01	19.39	24.3	1.58	1.21			SID 53	9			7.23	1.88	4.71	3.44
	SID 59	9			79.2	13.7	39.46	55.39	1.55	0.97			SID 59	9			7.73	2.01	5.12	3.71
	SID 69	10			64.6	13.87	18.04	71.15	2.81	1.87			SID 69	10			7.19	2.23	5.31	2.49
	SID 29	11			54.52	45.36	32.31	68.86	7.87	0.94			SID 29	11			6.86	3.49	3.3	6.69
	SID 55	11			61.97	13.43	28.13	54.69	0.9	0.83			SID 55	11			6.76	2.17	5.6	2.48
	SID 73	11			44.55	12.27	4.32	13.91	2.4	1.17			SID 73	11			5.93	2.49	5.58	3.3
	SID 52	12			75.21	10.51	21.11	30	1.45	0.77			SID 52	12			7.64	1.7	4.64	2.28
	SID 54	12			76.09	17.75	42.39	68.36	4.35	3.5			SID 54	12			7.78	2.24	5.44	3.51
	SID 70	12			52.13	46.29	19.09	60.14	12.56	2.18			SID 70	12			6.62	3.98	7.22	3.71
	SID 58	13			73.09	14.38	24.18	62.2	2.29	0.98			SID 58	13			7.5	1.87	5.35	4.01
	SID 64	13			69.45	17.86	21.04	67.34	6.87	2.22			SID 64	13			7.02	2.08	4.04	4.49
	SID 74	13			33.88	32.52	6.4	19.42	2.59	0.86			SID 74	13			6.43	2.54	5.7	6.42
	SID 49	14			52.67	21.16	20.94	42.75	1.96	1.74			SID 49	14			7.21	3.24	3.75	3.46
	SID 63	14			52.67	17.91	21.88	52.67	7.85	0.63			SID 63	14			6.37	1.93	3.54	3.78
	SID 76	14			52.81	23.55	7.29	23.22	3.35	1.51			SID 76	14			6.47	2.64	6.89	1.91
	SID 43	15			49.07	21.66	19.8	31.44	9.55	0.93			SID 43	15			6.91	2.75	2.79	1.22
	SID 51	15			59.21	24.48	23.7	42.34	6.5	0.99			SID 51	15			6.84	3.02	3.11	1.01
	SID 80	15			42	30.76	13.24	46.38	2.1	0.95			SID 80	15			6.08	2.59	4.31	6.92
	SID 67	16			64.93	11.37	5.53	33.37	3.93	0.96			SID 67	16			6.64	1.82	4.21	5.34
	SID 72	16			59.18	11.51	4.88	25.26	2.58	0.91			SID 72	16			6.59	3.18	5.4	2.75
	SID 78	16			46.73	30.17	3.97	17.91	3.3	1.08			SID 78	16			6.52	3.37	5.02	3.6
	SID 81	16			66.41	38.9	21.24	47.88	1.83	1.45			SID 81	16			8.03	2.69	4.56	4.49
	SID 82	16			28.33	23.04	6.66	27.73	7.08	2.13			SID 82	16			6.69	2.85	5.27	4.49
	SID 30	17			51.89	18.15	15.69	38.85	14.37	0.85			SID 30	17			6.49	2.36	2.31	1.24
	SID 20	18			46.65	17.97	14.24	75.14	1.72	1.05			SID 20	18			6.27	2.69	2.01	3.06
	SID 21	18			32.03	39.58	43.5	75.91	14.05	0.76			SID 21	18			8.96	3.46	1.86	2.36
	SID 45	18			67.52	48.18	19.03	41.21	4.18	4.36			SID 45	18			6.96	3.59	6.64	3.14
	SID 46	18			65.32	11.91	25.32	21.06	4.57	3.51			SID 46	18			7.9	2.49	4.4	1.33
	SID 47	18			68.86	19.76	6.8	27.13	2.22	1.65			SID 47	18			7.12	2.99	4.8	3.02
	D6	19			38.39	35.19	16.9	42.17	5.33	1.8			D6	19			7.01	2.74	1.45	3.39
	SID 22	19			46.95	10.19	18.2	41.04	3.18	0.64			SID 22	19			6.59	2.21	2.75	1.47
	SID 44	19			45.44	16.71	18.16	34.78	8.67	7.95			SID 44	19			7.76	3.62	5.54	2.17
	D1	20			15.02	52.32	14.06	33.15	2.24	1.92			D1	20			11.51	3.24	0.88	1.76
	D13	22			52.4	15.48	20.48	43.75	3.75	0.29			D13	22			5.98	3.07	0.47	0.41
	D15	22			64.5	6.87	8.89	40.29	3.46	2.61			D15	22			6.65	4.3	0.26	0.47
	D14	23			47.18	27.84	10.55	61.33	4.16	0.46			D14	23			5.67	3.68	0.54	0.64
	D11	24			61.66	30.73	19.66	43.28	3.46	0.49			D11	24			5.97	3.86	0.24	0.47
	D2	25			45.61	23.96	12.25	36.13	3.08	1.31			D2	25			6.6	4.59	-0.02	0.58
	D12	25			43.11	27.33	11.55	63.98	5.61	0.85			D12	25			5.52	3.56	0.82	0.44
	D19	26			42.46	14.15	9.26	27.89	4.89	0.42			D19	26			4.85	2.63	-1.9	4.1
	D7	29			59.2	20.4	12.68	11.63	0.76	0.67			D7	29			5.73	4.29	2.41	0.51
	D10	29			74.18	15.75	8.26	14.97	2.15	0.95			D10	29			7.34	3.94	2.59	0.57
	D8	32			72.28	23.93	14.59	12.55	1.85	0.39			D8	32			5.77	4.49	0.99	2.84
	D5	33			70.73	17.37	12.71	12.35	1.52	1.79			D5	33			7.39	4.19	0.52	0.49
	D16	35			72.3	17.5	3.5	31.87	2.61	0.67			D16	35			6.28	3.93	0.17	0.44
	D20	35			65.43	56.27	7.07	49.68	1.45	0.13			D20	35			5.75	3.85	2.22	0.91
	D9	36			44.25	54.38	11.96	59.48	5.1	2.44			D9	36			6.26	5.57	4.79	2.24
	D17	37			70.46	4.31	4.95	9.75	1.34	1.06			D17	37			6.35	4	0.19	0.44
	D4	42			45.31	61.09	11.95	58.53	1.54	1.28			D4	42			6.92	5.98	0.56	0.6
	D3	50			42.46	30.61	8.87	63.09	3.58	1.19			D3	50			6.9	4.2	0.69	1.69
	D18	52			75.24	68.04	9.04	68.04	0.7	0.53			D18	52			6.41	5.71	0.16	9.51
	D21	54			58.1	18.47	4.32	29.91	1.08	0.65			D21	54			5.4	2.99	1.02	2.09
	D22	60			78.75	89.44	3.6	32.89	6	0.72			D22	60			5.17	6.15	-0.05	0.49
	SID 57	5		With stim	78.34	23.34	41.29	41.77	13.94	1.74			SID 57	5		With stim	7.54	2.42	5.65	1.81
	SID 68	5			70.2	29.4	21.66	50.86	1.06	2.19			SID 68	5			6.92	3.8	5	1.51
	SID 75	5			62.74	36.56	6.54	37.32	1.13	1.76			SID 75	5			7.72	2.73	5.1	2.31
	SID 61	6			69.94	65.19	28.82	64.98	10.23	0.93			SID 61	6			7.15	2.59	3.93	1.67
	SID 66	6			65.53	31.18	24.46	68.95	15.21	1.39			SID 66	6			6.87	2.01	4.72	3.44
	SID 71	6			70.52	39.25	16.22	48.3	2.51	3.32			SID 71	6			6.99	2.65	5.99	2.55
	SID 50	7			28.64	27.61	15.21	68.38	5.04	0.75			SID 50	7			6.27	6.24	2.64	0.99
	SID 60	7			60.75	36.7	33.41	76.67	8.51	0.97			SID 60	7			7.02	3.11	3.7	4.32
	SID 56	8			65.92	8.71	35.89	60.43	2.9	0.99			SID 56	8			6.83	1.85	5.48	1.91
	SID 62	8			56.15	52.85	14.83	30.93	16.86	0.76			SID 62	8			6.62	2.71	3.75	3.42
	SID 65	8			72.77	48.73	23.7	56.01	12.13	1.21			SID 65	8			6.67	2.03	4.64	3.13
	SID 48	9			60.09	77.27	16.97	22.95	3.31	1.6			SID 48	9			7.66	8.24	3.46	2.61
	SID 53	9			76.14	25.79	19.8	21.93	1.02	0.71			SID 53	9			7.32	1.81	5.08	3.16
	SID 59	9			72.33	16.02	21.52	48.59	2.16	0.39			SID 59	9			6.61	1.88	5.15	4.74
	SID 69	10			65.74	35.23	18.23	71.11	2.69	1.71			SID 69	10			7.05	2.75	5.61	4.72
	SID 29	11			70.59	81.94	32.42	68.53	12.3	2.24			SID 29	11			7.39	6.45	2.35	1.01
	SID 55	11			60.77	34.82	22.24	56.03	2.2	0.45			SID 55	11			6.55	2.18	5.5	5.03
	SID 73	11			55.88	43.4	10.52	18	3.05	2.03			SID 73	11			6.4	3.81	5.03	2.97
	SID 52	12			72.27	21.7	36.33	37.22	1.69	0.72			SID 52	12			6.56	1.94	5.2	6.95
	SID 54	12			70.48	26.46	38.2	64.87	3.17	2.33			SID 54	12			7.17	2.25	5.14	3.18
	SID 70	12			62.26	62.44	32.97	67.21	13.84	3.77			SID 70	12			7.36	3.89	6.24	3.34
	SID 58	13			70.63	31.02	14.91	59.84	2.47	1.28			SID 58	13			7.35	2.24	5.78	2.39
	SID 64	13			53.58	32.81	17.98	73.39	7.65	1.09			SID 64	13			6.49	2.09	4.43	4.68
	SID 74	13			48.08	43.26	6.85	16.14	0.91	1.33			SID 74	13			6.66	2.41	6.5	2.15
	SID 49	14			58.17	60	25.16	54.19	2.37	2.26			SID 49	14			7.76	7.07	2.78	1.24
	SID 63	14			43.47	34.85	13.17	55.05	5.74	0.4			SID 63	14			6.43	2.17	3.37	2.43
	SID 76	14			57.92	38.38	6.41	29.66	4.81	1.2			SID 76	14			6.95	2.68	5.85	2.6
	SID 43	15			45.55	61.74	22.33	40.75	16.28	0.89			SID 43	15			6.75	9.81	2.65	1.22
	SID 51	15			59.66	43.67	21.12	46.53	4.28	1.62			SID 51	15			7.06	5.92	3.42	1.07
	SID 80	15			62.58	45.76	19.11	43.61	1.95	1.75			SID 80	15			7.26	2.75	4.73	2.73
	SID 67	16			61.54	22.26	11.19	32.52	2.56	0.7			SID 67	16			6.85	2.03	3.93	3.04
	SID 72	16			70.48	30.86	16.95	36.13	2.83	1.04			SID 72	16			7.13	3.95	5.25	3.11
	SID 78	16			61.45	43.94	7.26	18.34	2.99	1.05			SID 78	16			7.16	3.25	4.47	1.52
	SID 81	16			71.44	53.09	20.5	47	1.79	1.52			SID 81	16			8.49	2.9	4.14	4.19
	SID 82	16			50.23	43.48	20.12	35.17	8.11	3.76			SID 82	16			6.99	3.29	4.11	1.49
	SID 30	17			75.95	65.13	42.24	50.75	18.9	0.71			SID 30	17			7.15	5.79	2.27	1.92
	SID 20	18			29.75	64.15	12.81	73.66	2.38	1.65			SID 20	18			7.26	5.46	1.13	1.22
	SID 21	18			21.15	36.7	40.15	75.47	11.13	1.73			SID 21	18			7.82	6.67	0.65	0.91
	SID 45	18			70.47	56.19	30.42	48.54	4.35	5.49			SID 45	18			7.74	5.53	5.56	2.87
	SID 46	18			48.33	15.89	16.65	51.19	10.66	21.79			SID 46	18			7.36	2.21	4.03	1.63
	SID 47	18			70.69	24.8	17.31	32.87	1.89	1.96			SID 47	18			7.12	3.88	4.81	1.71
	D6	19			43.78	60.97	19.86	51.9	3.97	4.75			D6	19			7.95	5.75	1.28	1.11
	SID 22	19			66.87	83.98	17.82	54.65	6.11	1			SID 22	19			7.15	6.56	2.45	1.69
	SID 44	19			38.86	33.6	16.84	47.28	8.16	14.56			SID 44	19			7.51	4.3	3.82	1.46
	D1	20			39.25	52.81	39.61	40.12	3.17	3.68			D1	20			9.34	4.1	1.6	1.09
	D13	22			55.8	50.29	15.51	46.46	1.58	0.25			D13	22			5.95	4.41	0.47	0.57
	D15	22			75.12	15.61	16.89	47.05	3.73	1.97			D15	22			7.33	4.19	0.32	0.7
	D14	23			69.42	40.07	30.14	64.85	2.2	0.62			D14	23			7.31	4.07	2.62	0.66
	D11	24			63.84	32.04	15.73	37.23	1.48	0.41			D11	24			6.62	4.6	0.35	0.38
	D2	25			64.89	68.47	31	38.95	2.1	1.83			D2	25			6.96	6.14	-0.71	1.11
	D12	25			46.95	65.14	17.48	63.21	3.15	0.61			D12	25			5.9	5.64	0.4	0.65
	D19	26			77.07	47.83	7.72	34.89	2.72	0.33			D19	26			4.57	2.98	-1.94	0.37
	D7	29			68.44	59.59	22.63	12.2	0.37	0.19			D7	29			6.09	4.79	0.98	8.31
	D10	29			82.9	61.46	27.45	25.51	1.94	0.46			D10	29			7.72	5.57	0.74	0.57
	D8	32			82.09	80.02	36.1	18	1.79	0.19			D8	32			6.88	9.33	0.49	4.61
	D5	33			74.51	66.7	12.95	15.83	2.26	1.13			D5	33			7.45	5.81	-0.15	1.74
	D16	35			76.15	51.65	9.46	42.48	1.5	0.64			D16	35			6.67	5.08	-0.09	0.77
	D20	35			72.91	84.31	1.13	57.56	2.37	0.68			D20	35			6.18	5.87	-1.16	3.67
	D9	36			41.19	79.09	21.1	52.22	3.49	1.39			D9	36			6.81	8.18	1.76	2.26
	D17	37			75.4	37.12	6.63	16.38	2.15	0.55			D17	37			6.66	4.75	0.02	0.57
	D4	42			53.72	75.57	18.07	54.22	0.99	0.99			D4	42			7.22	8.86	0.46	1.02
	D3	50			42.82	83.49	15.05	48.58	1.72	0.17			D3	50			6.97	10.75	-0.5	0.45
	D18	52			76.85	74.12	31.2	76.28	0.65	1.22			D18	52			6.43	6.06	0.12	0.4
	D21	54			65.59	83.53	3.51	38.69	1.07	0.78			D21	54			5.88	6.43	-1.71	1.19
	D22	60			80.75	91.53	0.22	45.43	3.85	0.11			D22	60			5.35	8.27	0.23	2.7

## Sheet: Panel 2
Value	Sample ID	Age	NK subset	2B4	CD11c	CD2		Value	Sample ID	Age	NK subset	CD244	CD11a	CD11b	CD11c	CD54	CD2
%	SID 57	5	CD56bright	99.17	85.95	96.69		MFI	SID 57	5	CD56bright	26	8.86	5.27	14.12	11.69	29.46
	SID 68	5		94.67	97.33	94.67			SID 68	5		2.41	7.87	6.9	8.51	13.53	48.11
	SID 75	5		73.98	93.5	94.31			SID 75	5		2.18	7.76	7.81	10.22	10.87	39.17
	SID 61	6		95.45	72.73	90.91			SID 61	6		3.16	10.8	12.17	6.22	12.71	10.45
	SID 66	6		91.25	75	85			SID 66	6		2.23	8.31	7.02	4.02	11.02	29.11
	SID 71	6		80.85	93.62	89.36			SID 71	6		2.36	7.97	9.07	9.17	14.82	33.66
	SID 50	7		97.8	91.21	97.8			SID 50	7		2.47	6.9	2.49	7.86	10.28	36.74
	SID 60	7		85.32	92.66	90.83			SID 60	7		2.09	7.54	8.4	7.45	12.58	45.4
	SID 56	8		100	91.75	87.63			SID 56	8		29.23	9.63	4.91	18.25	10.59	29.94
	SID 62	8		88	99.33	95.33			SID 62	8		2.3	6.85	7.5	12.63	12.88	40.57
	SID 65	8		93.33	80	86.67			SID 65	8		2.19	10.02	6.29	6.95	10.4	43.78
	SID 48	9		88.11	97.2	96.5			SID 48	9		2.63	11.35	8.59	25.18	9.44	47.09
	SID 53	9		100	86.36	93.18			SID 53	9		32.58	9.98	9.74	16.34	10.66	28.31
	SID 59	9		100	80.65	64.52			SID 59	9		29	8.29	4.35	12.8	8.31	19.42
	SID 69	10		74.67	96	94.67			SID 69	10		1.81	7.26	6.06	11.02	13.46	44.92
	SID 29	11		97.87	95.74	78.72			SID 29	11		2.76	11.43	8.75	30.24	8.59	40.83
	SID 55	11		100	69.33	82.67			SID 55	11		24.98	7.59	4.07	9.6	14.95	30.54
	SID 73	11		89.29	85.71	94.64			SID 73	11		2.09	6.44	5.77	7.14	9.63	34.07
	SID 52	12		100	76	72			SID 52	12		29.94	8.96	5.61	11.35	13.06	20.29
	SID 54	12		100	91.13	89.52			SID 54	12		26.48	8.1	5.16	15.83	7.6	36.77
	SID 70	12		85.03	93.88	89.8			SID 70	12		2.24	8.94	9.33	11.54	16.11	31.93
	SID 58	13		100	92	90			SID 58	13		20.45	5.86	7.02	9.17	10.52	29.7
	SID 64	13		58.44	98.7	98.7			SID 64	13		1.87	7.91	6.56	13.22	11.77	44.09
	SID 74	13		91.67	91.67	41.67			SID 74	13		3.47	10.32	4.68	6.92	7.91	8.96
	SID 49	14		95.89	94.52	95.89			SID 49	14		2.53	11.33	9.41	21.3	7.04	41.43
	SID 63	14		81.82	90.91	84.09			SID 63	14		1.86	7.94	9.85	9.35	16.11	44.54
	SID 76	14		95	80	75			SID 76	14		3.89	12.25	8.82	6.53	8.9	35.8
	SID 43	15		96.15	87.18	97.44			SID 43	15		2.64	7.97	6.78	16.93	6.38	44.35
	SID 51	15		97.67	88.37	93.02			SID 51	15		2.46	6.11	3.22	6.31	9.95	33.94
	SID 80	15		100	74.36	74.36			SID 80	15		4.43	8.02	4.42	3.93	8.62	18.12
	SID 67	16		86.27	74.51	84.31			SID 67	16		2.22	8.79	6.9	7.28	13.51	35.21
	SID 72	16		84	80	80			SID 72	16		2.75	7.76	8.15	13.37	10.28	32.58
	SID 78	16		100	95.24	90.48			SID 78	16		3.82	7.6	6.85	8.37	11.09	24.23
	SID 81	16		97.62	95.24	85.71			SID 81	16		2.83	6.88	5.88	10.87	12.56	39.23
	SID 82	16		100	92	94.67			SID 82	16		2.42	6.38	3.29	11.43	11.46	39.56
	SID 30	17		100	94.44	100			SID 30	17		3.98	12.17	10.25	20.67	7.58	40.74
	SID 20	18		100	94.74	88.16			SID 20	18		22.2	6.81	7.53	18.59	8.1	37
	SID 21	18		100	97.9	89.51			SID 21	18		20.33	6.14	5.01	20.64	8.7	41.08
	SID 45	18		91.92	93.94	86.87			SID 45	18		2.86	10.35	8.51	24.6	7.59	40.06
	SID 46	18		89.74	89.74	92.31			SID 46	18		2.7	8.96	11.13	22.45	9.05	35.95
	SID 47	18		96.43	94.64	82.14			SID 47	18		3.73	11.27	12.33	20.83	7.4	26.69
	D6	19		100	97.06	99.02			D6	19		22.62	7.4	7.07	14.97	8.96	40.57
	SID 22	19		100	86.36	90.91			SID 22	19		2.93	10.05	4.95	13.42	7.55	35.46
	SID 44	19		86.81	95.83	92.36			SID 44	19		2.31	8.55	9.16	25.27	5.49	47.39
	D1	20		100	94.34	89.62			D1	20		22.45	6.58	7.58	18.32	10.45	38.26
	D13	22		100	80.95	85.71			D13	22		1.39	14.87	5.67	9.92	11.02	16.23
	D15	22		84.06	81.16	79.71			D15	22		3.59	11.97	7.33	12.33	10.56	15.18
	D14	23		93.94	72.73	81.82			D14	23		1.22	15.72	7.63	10.45	12.5	12.88
	D11	24		96.55	79.31	65.52			D11	24		1.66	15.29	7.97	11.27	10.22	10.63
	D2	25		76.39	87.5	86.11			D2	25		1.44	11.93	15.18	27.81	18.52	40.4
	D12	25		97.75	64.04	50.56			D12	25		1.21	14.67	5.46	4.4	10.28	11.27
	D19	26		76.34	94.62	93.55			D19	26		2.18	11.2	16.14	41.79	16.43	47.6
	D7	29		97.44	56.41	61.54			D7	29		2.73	14.77	9.05	8.76	12.09	25.08
	D10	29		88.57	88.57	71.43			D10	29		2.53	20.07	10.7	10.56	10.98	19.92
	D8	32		100	92	96			D8	32		2.98	15.72	6.16	9.44	11.46	20.29
	D5	33		72.73	78.79	96.97			D5	33		1.69	15.4	11.58	14.03	14.42	32.85
	D16	35		76.36	90.91	63.64			D16	35		4.1	11.02	9.57	17.3	11.13	17.33
	D20	35		89.66	82.76	79.31			D20	35		2.26	14.27	8.93	21.38	13.42	40.23
	D9	36		93.06	90.28	87.5			D9	36		1.88	12.01	6.81	13.24	13.46	33.8
	D17	37		78.97	87.98	62.66			D17	37		3.86	11.65	9.14	15.08	11.5	9.54
	D4	42		79.34	89.26	76.86			D4	42		1.59	12.65	12.38	25.18	16.81	37
	D3	50		83.64	92.73	67.27			D3	50		1.79	10.02	17.3	12.13	15.45	34.36
	D18	52		90.74	90.74	68.52			D18	52		4.15	13.02	16.57	22.79	13.15	13.06
	D21	54		95	90	75			D21	54		2.46	11.62	11.2	22.03	13.19	41.96
	D22	60		40.48	92.06	89.68			D22	60		1.64	13.56	13.42	36.85	13.34	39.56
	SID 57	5	CD56dim	100	64.61	64.48			SID 57	5	CD56dim	31.22	10.14	4.41	5.01	6.56	5.57
	SID 68	5		99.08	65.45	79.98			SID 68	5		3.8	9.71	8.19	3.8	6.45	6.1
	SID 75	5		97.26	54.34	49.06			SID 75	5		3.18	8.79	6.95	3.68	5.42	4.82
	SID 61	6		96.78	60.4	45.95			SID 61	6		2.75	8.56	11.04	3.82	6.44	5.75
	SID 66	6		98.42	42.49	48.81			SID 66	6		3.03	8.63	6.38	2.36	5.56	3.93
	SID 71	6		97.99	73.68	50.74			SID 71	6		3.35	8.9	9.09	3.65	6.07	5.39
	SID 50	7		98.96	70.87	78.5			SID 50	7		3.84	8.73	3.79	3.79	6.77	5.7
	SID 60	7		99.15	57.44	57.68			SID 60	7		3.19	9.07	10.9	3.97	6.34	6.48
	SID 56	8		100	81.01	41.3			SID 56	8		32.79	9.51	6.44	7.74	6.94	4.04
	SID 62	8		98.54	68.65	63.15			SID 62	8		3.29	8.14	8.45	5.14	7.38	9.92
	SID 65	8		99.1	56.07	51.05			SID 65	8		3.41	10.16	9.28	2.79	5.42	3.78
	SID 48	9		98.85	87.07	58.48			SID 48	9		3.59	15.32	8.15	11.39	5.33	7.52
	SID 53	9		100	81.38	80.31			SID 53	9		34.69	11.09	6.5	8.26	7.07	9.94
	SID 59	9		100	65.44	25.39			SID 59	9		33.03	9.07	6.43	5.49	6.05	1.01
	SID 69	10		97.87	53.96	57.04			SID 69	10		2.78	9.79	6.91	3.28	6.34	4.53
	SID 29	11		98.44	89.74	37.95			SID 29	11		4.04	13.62	6.73	15.87	4.92	5.59
	SID 55	11		100	44.82	60.91			SID 55	11		27.97	9.04	4.68	4.42	6.24	3.88
	SID 73	11		99.38	43.94	49.08			SID 73	11		3.49	6.64	4.16	2.48	5.51	3.78
	SID 52	12		99.88	79.29	68.71			SID 52	12		27.99	7.99	5.27	8.88	6.56	6.24
	SID 54	12		100	70.52	47.57			SID 54	12		37.65	11.11	7.07	8.1	6	4.34
	SID 70	12		98.37	77.97	52.21			SID 70	12		2.99	10.63	10.61	3.66	6.2	5.15
	SID 58	13		100	72.17	61.33			SID 58	13		28.49	7.75	6.33	5.88	7.44	5.55
	SID 64	13		98.37	66.49	52.67			SID 64	13		3.11	10.02	10.18	4.92	7.16	5.64
	SID 74	13		99.72	75.68	34.8			SID 74	13		3.12	7.38	5.79	4.32	5.24	2.68
	SID 49	14		99.36	79.87	75			SID 49	14		3.48	13.18	7.42	8.67	5.06	9.42
	SID 63	14		98.61	70.92	79.18			SID 63	14		3.1	9.05	11.78	4.6	7.85	13.83
	SID 76	14		99.48	73.9	76.2			SID 76	14		3.5	10.48	7.06	4.03	5.05	8.74
	SID 43	15		99.49	57.36	83.23			SID 43	15		3.44	10.67	7.23	4.56	4.98	9.83
	SID 51	15		99.77	68.79	73.58			SID 51	15		3.39	8.03	3.82	3.97	6.76	7.43
	SID 80	15		100	47.93	77.59			SID 80	15		4.56	7.3	4.25	2.67	6.67	9.08
	SID 67	16		99.45	31.98	52.64			SID 67	16		3.2	8.94	6.11	2.3	5.76	5
	SID 72	16		98.96	81.92	58.41			SID 72	16		3.51	9.46	8.24	4.76	6.29	4.75
	SID 78	16		99.77	92.33	60.76			SID 78	16		4.53	7.76	5.69	6.42	6.15	7.42
	SID 81	16		99.46	87.8	63.94			SID 81	16		4.6	8.22	6.11	5.91	7.04	7.71
	SID 82	16		99.76	80.95	75.46			SID 82	16		4.97	9.88	6.04	5.06	7.66	8.9
	SID 30	17		99.48	83.66	71.34			SID 30	17		4	13.94	9.77	10.42	4.89	10.38
	SID 20	18		100	77.31	50.25			SID 20	18		30.26	8.22	9.11	9.52	5.47	7.55
	SID 21	18		100	81.09	64.06			SID 21	18		34.94	9.33	9.77	10.22	6.17	10.63
	SID 45	18		98.84	83.07	58.47			SID 45	18		3.42	17.02	9.75	10.66	5.07	13.6
	SID 46	18		99.04	79.78	81.46			SID 46	18		3.69	10.89	8.94	10.86	5.29	8.49
	SID 47	18		98.6	81.66	62.68			SID 47	18		3.52	9.89	10.68	9.51	5.1	5.61
	D6	19		100	75.32	89.19			D6	19		31.61	9.77	7.34	9.97	7.18	13.35
	SID 22	19		99.11	59.75	84.56			SID 22	19		3.35	14.2	7.48	10.29	4.43	11.29
	SID 44	19		96.55	77.49	76.93			SID 44	19		3.12	8.96	9.04	9.42	4.8	7.03
	D1	20		100	77.92	55.83			D1	20		25.46	6.47	8.79	8.64	5.85	7.03
	D13	22		97.71	70.26	61.87			D13	22		1.69	13.58	5.9	6.42	8.51	6.58
	D15	22		90.79	80.85	47.58			D15	22		3.57	12.18	8.14	7.09	7.46	2.28
	D14	23		98.12	70.26	59.85			D14	23		1.47	13.57	6.26	4.69	8.11	6.11
	D11	24		98.21	83.03	48.44			D11	24		1.62	12.81	6.52	7.31	8.13	5.03
	D2	25		97.38	55.24	25.37			D2	25		2.32	12.1	13.06	7.83	9.86	5.25
	D12	25		98.36	51.23	28.63			D12	25		1.36	12.24	5.97	3.19	8.22	4.05
	D19	26		98.79	71.62	77.09			D19	26		2.87	16.4	23.47	14.32	10.51	19.21
	D7	29		98.03	39.37	47.85			D7	29		2.46	15.77	7.22	3.84	8.23	4.57
	D10	29		97.71	82.19	54.39			D10	29		2.57	17.03	8.77	6.16	8.3	8.06
	D8	32		98.88	73.38	85.38			D8	32		2.94	18.84	6.75	8.26	9.65	8.4
	D5	33		59.63	34.68	65.99			D5	33		1.68	22.11	9.4	6.76	9.02	15.43
	D16	35		98.53	82.81	25.98			D16	35		4.04	11.02	7.86	8.22	7.6	1.08
	D20	35		99.5	61.01	36.98			D20	35		2.88	14.41	12.19	9.43	9.24	4.57
	D9	36		98.9	67.61	68.1			D9	36		3.33	17.6	8.86	8.94	11.58	10.7
	D17	37		93.04	73.29	64.51			D17	37		3.64	11.56	7.29	7.02	7.73	2.19
	D4	42		95.45	69.5	9.31			D4	42		2.11	14.54	15.6	11.31	9.55	5.92
	D3	50		97.68	71.43	19.91			D3	50		2.85	11.83	13.99	8.42	9.48	4.44
	D18	52		97.79	84.42	51.82			D18	52		4.1	12.82	19.21	13.21	8.94	2.32
	D21	54		94.87	84.86	78.67			D21	54		2.4	13.39	8.43	9.94	8.5	13.52
	D22	60		87.13	79.94	41.02			D22	60		2.09	19.44	19	14.74	10.48	5.7

## Sheet: Panel 3
Value	Sample ID	Age	NK subset	CD158a	CD158b	KIR2DS4
MFI	SID 57	5	CD56bright	11.36	7.23	1.37
	SID 68	5		8.04	6.4	1.52
	SID 75	5		6.46	5.91	1.31
	SID 61	6		10.99	5.57	1.99
	SID 66	6		10.4	5.18	1.94
	SID 71	6		2.83	4.43
	SID 50	7		1.9	8.46	2.32
	SID 60	7		9.23	4.78	2.47
	SID 56	8		11.19	9.87	1.31
	SID 62	8		4.5	6.05	1.61
	SID 65	8		5.92	4.99	2.91
	SID 48	9		1.84	14.66	1.98
	SID 53	9		7.36	12.72	2.05
	SID 59	9		7.02	8.69	1.39
	SID 69	10		10.99	5.93	2.35
	SID 29	11		1.68	9.14
	SID 55	11		14.13	12.81	1.76
	SID 73	11		7.26	4.46	1.51
	SID 52	12		4.18	7.32	2.19
	SID 54	12		10.36	11.31	1.35
	SID 70	12		10.87	4.78	1.52
	SID 58	13		14.26	8.89	2.42
	SID 64	13		16.22	9.06	2.82
	SID 74	13		8.69	4.88	1.96
	SID 49	14			9.78	1.71
	SID 63	14		4.05	9.41	1.52
	SID 76	14		6.97	5.41	1.75
	SID 43	15			5.09
	SID 51	15		5.74	9.35	2.78
	SID 80	15		1.75	3.95
	SID 67	16		7.19	5.02	1.59
	SID 72	16		14.94	4.96	2.85
	SID 78	16		3.21	7.8	3.24
	SID 81	16		11.7	5.03	1.45
	SID 82	16		5.35	5.03	3.31
	SID 30	17			5.63
	SID 20	18		10.55	4.84	1.5
	SID 21	18		4.8	11.53	1.96
	SID 45	18		3.28	6.03	1.99
	SID 46	18		2.44	8.77
	SID 47	18		6.73	7	2.19
	D6	19		1.91	8.28	1.45
	SID 22	19		8.24	7.18	1.94
	SID 44	19		6.55	17.45	2.07
	D1	20		3.54	7.26	1.16
	D13	22		2.2	11.79	0.98
	D15	22		4.96	11.19	3.53
	D14	23		1.19	9.18	2.6
	D11	24		4.33	10.43	0.91
	D2	25		7.52	12.52
	D12	25		5.94	7.48
	D19	26		10.79	5.06
	D7	29		1.98	10.39
	D10	29		8.18		2.69
	D8	32		8.86
	D5	33			11.79	3.19
	D16	35		4.71	8.83	2.84
	D20	35		5.1	4.76
	D9	36		3.32	14.21	1.08
	D17	37		3.26	6.91	0.88
	D4	42			7.39	2.07
	D3	50		5.47	7.13
	D18	52		3.27	14.15
	D21	54		4.55	4.89
	D22	60		7.47	8.17
	SID 57	5	CD56dim	6.17	8.42	1.41
	SID 68	5		3.92	6.08	1.45
	SID 75	5		3.26	5.72	1.59
	SID 61	6		6.87	4.52	1.15
	SID 66	6		5.95	4.77	1.35
	SID 71	6		4.99	4.95	1.62
	SID 50	7		6.2	6.37	2.14
	SID 60	7		5.77	4.92	2.84
	SID 56	8		4.34	10.06	2.11
	SID 62	8		3.95	4.77	2.72
	SID 65	8		3.44	5.18	1.92
	SID 48	9		1.84	13.62	2.24
	SID 53	9		7.2	8.27	2.14
	SID 59	9		3.92	9.8	2.38
	SID 69	10		6.24	5.07	2.98
	SID 29	11		1.27	7.16	0.99
	SID 55	11		8.73	9.42	2
	SID 73	11		4.11	5.13	1.43
	SID 52	12		3.47	8.34	2.21
	SID 54	12		7.98	9.77	1.74
	SID 70	12		4.42	5.12	1.46
	SID 58	13		8.46	8.34	1.48
	SID 64	13		6.75	7	2.96
	SID 74	13		3.78	5.27	4.39
	SID 49	14		5.74	6.87	1.09
	SID 63	14		4.01	5.57	1.76
	SID 76	14		3.88	4.51	2.32
	SID 43	15		1.91	6.59	0.99
	SID 51	15		5.76	5.85	2.05
	SID 80	15		2.15	4.48	2.14
	SID 67	16		2.07	6.08	1.42
	SID 72	16		4.87	4.81	2.83
	SID 78	16		2.49	9.74	2.61
	SID 81	16		5.28	4.1	1.52
	SID 82	16		4.66	5.02	2.75
	SID 30	17		1.76	4.85	1.68
	SID 20	18		6.06	4.89	3.04
	SID 21	18		1.78	9.95	2.29
	SID 45	18		1.86	7.13	1.82
	SID 46	18		3.14	6.82	1.05
	SID 47	18		3.1	7.2	1.2
	D6	19		3.31	8.4	1.15
	SID 22	19		4.22	5.56	2.55
	SID 44	19		1.46	7.69	2.94
	D1	20		2.9	6.85	1.03
	D13	22		2.14	9.95	0.85
	D15	22		3.73	9.06	2.62
	D14	23		3.68	8.87	2.37
	D11	24		3.89	10.11	0.8
	D2	25		3.84	8.57	0.63
	D12	25		2.21	8.52	0.77
	D19	26		5.58	5.97
	D7	29		1.84	10.78	0.7
	D10	29		5.86	10.28	1.68
	D8	32		2.17	8.15	0.79
	D5	33		0.62	10.49	1.66
	D16	35		2.5	9.5	2.16
	D20	35		2.13	5.69
	D9	36		2.11	14.32	1.64
	D17	37		3.17	7.53	0.77
	D4	42		3.52	8.15	1.65
	D3	50		2.5	8.46	0.65
	D18	52		2.59	8.28	0.79
	D21	54		3.1	5.49
	D22	60		5.09	7.77

## Sheet: Panel 4
Value	Sample ID	Age	NK subset	CD122	CD62L	CD117	CD127	IL-15Ra		Value	Sample ID	Age	NK subset	CD94	CD62L	CD27	IL-15Ra
%	SID 57	5	CD56bright	94.23	82.69	0	3.85	40.38		MFI	SID 57	5	CD56bright	24.84	25.82	33.75	2.35
	SID 68	5		94.92	77.97	0	23.73	1.69			SID 68	5		30.84	27.3	26.18	1.53
	SID 75	5		94.74	77.63	0	2.63	1.32			SID 75	5		32.83	17.28	16.19	6.47
	SID 61	6		96.67	36.67	0	3.33	0			SID 61	6		20.42	15.33	12.3
	SID 66	6		94.29	71.43	0	14.29	0			SID 66	6		27.48	19.18	21.26
	SID 71	6		92.59	74.07	3.7	11.11	0			SID 71	6		29.51	16.27	26.54
	SID 50	7		100	57.14	0	5.71	2.86			SID 50	7		25.67	4.97	14.43	1.92
	SID 60	7		95.18	75.9	0	2.41	0			SID 60	7		22.58	27.48	20.4
	SID 56	8		100	60	0	0	12.5			SID 56	8		38.47	22.41	23.45	2.92
	SID 62	8		97.85	83.87	5.38	12.9	0			SID 62	8		37.52	25.82	21.66
	SID 65	8		100	31.82	0	9.09	0			SID 65	8		28.36	34.13	30.49
	SID 48	9		91.01	78.65	1.12	8.99	3.37			SID 48	9		38.15	13.81	21.26	2.61
	SID 53	9		90.91	63.64	0	9.09	9.09			SID 53	9		38.95	21.39	24.09	3.82
	SID 59	9		94.44	72.22	0	11.11	27.78			SID 59	9		28.82	23.01	29.3	3.55
	SID 69	10		95.83	77.78	4.17	15.28	0			SID 69	10		33.64	28.7	21.5
	SID 29	11		86.36	77.27	0	0	18.18			SID 29	11		15.07	8.42	15.68	2.06
	SID 55	11		98.25	84.21	0	1.75	22.81			SID 55	11		34.13	24	19.81	3.02
	SID 73	11		92.16	84.31	0	17.65	0			SID 73	11		42.19	24.79	26.96
	SID 52	12									SID 52	12
	SID 54	12		98.13	70.09	0	3.74	11.21			SID 54	12		38.87	27	22.24	3.25
	SID 70	12		97.96	78.57	5.1	11.22	0			SID 70	12		37.06	26.17	18.21
	SID 58	13		100	84.85	3.03	3.03	12.12			SID 58	13		20.8	19.75	21.66	2.43
	SID 64	13		97.47	79.75	2.53	7.59	0			SID 64	13		30.96	25.62	28.95
	SID 74	13		78.26	39.13	0	0	0			SID 74	13		8.15	12.41	12.76
	SID 49	14		88.57	80	0	20	0			SID 49	14		27.16	19.46	20.25
	SID 63	14		86.21	72.41	3.45	6.9	0			SID 63	14		20.42	17.16	27.5
	SID 76	14		82.61	60.87	0	21.74	0			SID 76	14		16.44	24.37	19.23
	SID 43	15		64.58	54.17	2.08	20.83	2.08			SID 43	15		23.72	14.66	25.13	2.33
	SID 51	15		90.91	54.55	6.06	6.06	6.06			SID 51	15		28.25	17.97	21.82	3.35
	SID 80	15		100	57.5	2.5	2.5	0			SID 80	15		20.12	21.35	14.58
	SID 67	16		100	63.16	1.75	7.02	0			SID 67	16		21.51	20.64	27.55
	SID 72	16		94.44	77.78	0	11.11	0			SID 72	16		24.74	18.77	18.35
	SID 78	16		71.43	57.14	14.29	0	14.29			SID 78	16		21.67	15.07	51.07	1.46
	SID 81	16		93.15	68.49	0	10.96	0			SID 81	16		22.41	25.52	14.55
	SID 82	16		100	57.78	2.22	13.33	0			SID 82	16		12.25	23.45	16.89
	SID 30	17		80	45	0	20	5			SID 30	17		13.87	9.41	14.63	2.84
	SID 20	18		100	81.82	6.06	6.06	6.06			SID 20	18		27.06	13.55	30.99	4.14
	SID 21	18		100	81.08	0	5.41	0			SID 21	18		35.41	28.03	29.65
	SID 45	18		92.5	75	5	5	0			SID 45	18		34.83	4.81	14.99
	SID 46	18		78.95	52.63	0	0	5.26			SID 46	18		15.54	22.24	23.9	7.57
	SID 47	18		88	28	8	12	0			SID 47	18		21.83	4.53	29.41
	D6	19		86.36	56.82	0	2.27	0			D6	19		27.59	6.49	22.15
	SID 22	19		100	72.73	9.09	36.36	9.09			SID 22	19		22.16	12.09	24.18	5.92
	SID 44	19		90	52.86	1.43	2.86	5.71			SID 44	19		35.85	1.51	22.07	4.14
	D1	20		95	75	0	0	0			D1	20		39.61	2.11	18.41
	D13	22		95.92	82.35	0	0	0			D13	22		44.21	24.37	17.69
	D15	22		100	48.85	0.76	0.76	0.76			D15	22		27.48	5.36	22.36	5.19
	D14	23		97.76	50	5.56	5.56	5.56			D14	23		18.43	8.99	34.45	3.19
	D11	24		96.97	43.75	0	0	12.5			D11	24		39.12	12.5	22.49	1.79
	D2	25		98.21	92.22	7.78	4.44	0			D2	25		48.27	23.54	14.18
	D12	25		98.85	51.52	6.06	0	0			D12	25		43.84	17.16	25.33
	D19	26			71.64	7.46	0	4.48			D19	26		26.12	16.38	13.34	1.87
	D7	29		100	74.63	10.45	0	0			D7	29		23.41	6.88	16.02
	D10	29		100	61.11	0	0	0			D10	29		39.12	17.91	18.61
	D8	32		96.67	62.96	0	0	0			D8	32		44.4	6.9	12.59
	D5	33		97.5	78.33	3.33	3.33	0			D5	33		38.79	8.09	15.63
	D16	35			47.14	1.43	0	0			D16	35		34.41	14.81	25.57
	D20	35			92.71	3.65	0	0			D20	35		30.47	4.21	21.62
	D9	36		98.21	70.74	5.68	1.31	0.87			D9	36		40.28	4.97	16.89	1.55
	D17	37		97.06	50	10.23	1.14	0			D17	37		28.1	8.73	14.83
	D4	42		98.55	96.21	12.12	4.55	0.76			D4	42		57.48	25.82	15.3	2.6
	D3	50		97.87	82.22	17.78	4.44	0			D3	50		25.03	26.84	13.59
	D18	52		97.92	58.82	0	0	0			D18	52		26.74	3.71	17.07
	D21	54			77.78	2.22	2.22	0			D21	54		27.97	11.16	16.13
	D22	60			88.98	5.08	0	0			D22	60		37.06	3.65	19.66
	SID 57	5	CD56dim	71.46	42.93	0.24	0.98	11.22			SID 57	5	CD56dim	8.87	6.16	17.63	2.43
	SID 68	5		90.93	29.35	0.38	1.01	1.51			SID 68	5		12.16	6.24	13.89	2.02
	SID 75	5		93.03	29.09	0.66	0.44	9.96			SID 75	5		11.68	6.32	14.04	2.01
	SID 61	6		96.69	13.71	0.12	0	1.42			SID 61	6		11.67	4.14	8.54	2.8
	SID 66	6		94.55	40.41	0.57	0.91	1.25			SID 66	6		7.63	6.89	14.58	5.38
	SID 71	6		96.3	20.59	0.33	0.44	0.87			SID 71	6		10.06	4.64	18.21	4.66
	SID 50	7		91.76	25.42	0.42	0.42	4.47			SID 50	7		13.15	6.65	10.64	2.16
	SID 60	7		85.46	41.18	0.13	0.39	0.9			SID 60	7		7.8	7.11	8.61	1.41
	SID 56	8		96.52	19.97	0.77	0.9	15.59			SID 56	8		9.8	4.3	15.36	3.13
	SID 62	8		94.67	52.66	0.25	1.61	0.62			SID 62	8		11.63	9.01	16.71	4.95
	SID 65	8		97.53	17.08	0.21	0.21	2.37			SID 65	8		8.84	6.51	14.94	2.02
	SID 48	9		85.84	34.79	0.6	2.26	2.56			SID 48	9		13.92	11.93	13.85	4.49
	SID 53	9		72.25	36.12	0	0.44	6.5			SID 53	9		12.77	4.61	13.85	2.72
	SID 59	9		88.88	35.98	0	0.83	16.57			SID 59	9		11.62	7.21	15.14	3.79
	SID 69	10		96.04	40.03	0.38	0.51	2.56			SID 69	10		7.99	6.48	16.95	1.69
	SID 29	11		76.39	31.39	0.28	2.36	3.19			SID 29	11		8.62	6.99	10.39	2.21
	SID 55	11		93.87	61.08	0.59	1.42	7.08			SID 55	11		12.99	10.79	11.74	3.99
	SID 73	11		87.78	34.84	0.11	0.9	0.23			SID 73	11		10.69	8.07	12.98	3.43
	SID 52	12		90.04	34.34	0.34	1.45	28.52			SID 52	12		9.77	4.06	14.38	3.82
	SID 54	12		94.28	41.49	0.79	2.07	13.99			SID 54	12		16.1	8.26	19.74	3.01
	SID 70	12		85.83	35.76	0.65	1.43	2.73			SID 70	12		13.48	7.73	16.13	2.31
	SID 58	13		89.91	33.72	0.34	1.15	8.26			SID 58	13		8.03	5.63	21.1	2.84
	SID 64	13		96.42	35.08	0.72	0.36	0.48			SID 64	13		8.99	6.33	15.85	2.63
	SID 74	13		92.75	20.13	0.11	0.11	0.43			SID 74	13		5.71	4.43	9.32	3.6
	SID 49	14		92.48	32.68	0	1.69	1.69			SID 49	14		13.01	10.84	14.7	2.51
	SID 63	14		91.87	41.99	0.34	0.45	0			SID 63	14		6.24	5.49	18.55
	SID 76	14		88.83	15.31	0.11	0.89	0.22			SID 76	14		8.23	5.26	15.36	1.87
	SID 43	15		80	29.69	0.13	1.76	10.57			SID 43	15		14.57	8.13	12.63	2.36
	SID 51	15		91.09	29.84	0.28	1.41	3.54			SID 51	15		14.02	7.58	10.91	2.48
	SID 80	15		95.08	43.36	0.11	0.23	0.34			SID 80	15		11.19	7.34	10.66	3.3
	SID 67	16		96.08	21.05	0.24	0.48	1.19			SID 67	16		10.9	6.22	12.81	1.69
	SID 72	16		94.35	19.55	0.12	0.24	2.83			SID 72	16		6.01	4.93	14.28	1.71
	SID 78	16		62.68	11.21	0.11	0.87	1.31			SID 78	16		10.96	4.38	12.1	2.39
	SID 81	16		86.51	29.21	0	0.12	0.5			SID 81	16		9.2	8.07	9.26	2.56
	SID 82	16		96	18.08	0.11	0.57	3.32			SID 82	16		6.22	4.81	11.51	1.64
	SID 30	17		71.72	28.66	0.25	3.06	4.84			SID 30	17		10.5	5.59	11.37	2.33
	SID 20	18		98.75	20.22	0.25	0.37	2.5			SID 20	18		9.07	5.01	18.55	3.04
	SID 21	18		97.33	39.12	0.53	0.13	0.93			SID 21	18		12.86	5.74	24.09	7.94
	SID 45	18		66.88	19.26	0.26	0.39	13.99			SID 45	18		11.91	5.77	11.28	3.58
	SID 46	18		81.66	37.16	0.37	0.98	11.98			SID 46	18		10.66	6.74	11.39	5.2
	SID 47	18		89.11	17.38	0.23	1.39	33.02			SID 47	18		7.73	6.2	12.06	4.68
	D6	19		84.06	21.81	0	0.51	2.42			D6	19		9.12	3.3	11.66	2.55
	SID 22	19		53.02	51.45	0.72	4.95	5.43			SID 22	19		15.25	6.86	17.98	2.58
	SID 44	19		80.36	14.67	0.26	2.55	19.39			SID 44	19		15.93	7.04	15.96	3.51
	D1	20		80.11	10.68	0.27	0.53	2.94			D1	20		13.5	2.84	10.02	2.01
	D13	22		99.88	24.52	0.11	0	0.96			D13	22		9.05	6.4	12.42	2.14
	D15	22		99.3	18.39	0.06	0	0.12			D15	22		10.36	2.91	11.43	5.18
	D14	23		97.61	8.95	0.1	0.31	5.66			D14	23		8.35	4.87	10.95	2.01
	D11	24		99.87	10.85	0.11	0.21	2.69			D11	24		10.4	5.71	11	1.94
	D2	25		99.68	29.07	0.42	1.47	1.15			D2	25		9.79	10.27	9.76	1.31
	D12	25		100	19.58	0.1	0	2.42			D12	25		11.86	6.47	19.7	1.82
	D19	26			20.11	0.65	0	5.87			D19	26		5.12	4.06	12.36	1.99
	D7	29		99.39	16.41	0.32	0	1.53			D7	29		9.75	5.49	10.84	1.41
	D10	29		99.89	13.32	0	0.09	0.17			D10	29		14.23	4.29	10.02	1.42
	D8	32		99.67	14.17	0.09	0.09	0.64			D8	32		10.85	3.28	11.09	1.47
	D5	33		99.76	22.51	0.11	3.33	0.67			D5	33		21.4	5.63	10.39	1.06
	D16	35			17.25	0.19	0.13	0.13			D16	35		8.2	4.7	11.26	4.03
	D20	35			16.35	0.27	0	0.54			D20	35		6.07	2.3	9.51	1.36
	D9	36		99.24	13.39	0.41	0.33	1.73			D9	36		12.78	4.01	11.47	1.35
	D17	37		99	11.28	0.15	0.54	0			D17	37		6.66	3.14	11.79
	D4	42		99.75	31.12	1.92	2.71	2.82			D4	42		13.69	7.61	11.32	3.13
	D3	50		99.67	18.88	0.6	1.81	0.3			D3	50		7.89	7.56	10.74	0.87
	D18	52		99.77	1.46	0.08	0	0.16			D18	52		7.02	2.09	11.62	4.52
	D21	54			23.72	0.21	1.6	0.85			D21	54		11.07	4.1	9.02	1.89
	D22	60			6.58	0.5	0.37	1.24			D22	60		9.35	1.38	12.73	1.72

## Sheet: Panel 5
Value	Sample ID	Age	NK subset	Stimulation	IL-5	IL-13	Perf D48	Perf dG9		Value	Sample ID	Age	NK subset	Stimulation	Granzyme	IFNg	IL-5	Perf BD48	Perf dG9	CD107a
%	SID 57	5	CD56bright	No stim	1.75	0.58	95.32	67.25		MFI	SID 57	5	CD56bright	No stim	5.25	3.77	5.75	7.61	4.99	7.53
	SID 68	5			3.61	0	91.57	77.11			SID 68	5			14.72	3.9	3.92	7.4	8.45	8.72
	SID 75	5			8.47	0.85	66.1	50.85			SID 75	5			24.74	3.45	5.29	9.88	12.54	8.08
	SID 61	6			8.93	0	87.5	78.57			SID 61	6			16.64	3.35	2.98	29	38.04	8.34
	SID 66	6			1.33	0	94.67	89.33			SID 66	6			7.09	4.12	2.97	9.41	7.94	7
	SID 71	6			3.23	1.61	67.74	61.29			SID 71	6			9.2		3.67	5.49	6.11
	SID 50	7			0	0	93.59	82.05			SID 50	7			29.17			17.81	25.82	4.02
	SID 60	7			1.56	0.52	91.67	88.54			SID 60	7			3.97	3.27	3.25	6.64	5.96	13.25
	SID 56	8			0	0	96.27	82.09			SID 56	8			4.99	3.27		6.55	5.49	10.82
	SID 62	8			1.33	0	96.89	84			SID 62	8			4.19		3.42	4.82	6.13	6.29
	SID 65	8			1.79	0	94.64	85.71			SID 65	8			4.42	4.84	3.39	10.45	8.17
	SID 48	9			0	0	76.14	57.87			SID 48	9			10.28			5.98	7.18	15.52
	SID 53	9			3.13	3.13	84.38	81.25			SID 53	9			8.96	3.06	3.55	7.53	7.55	4.85
	SID 59	9			0	0	88.37	60.47			SID 59	9			4.57			4.55	5.21
	SID 69	10			0	0.99	92.08	80.2			SID 69	10			15.62			6.56	7.43	6.39
	SID 29	11			0.76	0	83.21	51.91			SID 29	11			7.04	4.5	2.3	6.44	5.67	6.08
	SID 55	11			2.5	1.25	87.5	85			SID 55	11			11.42	3.39	3.8	12.71	9.5	5.82
	SID 73	11			3.77	1.89	75.47	67.92			SID 73	11			18.4	3.19	38.71	4.41	6.07	36.09
	SID 52	12			8.33	0	77.78	77.78			SID 52	12			38.36		5.47	18.54	15.3	11.59
	SID 54	12			0.52	2.08	91.15	82.81			SID 54	12			5.9	3.6	8.63	4.69	4.75	19.22
	SID 70	12			0.86	3.45	85.34	67.24			SID 70	12			9.5		3.18	4.84	6.03	7.31
	SID 58	13			0	0	68.04	57.73			SID 58	13			4.59			6.2	6.11	6.17
	SID 64	13			1.57	0	89.53	56.54			SID 64	13			5.94	3.92	3.49	4.3	5.41	9.57
	SID 74	13			12.5	0	62.5	50			SID 74	13			14.37		3.46	13.74	19.66
	SID 49	14			0	0	79.22	71.43			SID 49	14			13.7	3.18		13.72	12.31	6.26
	SID 63	14			1.22	0	92.68	75.61			SID 63	14			10.11	3.57	16.64	7.96	14.18	17.31
	SID 76	14			15.91	0	86.36	65.91			SID 76	14			67.19	3.26	3.77	9.5	26.53	5.73
	SID 43	15			6.96	0	90.43	83.48			SID 43	15			12.71		2.59	9.82	7.16	5.85
	SID 51	15			3.13	0	92.71	75			SID 51	15			35.45	3.72	2.6	23.99	33.88	6.88
	SID 80	15			0	0	88.37	65.12			SID 80	15			24.45	3.11		8.67	21.17	11.31
	SID 67	16			0	0	98.73	78.48			SID 67	16			11.42	3.77		7.99	9.57	6.16
	SID 72	16			0	2.94	64.71	61.76			SID 72	16			9.88			5.29	5.79
	SID 78	16			10.53	5.26	89.47	63.16			SID 78	16			63.95	3	3.79	21.9	69.97	4.82
	SID 81	16			0	0	83.06	66.13			SID 81	16			6.32	3.57		8.08	7.96	5.08
	SID 82	16			12	0	88	92			SID 82	16			47.43	4.44	4.72	11.35	7.04	7.65
	SID 30	17			7.81	0	82.81	73.44			SID 30	17			36.19		1.84	31.36	33.74
	SID 20	18			0	0	85.71	63.64			SID 20	18			4.72			3.66	5.07	3.87
	SID 21	18			0	0	92.39	82.61			SID 21	18			4.15	3.55		6.03	6.87	7.67
	SID 45	18			7.89	0	73.68	73.68			SID 45	18			32.92	6.18	3.99	6.33	5.94
	SID 46	18			16	0	74	70			SID 46	18			52.65	5.61	4.55	33.46	32.39	7.22
	SID 47	18			22.39	1.49	83.58	82.09			SID 47	18			68.1	5.98	3.67	56.48	68.41	8.66
	D6	19			2.48	0	84.3	40.5			D6	19			9.85	3.47	2.04	4.37	6.53	9.38
	SID 22	19			14.29	0	85.71	76.19			SID 22	19			13.7		2.02	7.75	7.65
	SID 44	19			3.17	0	37.3	42.86			SID 44	19			8.45		3.9	7.04	6.83	12.92
	D1	20			0	0	97.18	83.1			D1	20			6.24			13.19	11.62	6.89
	D13	22			18.18	0	79.55	68.18			D13	22			41.37	3.43	5.25	25.92	32	3.17
	D15	22			10.71	0	53.57	82.14			D15	22			45.93	4.51	0.26	12.71	14.37	7.15
	D14	23			8.2	0	47.54	37.7			D14	23			25.32		3.95	34.58	38.52
	D11	24			24.32	13.51	89.19	75.68			D11	24			45.63		5.03	36.34	45.83	24.06
	D2	25			2.56	0	90.6	46.15			D2	25			8.39	10.92	4.02	10.69	7.45	5.82
	D12	25			1.08	0	88.17	83.87			D12	25			14.98	3.88	3.91	25.52	29.52	2.82
	D19	26			2.33	0	23.26	9.3			D19	26			6.24		5.38	3.47	11.27	2.76
	D7	29			8.8	0	46.4	35.2			D7	29			30.98	8.06	2.81	9.08	18.95	6.02
	D10	29			19.4	0	79.1	49.25			D10	29			57.48		2.87	11.24	40.85	3.9
	D8	32			16.92	0	80	80			D8	32			25.62	10.87	2.64	15.51	15.62	6.23
	D5	33			3.85	0	79.49	73.08			D5	33			25.72	10.91	3.67	35.01	28.94	8.61
	D16	35			6.25	0	47.92	43.75			D16	35			23.18	4.91	0.26	4.54	11.39	4.73
	D20	35			0.55	0	11.6	1.66			D20	35			5.93		1.55	2.5	3.35	4.15
	D9	36			9.98	0	51.25	22.68			D9	36			11.65	9.61	2.99	4.7	6.11	5.31
	D17	37			15.58	1.3	36.36	49.35			D17	37			35.15	3.06	0.28	8.01	15.4
	D4	42			6.02	0	86.47	51.13			D4	42			15.62		4.17	12.76	8.01
	D3	50			4.23	4.23	63.38	35.21			D3	50			6.67	12.2	4.99	11.02	23.09	5.89
	D18	52			3.16	0	42.11	41.05			D18	52			12.17	3.26	0.39	3.41	6.68	3.69
	D21	54			7.69	0	32.05	21.79			D21	54			10.11	4.37	2.22	4.06	4.24	5.11
	D22	60			2.25	0	26.13	16.67			D22	60			6.01	4.72	3.08	3.37	4.64	4.87
	SID 57	5		With stim	11.58	0.29	96.91	56.18			SID 57	5		With stim	6.18	5	7.73	4.83	4.63	10.05
	SID 68	5			6.47	0.58	95.73	70.9			SID 68	5			7.68	6.58	15.76	3.93	7.55	10.25
	SID 75	5			9.57	0.96	95.21	84.68			SID 75	5			29.76	3.41	5.13	34.58	39.67	41.11
	SID 61	6			9.78	0	97.12	55.9			SID 61	6			16.07	3.52	3.74	13.38	22.48	12.12
	SID 66	6			5.65	0.1	97.52	88.79			SID 66	6			6.42	4.1		5.55	6.26	8.18
	SID 71	6			9.75	0.21	96.46	81.99			SID 71	6			7.18	3.65		3.76	5.63	6.11
	SID 50	7			5.83	0	97.64	43.18			SID 50	7			8.53	10.2		15.9	13.79	9.57
	SID 60	7			5.24	0	96.58	81.84			SID 60	7			4.59	3.67	4.66	4.01	4.64	9.38
	SID 56	8			5.25	0.25	95.59	53.54			SID 56	8			6.44	5.77		4.01	4.33	9.83
	SID 62	8			6.33	0.23	93.67	79.44			SID 62	8			4.77	3.76	3.74	2.86	5.29	7.7
	SID 65	8			3.32	0.2	97.85	95.51			SID 65	8			4.17	3.74		6.2	6.9	10.87
	SID 48	9			7.82	0	91.35	65.39			SID 48	9			8.42	13.79	4.67	3.69	4.17	11.23
	SID 53	9			5.99	0.29	97.58	79.03			SID 53	9			7.73	7.96	7.34	5.77	5.42	7.79
	SID 59	9			3.35	0.5	96.73	67.98			SID 59	9			5.25	4.5	4.9	3.69	4.74	7.79
	SID 69	10			7.4	0.57	94.76	73.58			SID 69	10			17.06	11.31		3.42	5.87	11.71
	SID 29	11			9.48	0	96.34	77.87			SID 29	11			11.54	10.06	1.82	4.83	5.56	11.09
	SID 55	11			7.38	0.43	96.31	76.57			SID 55	11			11.75	4.37	3.92	11.13	7.43	7.38
	SID 73	11			8.44	0.48	94.92	61.07			SID 73	11			9.26	6.37		2.57	5.37	8.98
	SID 52	12			8.65	0.56	95.16	68.47			SID 52	12			15.68	3.44	3.73	20.39	18.21	8.59
	SID 54	12			16.24	1.48	95.28	80.31			SID 54	12			6.49	3.92	6.49	4.85	5.83	9.13
	SID 70	12			3.37	0.63	93.47	59.33			SID 70	12			9.02	6.76		2.58	5.82	8.82
	SID 58	13			2.51	0.4	94.18	82.45			SID 58	13			5.23	4.44		4.61	4.61	6.93
	SID 64	13			5.49	0	96.48	63.25			SID 64	13			3.29	4.48	4.72	2.77	5.39	8.4
	SID 74	13			5.52	0.2	95.59	92.38			SID 74	13			4.88	3.29		56.98	42.08	22.76
	SID 49	14			0.78	0.13	93.39	62.78			SID 49	14			6.83	7.68	2.07	5.27	4.65	8.14
	SID 63	14			5.2	0.17	97.57	70.08			SID 63	14			4.65	3.7	2.93	4.82	5.71	7.49
	SID 76	14			5.9	0.48	99.16	94.58			SID 76	14			27.27	3.39	3.84	6.16	7.13	5.36
	SID 43	15			7.33	0	81.75	56.75			SID 43	15			7.45	7.73		4.17	4.8	17.4
	SID 51	15			3.83	0	97.27	64.89			SID 51	15			8.34	6.9	5.78	5.65	6.42	10.25
	SID 80	15			1.53	0	95.52	88.22			SID 80	15			5.51	3.15		3.11	13.06	5.33
	SID 67	16			5.31	0.28	98.23	82.57			SID 67	16			7.11	3.69	3.58	3.15	5.51	5.9
	SID 72	16			7.05	0.98	97.55	52.35			SID 72	16			11.31	5.35	3.35	5.77	6.53	7.6
	SID 78	16			6.12	0.21	94.64	87.12			SID 78	16			19.58	4.05		9.08	7.16	7.81
	SID 81	16			1.02	0.51	97.95	90.65			SID 81	16			9.88	5.19	5.22	5.84	7.77	9.33
	SID 82	16			3.98	0	96.19	92.39			SID 82	16			8.67	4.71	3.2	4.91	5.82	4.69
	SID 30	17			9.72	0	95.63	75.35			SID 30	17			13.98	9.23	2.65	6.99	4.48	17.84
	SID 20	18			0.34	0	92.39	70.13			SID 20	18			2.49	4.26		2.43	4.72	5.59
	SID 21	18			1.12	0.32	89.26	47.92			SID 21	18			3.18	6.83		2.86	5.51	10.15
	SID 45	18			30.89	0	97.38	78.53			SID 45	18			17.98	8.53	2.24	7.65	5.45	8.72
	SID 46	18			34.87	0.38	98.47	61.69			SID 46	18			14.08	11.54		5.61	6.16	37.56
	SID 47	18			28.8	0.11	97.51	64.17			SID 47	18			21.01	8.01	3.3	37.88	22.83	18.02
	D6	19			9.06	0.95	95.83	57.57			D6	19			4.26	4.64		2.37	5.27	7
	SID 22	19			8.7	0	95.71	84.36			SID 22	19			12.93	7.81	2.36	7.5	5.94	12.92
	SID 44	19			40.42	0.26	90.87	45.63			SID 44	19			9.95	7.75	2.12	4.54	4.91	17.75
	D1	20			1.52	0.25	97.34	74.78			D1	20			4.17	4.18		6.99	9.66	7.69
	D13	22			22.89	2.16	94.83	47.09			D13	22			18.11	5.82	7.83	21.17	12.05	5.82
	D15	22			0.3	1.19	77.86	72.29			D15	22			18.07	13.84	0.32	17.88	9.5	14.92
	D14	23			8.52	0.99	96.43	44.65			D14	23			10.25		7.99	11.09	7.83	4.92
	D11	24			19.73	1.62	97.93	40.45			D11	24			21.57	4.69	5.39	18.47	44.67	6.32
	D2	25			3.41	2.11	95.94	81.09			D2	25			8.73	15.57	3.99	6.69	7.35	5.33
	D12	25			1.57	0.55	95.53	68.68			D12	25			12.8	4.13	7.96	13.56	10.69	2.9
	D19	26			1.41	0.3	91.25	90.34			D19	26			12.09	6.92		3.17		6.32
	D7	29			45.76	1.82	92.29	79.44			D7	29			7.86	7.67	3.06	7.06	12.71	4.79
	D10	29			19.06	0.52	95.22	92.29			D10	29			20.62	8.64	2.6	9.92	23.62	4.38
	D8	32			24.93	0.69	95.75	89.66			D8	32			12.46	9.79	2.66	11.27	9.23	4.89
	D5	33			3.17	0.23	92.11	89.32			D5	33			10.87	13.19	2.69	33.6	42.8	5.26
	D16	35			0.13	0	93.36	92.48			D16	35			21.17	8.84	0.46	15.09	64.82	8.89
	D20	35			12.69	0.33	90.24	66.49			D20	35			6.22	6.16	1.68	3.23	3.86	5.08
	D9	36			14.19	1.64	89.79	78.11			D9	36			8.81	19.37	2.55	3.88	5.57	5.68
	D17	37			0.62	0.53	82.54	78.22			D17	37			18.81	6.73	0.29	21.81	18.54	6.11
	D4	42			5.32	0.3	97.6	79.91			D4	42			17.37	13.51	4.52	9.62	9.47	7.35
	D3	50			1.8	0	95.33	88.5			D3	50			7.45	12.46		5.9	73.87	5.82
	D18	52			0.65	1.08	84.24	79.86			D18	52			16.64	6.44	0.49	3.56	5.71	7.35
	D21	54			11.27	0.75	86.33	53.6			D21	54			13.42	7.45	2.2	5.09	3.7	9.47
	D22	60			10.34	0.85	88.49	74.09			D22	60			6.36	5.51	2.5	2.45	3.06	4.83
	SID 57	5	CD56dim	No stim	13.09	0.26	96.31	89.1			SID 57	5	CD56dim	No stim	21.62	3.63	4.5	43.97	18.5	10.05
	SID 68	5			6.96	0.49	97.19	91.58			SID 68	5			38.82	3.86	4	42.15	58.64	10.61
	SID 75	5			17.93	1.2	93.37	75.54			SID 75	5			32.72	3.59	4.1	33.74	28.09	25.04
	SID 61	6			6.92	0	97.73	90.26			SID 61	6			22.73	3.45	3.54	36.02	18.52	9.52
	SID 66	6			5.22	0	97.49	96.45			SID 66	6			19.61	3.88	3.53	41.2	58.6	7.9
	SID 71	6			5.43	0.85	96.49	94.04			SID 71	6			38.87	3.29	4.06	41.25	72.36	6.11
	SID 50	7			1.27	0	98.17	93.94			SID 50	7			26.82	3.23	2.54	50.04	41.42	4.42
	SID 60	7			6.36	0	95.9	91.28			SID 60	7			16.7	3.52	3.83	42.98	45.05	10.98
	SID 56	8			3.06	0	97.84	93.53			SID 56	8			18.25	3.08	4.31	42.91	30	8.89
	SID 62	8			4.46	0.21	97.13	93.41			SID 62	8			17.69	3.54	3.53	39.82	58.04	6.76
	SID 65	8			2.62	0	98.03	95.88			SID 65	8			16.79	3.79	3.46	38.48	38.46	9.11
	SID 48	9			6.1	0.16	94.4	89.79			SID 48	9			39.39		3.15	52.07	52.45	8.72
	SID 53	9			8.86	0.1	99.23	97.3			SID 53	9			24.9	3.04	4.23	25.98	23.41	5.57
	SID 59	9			3.02	0.41	99.02	91.52			SID 59	9			16.78	3.56	3.61	30.99	14.94	6.63
	SID 69	10			3.73	0.23	97.74	94.92			SID 69	10			29.37	3.58	3.88	31.72	48.26	9.11
	SID 29	11			7.38	0	97.89	94.28			SID 29	11			29.64	3.9	2.27	43.75	46.51	5.08
	SID 55	11			6.67	0.16	99.09	97.2			SID 55	11			28.47	3.41	4.14	50.1	58.64	6.83
	SID 73	11			6.35	0.11	97.46	93.33			SID 73	11			37.31	3.42	3.84	30.15	44.16	6.89
	SID 52	12			8.27	0.3	98.33	93.01			SID 52	12			27.66	3.2	4.19	26.61	20.68	8.26
	SID 54	12			8.42	1.99	95.09	86.55			SID 54	12			24.88	3.54	4.78	44.26	44.67	9.5
	SID 70	12			3.56	0.25	97.55	95.21			SID 70	12			30.07	4.7	3.84	36.21	51.43	4.75
	SID 58	13			6.82	0.28	96.3	95.07			SID 58	13			15.3	3.37	3.97	46.08	42.37	6.91
	SID 64	13			4	0.1	98.05	93.17			SID 64	13			19.3	3.9	3.39	51.71	49.42	11.42
	SID 74	13			3.51	0	97.8	97.8			SID 74	13			32.76	3.03	3.6	31.67	41.07	7.27
	SID 49	14			1.23	0	98.5	94.68			SID 49	14			21.81	3.11	2.6	39.09	39	6.14
	SID 63	14			3.05	0.1	97.04	94.75			SID 63	14			9.08	3.47	2.29	30.92	30.81	8.1
	SID 76	14			14.75	0.27	97.95	91.67			SID 76	14			44.43	3.56	3.92	30.36	29.17	6.32
	SID 43	15			9.27	0.14	96.45	89.64			SID 43	15			19.44	3.84	2.31	30.24	20.78	6.93
	SID 51	15			4.79	0.14	98.63	92.48			SID 51	15			28.41	3.53	2.67	38.29	36.79	6.66
	SID 80	15			5.06	0.86	98.15	93.21			SID 80	15			31.8	2.89	3.87	30.76	40.12	5.31
	SID 67	16			4.71	0.1	98.73	95.39			SID 67	16			18.59	3.93	3.42	48.03	51.62	8.3
	SID 72	16			10.85	0.51	99.29	92.7			SID 72	16			39.98	4.06	4.01	35.21	31.02	6.66
	SID 78	16			11.35	0.12	98.01	93.45			SID 78	16			40.42	2.98	3.88	26.22	32.87	6.32
	SID 81	16			1.04	0	98.7	95.47			SID 81	16			15.86	3.16	4.67	33.33	40.8	6.35
	SID 82	16			7.35	0.59	96.47	94.71			SID 82	16			39.58	4.06	4.12	41.73	54.28	4.85
	SID 30	17			8.83	0	98.47	96.43			SID 30	17			35.89	3.9	1.92	43.17	46.22	8.42
	SID 20	18			0.11	0.11	98.9	88.82			SID 20	18			3.87	3.75	1.72	21.01	22.26	5.21
	SID 21	18			0.96	0	95.34	86.03			SID 21	18			7.22	3.88	2	36.31	47.64	9.85
	SID 45	18			32.9	0	95.63	85.86			SID 45	18			66.96	6.2	3.34	47.64	42.44	8.63
	SID 46	18			25.03	0.51	97.3	82.8			SID 46	18			48.18	5.73	3	37.41	37.38	10.15
	SID 47	18			26.83	0.11	97.49	58.68			SID 47	18			48.3	5.92	3.24	27.02	15.3	25.93
	D6	19			6.85	0.37	98.9	85.21			D6	19			10.55	3.54	1.84	26.78	27.96	6.6
	SID 22	19			23.5	0	98.6	96.5			SID 22	19			41.55	4.9	2.02	34.62	42.92	5.68
	SID 44	19			40.18	0.51	90.94	60.2			SID 44	19			43.78	4.49	2.55	24.34	11.27	11.65
	D1	20			2.21	0.23	98.84	96.74			D1	20			10.96	4.48	1.61	44.02	71.4	9.95
	D13	22			17.19	0.71	97.78	92.87			D13	22			32.98	3.91	4.42	34.97	27.92	3.27
	D15	22			1.45	0	91.58	95.79			D15	22			56.87	4.39	0.51	10.23	55.98	7.53
	D14	23			4.78	1.09	95.22	88.42			D14	23			24.01	2.89	4.03	27.52	21.35	3.46
	D11	24			13.38	1.48	98.09	88.27			D11	24			32.66	3.7	4.57	33.49	27.38	6.71
	D2	25			2.98	1.09	98.84	91.07			D2	25			26.99	10.75	3.91	50.07	28.9	8.42
	D12	25			0.77	0.94	96.25	90.1			D12	25			13.51	3.65	4.2	34	34.25	3.98
	D19	26			1.44	0.33	98	96			D19	26			11.22	3.95	2.01	17.4	21.95	3.27
	D7	29			37.72	1.04	96.63	91.67			D7	29			51.15	7.99	2.76	23.57	31.66	7.6
	D10	29			23.88	1.17	98.25	97.53			D10	29			50.96	8.35	2.69	27.73	47.15	3.38
	D8	32			27.9	0.44	97.81	96.49			D8	32			47.74	8.78	2.64	32.18	43.89	6.7
	D5	33			0.79	0.79	98.14	97.25			D5	33			33.33	9.63	2.72	51.4	39.2	6.63
	D16	35			0.24	0.95	96.09	98.22			D16	35			44.25	5.29	0.75	10.2	51.66	4.82
	D20	35			10.29	0.13	92.19	69.01			D20	35			15.46	3.83	2.02	9.82	4.01	4.51
	D9	36			24.13	0.58	94.41	87.47			D9	36			39.59	9.93	2.95	27.27	27.18	7.86
	D17	37			0.42	1.16	90.76	94.75			D17	37			40.03	2.82	0.47	7.23	32.63	4.35
	D4	42			3.74	1.21	99.01	93.95			D4	42			55.49	11.63	4.78	69.03	37.72	6.41
	D3	50			2.89	0.75	98.69	94.78			D3	50			30.09	10.81	3.95	53.71	40.52	7.35
	D18	52			0.6	1.03	93.24	79.47			D18	52			19.66	3.81	0.56	4.7	6.48	4.23
	D21	54			26.68	1.31	96.15	64.39			D21	54			26.88	4.22	2.16	10.54	4.12	5.39
	D22	60			9.3	0.81	93.72	76.28			D22	60			22.65	4.54	2.17	11.13	4.67	5.39
	SID 57	5		With stim	11.58	0.29	96.91	56.18			SID 57	5		With stim	20.74	4.62	4.97	44.21	26.22	10.44
	SID 68	5			6.47	0.58	95.73	70.9			SID 68	5			36.37	5.07	4.11	36.24	53.11	9.22
	SID 75	5			9.57	0.96	95.21	84.68			SID 75	5			28.94	3.35	4.09	41.55	61.94	12
	SID 61	6			9.78	0	97.12	55.9			SID 61	6			20.49	3.53	3.3	35.36	32.36	9.45
	SID 66	6			5.65	0.1	97.52	88.79			SID 66	6			19.37	3.94	3.25	34.63	54.4	7.94
	SID 71	6			9.75	0.21	96.46	81.99			SID 71	6			40.34	3.74	4.12	38.04	75.16	6.24
	SID 50	7			5.83	0	97.64	43.18			SID 50	7			29.83	10.59	2.54	47.64	37.41	8.26
	SID 60	7			5.24	0	96.58	81.84			SID 60	7			15.82	3.6	3.49	34.3	49.1	9.92
	SID 56	8			5.25	0.25	95.59	53.54			SID 56	8			19.58	4.42	4.4	42.98	31.77	10.62
	SID 62	8			6.33	0.23	93.67	79.44			SID 62	8			19.25	3.67	3.41	29.43	35.96	7.34
	SID 65	8			3.32	0.2	97.85	95.51			SID 65	8			17	3.68	3.34	45.48	72.78	9.47
	SID 48	9			7.82	0	91.35	65.39			SID 48	9			36.26	9.72	3.07	45.37	47.33	9.18
	SID 53	9			5.99	0.29	97.58	79.03			SID 53	9			21.33	4.12	4.15	19.78	21.14	6.38
	SID 59	9			3.35	0.5	96.73	67.98			SID 59	9			15.54	3.99	3.65	24.64	19.48	6.84
	SID 69	10			7.4	0.57	94.76	73.58			SID 69	10			35.25	9.7	3.92	29.09	43.54	12.61
	SID 29	11			9.48	0	96.34	77.87			SID 29	11			34.89	9.14	2.29	42.17	48.26	9.64
	SID 55	11			7.38	0.43	96.31	76.57			SID 55	11			24.17	4.58	3.95	35.92	47.48	8.14
	SID 73	11			8.44	0.48	94.92	61.07			SID 73	11			35.34	4.82	3.83	22.71	28.88	8.14
	SID 52	12			8.65	0.56	95.16	68.47			SID 52	12			22.84	4.04	4.32	21.55	21.98	8.5
	SID 54	12			16.24	1.48	95.28	80.31			SID 54	12			26.41	3.76	4.9	35.52	34.16	9.67
	SID 70	12			3.37	0.63	93.47	59.33			SID 70	12			22.7	5.47	4.02	19.44	26.26	6.54
	SID 58	13			2.51	0.4	94.18	82.45			SID 58	13			11.24	4.17	3.53	24.34	28.96	7.25
	SID 64	13			5.49	0	96.48	63.25			SID 64	13			17.67	4.01	3.8	38.88	51.17	8.88
	SID 74	13			5.52	0.2	95.59	92.38			SID 74	13			35.14	3.36	3.76	27.88	34.09	7.24
	SID 49	14			0.78	0.13	93.39	62.78			SID 49	14			21.87	8.61	2.69	33.46	33.11	6.95
	SID 63	14			5.2	0.17	97.57	70.08			SID 63	14			10.05	3.7	2.28	29.26	36.09	8.46
	SID 76	14			5.9	0.48	99.16	94.58			SID 76	14			36.41	4.46	3.87	24.89	32.46	6.54
	SID 43	15			7.33	0	81.75	56.75			SID 43	15			17.5	9.71	2.74	21.39	13.47	10.93
	SID 51	15			3.83	0	97.27	64.89			SID 51	15			27.11	8.77	3.01	39.75	30.28	9.52
	SID 80	15			1.53	0	95.52	88.22			SID 80	15			22.12	3.99	3.63	13.02	21.73	5.89
	SID 67	16			5.31	0.28	98.23	82.57			SID 67	16			16.94	3.99	3.42	41.11	57.48	7.49
	SID 72	16			7.05	0.98	97.55	52.35			SID 72	16			30.32	5.49	3.9	30.79	36.41	8.96
	SID 78	16			6.12	0.21	94.64	87.12			SID 78	16			30.98	4.86	3.99	18.27	31.23	6.17
	SID 81	16			1.02	0.51	97.95	90.65			SID 81	16			16.14	4.26	4.7	23.58	24.39	7.1
	SID 82	16			3.98	0	96.19	92.39			SID 82	16			33.19	4.86	3.74	27.92	43.63	5.15
	SID 30	17			9.72	0	95.63	75.35			SID 30	17			37.33	7.99	2.2	42.53	39.17	12.45
	SID 20	18			0.34	0	92.39	70.13			SID 20	18			3.65	4.35	2.07	13.42	16.08	5.31
	SID 21	18			1.12	0.32	89.26	47.92			SID 21	18			6.53	6.33	1.91	31.8	35.05	10.61
	SID 45	18			30.89	0	97.38	78.53			SID 45	18			67.19	7.13	3.25	51.14	52.04	10.32
	SID 46	18			34.87	0.38	98.47	61.69			SID 46	18			58.64	6.71	3.19	44.35	39.75	13.22
	SID 47	18			28.8	0.11	97.51	64.17			SID 47	18			56.13	7.5	3.27	38.2	41.8	13.83
	D6	19			9.06	0.95	95.83	57.57			D6	19			10	5.11	1.83	20.77	24.17	7.04
	SID 22	19			8.7	0	95.71	84.36			SID 22	19			35.99	9.95	1.91	31.04	39.83	8.78
	SID 44	19			40.42	0.26	90.87	45.63			SID 44	19			43.91	8.73	2.77	26.99	14.47	15.47
	D1	20			1.52	0.25	97.34	74.78			D1	20			6.87	5.59	1.56	30.73	61.71	9.76
	D13	22			22.89	2.16	94.83	47.09			D13	22			35.86	4.99	4.7	54.81	7.49	5.71
	D15	22			0.3	1.19	77.86	72.29			D15	22			50.89	10.06	0.46	9.82	30.34	11.8
	D14	23			8.52	0.99	96.43	44.65			D14	23			28.62	3.34	4.25	48.07	7.74	3.88
	D11	24			19.73	1.62	97.93	40.45			D11	24			35.32	4.8	4.49	36.7	24.36	5.94
	D2	25			3.41	2.11	95.94	81.09			D2	25			24.32	12.43	4.08	40.2	26.65	6.81
	D12	25			1.57	0.55	95.53	68.68			D12	25			12.29	4.01	4.33	30.86	35.06	4.12
	D19	26			1.41	0.3	91.25	90.34			D19	26			15.12	6.05	1.82	13.43	18.21	4.32
	D7	29			45.76	1.82	92.29	79.44			D7	29			54.57	8.03	2.99	19.9	25.87	5.68
	D10	29			19.06	0.52	95.22	92.29			D10	29			42.17	8.89	2.63	31.05	49.22	3.81
	D8	32			24.93	0.69	95.75	89.66			D8	32			49.19	9.15	2.82	31.87	37.33	4.91
	D5	33			3.17	0.23	92.11	89.32			D5	33			33.7	19.14	2.92	42.03	35.3	6.66
	D16	35			0.13	0	93.36	92.48			D16	35			42.37	9.31	0.35	8.35	51.82	5.84
	D20	35			12.69	0.33	90.24	66.49			D20	35			17.29	5.55	2.07	8.48	4.42	5.74
	D9	36			14.19	1.64	89.79	78.11			D9	36			33.83	11.24	2.79	22.79	25.25	6.2
	D17	37			0.62	0.53	82.54	78.22			D17	37			48.35	11.44	0.29	7.25	28.62	6.86
	D4	42			5.32	0.3	97.6	79.91			D4	42			47.87	14.99	4.77	52.65	36.29	10
	D3	50			1.8	0	95.33	88.5			D3	50			26.64	12.4	4.11	38.47	31.97	6.62
	D18	52			0.65	1.08	84.24	79.86			D18	52			23.69	10.85	0.59	4.45	8.24	6.52
	D21	54			11.27	0.75	86.33	53.6			D21	54			20.51	8.48	2.01	5.76	3.88	9.28
	D22	60			10.34	0.85	88.49	74.09			D22	60			19.33	6.83	2.06	8.09	4.93	7.19

## Sheet: Table 2 p-values
Panel	CD56dim NK subset	Adults (Mean ± SD)	5-10 y.o. (Mean ± SD)	11-15 y.o. (Mean ± SD)	16-20 y.o. (Mean ± SD)	Other significant results
Panel 1 (No stim)	NKp46	10.31% ± 4.64	18.96% ± 7.06	20.39% ± 9.98	15.61% ± 10.16
			p=0.0027	p=0.0008	n.s.
Panel 1 (With stim)	NKG2D	2.06% ± 0.97	6.58% ± 5.68	5.51% ± 4.84	5.93% ± 4.76
			p=0.0115	p=0.0208	p=0.0027
	CD69	62.38% ± 20.41	36.92% ± 18.02	44.15% ± 16.15	45.86% ± 18.82
			p=0.0012	p=0.0333	n.s.
	DNAM-1	67.32% ± 12.89	65.05% ± 11.79	59.46% ± 9.19	54.68% ± 17.20
			n.s.	n.s.	p=0.0430
	NKp44	0.73% ± 0.54	1.36% ± 0.74	1.56% ± 0.88	4.36% ± 5.96
			p=0.0426	p=0.0065	p=0.0001
Panel 2	2B4	94.82% ± 8.85	98.8% ± 1.01	99.39% ± 0.63	99.27% ± 0.88
			p=0.0136	p=0.0000	p=0.0001
	CD11c	69.35% ± 14.49	65.52% ± 12.05	67.96% ± 13.63	76.80% ± 14.26	5-10 y.o. vs 16-20 y.o. p = 0.0113
			n.s.	n.s.	n.s.
Panel 4	CD122	99.50% ± 0.59	90.13% ± 8.34	89.77% ± 5.52	82.57% ± 13.85
			p=0.0001	p=0.0000	p=0.0000
	CD62L	16.90% ± 7.32	31.95% ± 11.01	34.71% ± 10.44	23.97% ± 11.28	11-15 y.o. vs 16-20 y.o. p = 0.0352
			p=0.0004	p=0.0000	n.s.
	CD127	0.65% ± 0.99	0.76% ± 0.58	1.18% ± 0.68	1.14% ± 1.36
			n.s.	p=0.0102	n.s.
	IL-15Ra	1.48% ± 1.70	5.22% ± 5.49	5.42% ± 7.71	7.11% ± 9.04
			p=0.0312	n.s.	p=0.0065
Panel 5 (No stim)	IL-13	0.85% ± 0.39	0.26% ± 0.35	0.32% ± 0.51	0.21% ± 0.22
			p=0.0004	p=0.0023	p=0.0003
Panel 5 (With stim)	Perf-D48	91.65% ± 5.43	96.05% ± 1.76	94.83% ± 3.93	95.66% ± 2.78
			p=0.0105	n.s.	p=0.0152
	IL-13	0.88% ± 0.68	0.28% ± 0.27	0.33% ± 0.39	0.28% ± 0.32
			p=0.0082	p=0.0122	p=0.0057

## Sheet: Table 3 p-values
Panel	CD56bright NK subset	Adults (Mean ± SD)	5-10 y.o. (Mean ± SD)	11-15 y.o. (Mean ± SD)	16-20 y.o. (Mean ± SD)	Other significant results
Panel 1 (No stim)	NKp30	53.05% ± 17.14	67.44% ± 10.9	67.15% ± 14.96	61.69% ± 14.88
			p=0.0410	p=0.0404	n.s.
	DNAM-1	80.17% ± 9.73	80.24% ± 11.19	76.00% ± 8.48	68.38% ± 12.11	5-10 y.o. vs 16-20 y.o. p = 0.0140
			n.s.	n.s.	p=0.0119
Panel 1 (With stim)	NKG2D	7.06% ± 5.86	18.68% ± 16.82	18.68% ± 11.29	18.39% ± 12.69
			n.s.	p=0.0087	p=0.0095
	CD69	58.12% ± 16.66	33.67% ± 23.45	44.83% ± 26.90	55.78% ± 28.65
			p=0.0081	n.s.	n.s.
	DNAM-1	84.33% ± 8.33	84.17% ± 11.29	79.03% ± 9.48	71.71% ± 13.12	5-10 y.o. vs 16-20 y.o. p = 0.0059
			n.s.	n.s.	p=0.0040
	NKp30	49.53% ± 16.20	64.56% ± 10.24	61.36% ± 14.78	68.03% ± 13.78
			p=0.0223	n.s.	p=0.0026
	NKp44	2.91% ± 3.00	4.24% ± 3.68	3.35% ± 2.41	10.76% ± 10.70
			n.s.	n.s.	p=0.0099
Panel 2	2B4	85.55% ± 13.83	90.84% ± 8.88	92.59% ± 11.05	95.52% ± 6.01
			n.s.	n.s.	p=0.0108
	CD11c	84.14% ± 10.05	88.89% ± 8.40	87.3% ± 8.62	91.73% ± 6.61
			n.s.	n.s.	p=0.0081
	CD2	76.97% ± 12.89	90.54% ± 8.18	83.83% ± 14.57	89.74% ± 5.61
			p=0.0017	p=0.0174	n.s.
Panel 4	CD122	98.1% ± 1.23	95.51% ± 2.96	90.10% ± 10.10	91.32% ± 8.94
			n.s.	p=0.0238	n.s.
	CD117	4.98% ± 4.89	0.96% ± 1.84	1.77% ± 2.09	3.19% ± 4.39
			p=0.0060	n.s.	n.s.
	CD127	1.39% ± 1.95	8.9% ± 6.23	8.79% ± 8.03	8.82% ± 9.53
			p=0.0003	p=0.0027	p=0.0041
Panel 5 (No stim)	Perf-D48	57.71% ± 24.94	87.80% ± 10.03	83.35% ± 9.10	81.38% ± 15.05
			p=0.0000	p=0.0144	p=0.0268
	Perf-dG9	46.19% ± 24.80	75.10% ± 12.26	68.90% ± 11.28	69.98% ± 14.33
			p=0.0005	p=0.0397	p=0.0190
	IL-5	8.60% ± 6.89	2.34% ± 2.86	3.87% ± 4.92	6.43% ± 7.24
			p=0.0067	p=0.0486	n.s.
Panel 5 (With stim)	Perf-D48	38.06% ± 17.34	68.92% ± 17.34	47.29% ± 22.02	52.57% ± 20.71	5-10 y.o. vs 11-15 y.o. p = 0.0315
			p=0.0002	n.s.	n.s.
	Perf-dG9	25.61% ± 14.35	58.61% ± 19.79	38.47% ± 22.95	43.67% ± 21.86	5-10 y.o. and 11-15 y.o. p = 0.0425
			p=0.0001	n.s.	n.s.
	IL-5	6.02% ± 4.49	1.74% ± 2.35	1.56% ± 1.66	2.57% ± 3.74
			p=0.0061	p=0.0051	p=0.0209

## Sheet: Table 4 p-values
Panel	CD56dim NK subset	Adults (Mean ± SD)	5-10 y.o. (Mean ± SD)	11-15 y.o. (Mean ± SD)	16-20 y.o. (Mean ± SD)	Other significant results
Panel 1 (No stim)	NKp46	0.83 ± 1.35	4.72 ± 0.77	4.75 ± 1.35	3.81 ± 1.77
			p=0.0000	p=0.0000	p=0.0004
	DNAM-1	6.15 ± 0.69	6.87 ± 0.56	6.83 ± 0.54	7.4 ± 1.36
			p=0.0147	p=0.0250	p=0.0009
	CD69	4.25 ± 0.96	2.33 ± 0.49	2.58 ± 0.64	2.89 ± 0.53
			p=0.0000	p=0.0000	p=0.0028
	NKp44	1.50 ± 2.14	3.41 ± 1.23	3.68 ± 1.85	2.91 ± 1.23
			p=0.0002	p=0.0002	p=0.0071
Panel 1 (With stim)	NKp46	0.14 ± 1.05	4.66 ± 0.96	4.60 ± 1.36	3.30 ± 1.59
			p=0.0000	p=0.0000	p=0.0006
	CD69	6.09 ± 2.01	3.12 ± 1.80	3.84 ± 2.38	4.38 ± 1.51
			p=0.0001	p=0.0043	n.s.
	DNAM-1	6.55 ± 0.77	7.02 ± 0.41	6.94 ± 0.43	7.54 ± 0.66	11-15 y.o. vs 16-20 y.o. p = 0.0442
			n.s.	n.s.	p=0.0003
	NKp44	1.64 ± 1.96	2.82 ± 1.17	2.87 ± 1.65	1.93 ± 0.94
			p=0.0014	p=0.0047	n.s.
Panel 2	2B4	2.60 ± 0.84	11.20 ± 13.59	10.69 ± 12.58	10.94 ± 12.39
			p=0.0048	p=0.0016	p=0.0000
	CD11a	14.66 ± 3.03	9.71 ± 1.73	9.53 ± 2.11	10.20 ± 2.80
			p=0.0000	p=0.0000	p=0.0003
	CD11b	10.69 ± 5.12	7.53 ± 2.07	6.82 ± 2.42	8.19 ± 1.62
			n.s.	p=0.0207	n.s.
	CD11c	8.36 ± 3.15	4.94 ± 2.43	5.80 ± 3.42	8.26 ± 2.67	5-10 y.o. vs 16-20 y.o. p = 0.0027
			p=0.0048	p=0.0485	n.s.	11-15 y.o. vs 16-20 y.o. p = 0.0266
	CD54	8.96 ± 1.09	6.28 ± 0.64	6.11 ± 0.96	5.81 ± 0.94
			p=0.0000	p=0.0000	p=0.0000
	CD2	6.77 ± 4.69	5.63 ± 2.29	6.74 ± 2.96	8.58 ± 2.77	5-10 y.o. vs 16-20 y.o. p = 0.0290
			n.s.	n.s.	n.s.
Panel 3	CD158a (2DL1)	3.11 ± 1.32	4.94 ± 1.54	4.83 ± 2.35	3.26 ± 1.44	5-10 y.o. vs 16-20 y.o. p = 0.0153
			p=0.0061	n.s.	n.s.
	CD158b (2DL2/3)	8.80 ± 2.00	6.83 ± 2.66	6.63 ± 1.72	6.61 ± 1.80
			p=0.0089	p=0.0114	p=0.0079
	KIR2DS4	1.28 ± 0.68	2.00 ± 0.57	1.93 ± 0.87	1.99 ± 0.75
			p=0.0203	n.s.	p=0.0234
Panel 4	CD62L	4.81 ±2.16	6.55 ± 1.97	7.12 ± 2.01	5.57 ± 1.40
			p=0.0398	p=0.0025	n.s.
	CD27	11.47 ± 2.16	14.20 ± 2.94	14.30 ± 3.55	13.62 ± 3.96
			p=0.0145	p=0.0239	n.s.
	IL-15Ra	2.14 ± 1.20	3.04 ± 1.29	2.88 ± 0.65	3.16 ± 1.69
			p=0.0255	p=0.0141	p=0.0306
Panel 5 (No stim)	IFNg	6.24 ± 3.07	3.50 ± 0.26	3.52 ± 0.44	4.33 ± 0.97	5-10 y.o. vs 16-20 y.o. p = 0.0291
			p=0.0009	p=0.0006	n.s.	11-15 y.o. vs 16-20 y.o. p = 0.0219
	Perf-D48	27.31 ± 18.01	39.55 ± 7.01	37.35 ± 8.12	35.12 ± 8.66
			p=0.0180	n.s.	n.s.
	CD107a	5.56 ± 1.72	9.29 ± 4.76	7.09 ± 1.72	8.97 ± 5.11
			p=0.0009	n.s.	p=0.0098
Panel 5 (With stim)	IFNg	9.10 ± 3.94	5.18 ± 2.54	5.51 ± 2.28	6.19 ± 1.78
			p=0.0004	p=0.0065	n.s.
	Perf-dG9	24.65 ± 14.67	44.11 ± 17.28	32.56 ± 10.34	37.15 ± 13.76
			p=0.0044	n.s.	n.s.
	CD107a	6.39 ± 2.03	9.06 ± 1.92	8.15 ± 1.42	9.44 ± 3.20
			p=0.0012	p=0.0296	p=0.0020

## Sheet: Table 5 p-values
Panel	CD56bright NK subset	Adults (Mean ± SD)	5-10 y.o. (Mean ± SD)	11-15 y.o. (Mean ± SD)	16-20 y.o. (Mean ± SD)	Other significant results
Panel 1 (No stim)	NKp46	2.13 ± 2.80	7.55 ± 2.46	7.42 ± 1.69	6.71 ± 1.76
			p=0.0001	p=0.0001	p=0.0019
	CD69	4.9 ± 1.41	3.81 ± 1.81	3.06 ± 1.1	4.07 ± 1.70
			n.s.	p=0.0017	n.s.
Panel 1 (With stim)	NKp46	0.66 ± 2.54	5.82 ± 1.88	5.64 ± 2.00	4.16 ± 2.41
			p=0.0000	p=0.0000	p=0.0064
	CD69	5.3 ± 1.06	3.32 ± 2.25	4.15 ± 2.54	4.82 ± 1.70	5-10 y.o. vs 16-20 y.o. p = 0.0234
			p=0.0011	n.s.	n.s.
	NKp44	5.98 ± 19.38	2.74 ± 4.39	3.68 ± 3.3	4.59 ± 6.83
			p=0.0495	p=0.0017	p=0.0157
Panel 2	2B4	2.32 ± 0.96	9.51 ± 12.36	8.81 ± 10.58	8.01 ± 8.70
			n.s.	p=0.0273	p=0.0046
	CD11a	13.57 ± 2.34	8.63 ± 1.42	8.61 ± 1.95	8.38 ± 1.87
			p=0.0000	p=0.0000	p=0.0000
	CD11b	10.41 ± 3.72	7.10 ± 2.39	6.63 ± 2.16	7.64 ± 2.42
			p=0.0245	p=0.0043	n.s.
	CD54	13.00 ± 2.34	11.55 ± 1.75	10.48 ± 3.23	9.32 ± 2.20
			n.s.	p=0.0133	p=0.0003
Panel 4	CD62L	12.60 ± 7.81	21.53 ± 7.28	20.22 ± 5.62	13.88 ± 8.89	5-10 y.o. vs 16-20 y.o. p = 0.0377
			p=0.0065	p=0.0331	n.s.
	CD94	35.04 ± 9.85	30.54 ± 5.95	25.95 ± 9.90	25.09 ± 8.33
			n.s.	p=0.0307	p=0.0080
Panel 5 (No stim)	IFNg	6.76 ± 3.45	3.67 ± 0.56	3.54 ± 0.43	4.40 ± 1.21
			n.s.	p=0.0141	n.s.
	CD107a	6.13 ± 4.87	8.4 ± 3.35	11.08 ± 8.42	7.3 ± 2.50
			p=0.0133	p=0.0052	n.s.
Panel 5 (With stim)	Granzyme B	13.48 ± 5.17	9.35 ± 6.80	9.15 ± 5.98	10.70 ± 5.93
			p=0.0182	p=0.0325	n.s.
	IFNg	9.30 ± 4.19	6.06 ± 3.29	5.31 ± 2.11	6.38 ± 2.34
			p=0.0144	p=0.0024	n.s.
	IL-5	3.29 ± 2.55	6.41 ± 3.78	3.92 ± 1.56	3.11 ± 0.95	5-10 y.o. vs 16-20 y.o. p = 0.0308
			p=0.0119	n.s.	n.s.
	CD107a	6.32 ± 2.52	11.58 ± 8.34	9.74 ± 4.59	11.9 ± 8.41
			p=0.0001	p=0.0082	p=0.0031
