# Supplementary material for: High-resolution phenotyping identifies NK cell subsets that distinguish healthy children from adults
Source: PLoS One. 2017 Aug 2;12(8):e0181134. doi: 10.1371/journal.pone.0181134 (PMC5540415; doi:10.1371/journal.pone.0181134)
Supplement: S3 Dataset — (XLSX) [file pone.0181134.s011.xlsx]

## Sheet: Panel 1
Age	Subset ID	% - No stim		Age	Subset ID	% - With stim			ID	NK subset
5	P1S1	15.02		5	P1S1	8.51			P1S1	DNAM-1-CD8-CD69-NKG2D-NKp30-NKp46-NKp44-CD25-
5	P1S2	0.08		5	P1S2	0			P1S2	DNAM-1-CD8-CD69-NKG2D-NKp30-NKp46-NKp44-CD25+
5	P1S3	0		5	P1S3	0.05			P1S3	DNAM-1-CD8-CD69-NKG2D-NKp30-NKp46-NKp44+CD25-
5	P1S4	0		5	P1S4	0			P1S4	DNAM-1-CD8-CD69-NKG2D-NKp30-NKp46-NKp44+CD25+
5	P1S5	0.81		5	P1S5	1.02			P1S5	DNAM-1-CD8-CD69-NKG2D-NKp30-NKp46+NKp44-CD25-
5	P1S6	0.08		5	P1S6	0			P1S6	DNAM-1-CD8-CD69-NKG2D-NKp30-NKp46+NKp44-CD25+
5	P1S7	0		5	P1S7	0			P1S7	DNAM-1-CD8-CD69-NKG2D-NKp30-NKp46+NKp44+CD25-
5	P1S8	0		5	P1S8	0			P1S8	DNAM-1-CD8-CD69-NKG2D-NKp30-NKp46+NKp44+CD25+
5	P1S9	3		5	P1S9	3.43			P1S9	DNAM-1-CD8-CD69-NKG2D-NKp30+NKp46-NKp44-CD25-
5	P1S10	0		5	P1S10	0.05			P1S10	DNAM-1-CD8-CD69-NKG2D-NKp30+NKp46-NKp44-CD25+
5	P1S11	0		5	P1S11	0			P1S11	DNAM-1-CD8-CD69-NKG2D-NKp30+NKp46-NKp44+CD25-
5	P1S12	0		5	P1S12	0			P1S12	DNAM-1-CD8-CD69-NKG2D-NKp30+NKp46-NKp44+CD25+
5	P1S13	0.41		5	P1S13	0.8			P1S13	DNAM-1-CD8-CD69-NKG2D-NKp30+NKp46+NKp44-CD25-
5	P1S14	0		5	P1S14	0			P1S14	DNAM-1-CD8-CD69-NKG2D-NKp30+NKp46+NKp44-CD25+
5	P1S15	0		5	P1S15	0			P1S15	DNAM-1-CD8-CD69-NKG2D-NKp30+NKp46+NKp44+CD25-
5	P1S16	0		5	P1S16	0			P1S16	DNAM-1-CD8-CD69-NKG2D-NKp30+NKp46+NKp44+CD25+
5	P1S17	0.49		5	P1S17	0.27			P1S17	DNAM-1-CD8-CD69-NKG2D+NKp30-NKp46-NKp44-CD25-
5	P1S18	0		5	P1S18	0			P1S18	DNAM-1-CD8-CD69-NKG2D+NKp30-NKp46-NKp44-CD25+
5	P1S19	0		5	P1S19	0			P1S19	DNAM-1-CD8-CD69-NKG2D+NKp30-NKp46-NKp44+CD25-
5	P1S20	0		5	P1S20	0			P1S20	DNAM-1-CD8-CD69-NKG2D+NKp30-NKp46-NKp44+CD25+
5	P1S21	0		5	P1S21	0			P1S21	DNAM-1-CD8-CD69-NKG2D+NKp30-NKp46+NKp44-CD25-
5	P1S22	0		5	P1S22	0			P1S22	DNAM-1-CD8-CD69-NKG2D+NKp30-NKp46+NKp44-CD25+
5	P1S23	0		5	P1S23	0			P1S23	DNAM-1-CD8-CD69-NKG2D+NKp30-NKp46+NKp44+CD25-
5	P1S24	0		5	P1S24	0			P1S24	DNAM-1-CD8-CD69-NKG2D+NKp30-NKp46+NKp44+CD25+
5	P1S25	0.41		5	P1S25	0.21			P1S25	DNAM-1-CD8-CD69-NKG2D+NKp30+NKp46-NKp44-CD25-
5	P1S26	0		5	P1S26	0			P1S26	DNAM-1-CD8-CD69-NKG2D+NKp30+NKp46-NKp44-CD25+
5	P1S27	0		5	P1S27	0			P1S27	DNAM-1-CD8-CD69-NKG2D+NKp30+NKp46-NKp44+CD25-
5	P1S28	0		5	P1S28	0			P1S28	DNAM-1-CD8-CD69-NKG2D+NKp30+NKp46-NKp44+CD25+
5	P1S29	0.08		5	P1S29	0			P1S29	DNAM-1-CD8-CD69-NKG2D+NKp30+NKp46+NKp44-CD25-
5	P1S30	0		5	P1S30	0			P1S30	DNAM-1-CD8-CD69-NKG2D+NKp30+NKp46+NKp44-CD25+
5	P1S31	0		5	P1S31	0			P1S31	DNAM-1-CD8-CD69-NKG2D+NKp30+NKp46+NKp44+CD25-
5	P1S32	0		5	P1S32	0			P1S32	DNAM-1-CD8-CD69-NKG2D+NKp30+NKp46+NKp44+CD25+
5	P1S33	1.54		5	P1S33	0.75			P1S33	DNAM-1-CD8-CD69+NKG2D-NKp30-NKp46-NKp44-CD25-
5	P1S34	0		5	P1S34	0			P1S34	DNAM-1-CD8-CD69+NKG2D-NKp30-NKp46-NKp44-CD25+
5	P1S35	0		5	P1S35	0			P1S35	DNAM-1-CD8-CD69+NKG2D-NKp30-NKp46-NKp44+CD25-
5	P1S36	0		5	P1S36	0			P1S36	DNAM-1-CD8-CD69+NKG2D-NKp30-NKp46-NKp44+CD25+
5	P1S37	0.32		5	P1S37	0.11			P1S37	DNAM-1-CD8-CD69+NKG2D-NKp30-NKp46+NKp44-CD25-
5	P1S38	0		5	P1S38	0			P1S38	DNAM-1-CD8-CD69+NKG2D-NKp30-NKp46+NKp44-CD25+
5	P1S39	0		5	P1S39	0			P1S39	DNAM-1-CD8-CD69+NKG2D-NKp30-NKp46+NKp44+CD25-
5	P1S40	0		5	P1S40	0			P1S40	DNAM-1-CD8-CD69+NKG2D-NKp30-NKp46+NKp44+CD25+
5	P1S41	0.89		5	P1S41	0.86			P1S41	DNAM-1-CD8-CD69+NKG2D-NKp30+NKp46-NKp44-CD25-
5	P1S42	0		5	P1S42	0			P1S42	DNAM-1-CD8-CD69+NKG2D-NKp30+NKp46-NKp44-CD25+
5	P1S43	0		5	P1S43	0			P1S43	DNAM-1-CD8-CD69+NKG2D-NKp30+NKp46-NKp44+CD25-
5	P1S44	0		5	P1S44	0			P1S44	DNAM-1-CD8-CD69+NKG2D-NKp30+NKp46-NKp44+CD25+
5	P1S45	0.24		5	P1S45	0.21			P1S45	DNAM-1-CD8-CD69+NKG2D-NKp30+NKp46+NKp44-CD25-
5	P1S46	0		5	P1S46	0			P1S46	DNAM-1-CD8-CD69+NKG2D-NKp30+NKp46+NKp44-CD25+
5	P1S47	0		5	P1S47	0			P1S47	DNAM-1-CD8-CD69+NKG2D-NKp30+NKp46+NKp44+CD25-
5	P1S48	0		5	P1S48	0			P1S48	DNAM-1-CD8-CD69+NKG2D-NKp30+NKp46+NKp44+CD25+
5	P1S49	0.16		5	P1S49	0			P1S49	DNAM-1-CD8-CD69+NKG2D+NKp30-NKp46-NKp44-CD25-
5	P1S50	0		5	P1S50	0			P1S50	DNAM-1-CD8-CD69+NKG2D+NKp30-NKp46-NKp44-CD25+
5	P1S51	0		5	P1S51	0			P1S51	DNAM-1-CD8-CD69+NKG2D+NKp30-NKp46-NKp44+CD25-
5	P1S52	0		5	P1S52	0			P1S52	DNAM-1-CD8-CD69+NKG2D+NKp30-NKp46-NKp44+CD25+
5	P1S53	0.16		5	P1S53	0.05			P1S53	DNAM-1-CD8-CD69+NKG2D+NKp30-NKp46+NKp44-CD25-
5	P1S54	0		5	P1S54	0			P1S54	DNAM-1-CD8-CD69+NKG2D+NKp30-NKp46+NKp44-CD25+
5	P1S55	0		5	P1S55	0			P1S55	DNAM-1-CD8-CD69+NKG2D+NKp30-NKp46+NKp44+CD25-
5	P1S56	0		5	P1S56	0			P1S56	DNAM-1-CD8-CD69+NKG2D+NKp30-NKp46+NKp44+CD25+
5	P1S57	0.08		5	P1S57	0.05			P1S57	DNAM-1-CD8-CD69+NKG2D+NKp30+NKp46-NKp44-CD25-
5	P1S58	0		5	P1S58	0			P1S58	DNAM-1-CD8-CD69+NKG2D+NKp30+NKp46-NKp44-CD25+
5	P1S59	0		5	P1S59	0			P1S59	DNAM-1-CD8-CD69+NKG2D+NKp30+NKp46-NKp44+CD25-
5	P1S60	0		5	P1S60	0			P1S60	DNAM-1-CD8-CD69+NKG2D+NKp30+NKp46-NKp44+CD25+
5	P1S61	0.08		5	P1S61	0.27			P1S61	DNAM-1-CD8-CD69+NKG2D+NKp30+NKp46+NKp44-CD25-
5	P1S62	0		5	P1S62	0			P1S62	DNAM-1-CD8-CD69+NKG2D+NKp30+NKp46+NKp44-CD25+
5	P1S63	0		5	P1S63	0			P1S63	DNAM-1-CD8-CD69+NKG2D+NKp30+NKp46+NKp44+CD25-
5	P1S64	0		5	P1S64	0			P1S64	DNAM-1-CD8-CD69+NKG2D+NKp30+NKp46+NKp44+CD25+
5	P1S65	1.95		5	P1S65	1.45			P1S65	DNAM-1-CD8+CD69-NKG2D-NKp30-NKp46-NKp44-CD25-
5	P1S66	0		5	P1S66	0			P1S66	DNAM-1-CD8+CD69-NKG2D-NKp30-NKp46-NKp44-CD25+
5	P1S67	0		5	P1S67	0			P1S67	DNAM-1-CD8+CD69-NKG2D-NKp30-NKp46-NKp44+CD25-
5	P1S68	0		5	P1S68	0			P1S68	DNAM-1-CD8+CD69-NKG2D-NKp30-NKp46-NKp44+CD25+
5	P1S69	0.16		5	P1S69	0.27			P1S69	DNAM-1-CD8+CD69-NKG2D-NKp30-NKp46+NKp44-CD25-
5	P1S70	0		5	P1S70	0			P1S70	DNAM-1-CD8+CD69-NKG2D-NKp30-NKp46+NKp44-CD25+
5	P1S71	0		5	P1S71	0			P1S71	DNAM-1-CD8+CD69-NKG2D-NKp30-NKp46+NKp44+CD25-
5	P1S72	0		5	P1S72	0			P1S72	DNAM-1-CD8+CD69-NKG2D-NKp30-NKp46+NKp44+CD25+
5	P1S73	0.73		5	P1S73	0.54			P1S73	DNAM-1-CD8+CD69-NKG2D-NKp30+NKp46-NKp44-CD25-
5	P1S74	0		5	P1S74	0			P1S74	DNAM-1-CD8+CD69-NKG2D-NKp30+NKp46-NKp44-CD25+
5	P1S75	0		5	P1S75	0			P1S75	DNAM-1-CD8+CD69-NKG2D-NKp30+NKp46-NKp44+CD25-
5	P1S76	0		5	P1S76	0			P1S76	DNAM-1-CD8+CD69-NKG2D-NKp30+NKp46-NKp44+CD25+
5	P1S77	0.08		5	P1S77	0.16			P1S77	DNAM-1-CD8+CD69-NKG2D-NKp30+NKp46+NKp44-CD25-
5	P1S78	0		5	P1S78	0			P1S78	DNAM-1-CD8+CD69-NKG2D-NKp30+NKp46+NKp44-CD25+
5	P1S79	0		5	P1S79	0			P1S79	DNAM-1-CD8+CD69-NKG2D-NKp30+NKp46+NKp44+CD25-
5	P1S80	0		5	P1S80	0			P1S80	DNAM-1-CD8+CD69-NKG2D-NKp30+NKp46+NKp44+CD25+
5	P1S81	0.16		5	P1S81	0.11			P1S81	DNAM-1-CD8+CD69-NKG2D+NKp30-NKp46-NKp44-CD25-
5	P1S82	0		5	P1S82	0			P1S82	DNAM-1-CD8+CD69-NKG2D+NKp30-NKp46-NKp44-CD25+
5	P1S83	0		5	P1S83	0			P1S83	DNAM-1-CD8+CD69-NKG2D+NKp30-NKp46-NKp44+CD25-
5	P1S84	0		5	P1S84	0			P1S84	DNAM-1-CD8+CD69-NKG2D+NKp30-NKp46-NKp44+CD25+
5	P1S85	0		5	P1S85	0			P1S85	DNAM-1-CD8+CD69-NKG2D+NKp30-NKp46+NKp44-CD25-
5	P1S86	0		5	P1S86	0			P1S86	DNAM-1-CD8+CD69-NKG2D+NKp30-NKp46+NKp44-CD25+
5	P1S87	0		5	P1S87	0			P1S87	DNAM-1-CD8+CD69-NKG2D+NKp30-NKp46+NKp44+CD25-
5	P1S88	0		5	P1S88	0			P1S88	DNAM-1-CD8+CD69-NKG2D+NKp30-NKp46+NKp44+CD25+
5	P1S89	0.08		5	P1S89	0.16			P1S89	DNAM-1-CD8+CD69-NKG2D+NKp30+NKp46-NKp44-CD25-
5	P1S90	0		5	P1S90	0			P1S90	DNAM-1-CD8+CD69-NKG2D+NKp30+NKp46-NKp44-CD25+
5	P1S91	0		5	P1S91	0			P1S91	DNAM-1-CD8+CD69-NKG2D+NKp30+NKp46-NKp44+CD25-
5	P1S92	0		5	P1S92	0			P1S92	DNAM-1-CD8+CD69-NKG2D+NKp30+NKp46-NKp44+CD25+
5	P1S93	0		5	P1S93	0			P1S93	DNAM-1-CD8+CD69-NKG2D+NKp30+NKp46+NKp44-CD25-
5	P1S94	0		5	P1S94	0			P1S94	DNAM-1-CD8+CD69-NKG2D+NKp30+NKp46+NKp44-CD25+
5	P1S95	0		5	P1S95	0			P1S95	DNAM-1-CD8+CD69-NKG2D+NKp30+NKp46+NKp44+CD25-
5	P1S96	0		5	P1S96	0			P1S96	DNAM-1-CD8+CD69-NKG2D+NKp30+NKp46+NKp44+CD25+
5	P1S97	0.32		5	P1S97	0.21			P1S97	DNAM-1-CD8+CD69+NKG2D-NKp30-NKp46-NKp44-CD25-
5	P1S98	0		5	P1S98	0			P1S98	DNAM-1-CD8+CD69+NKG2D-NKp30-NKp46-NKp44-CD25+
5	P1S99	0		5	P1S99	0			P1S99	DNAM-1-CD8+CD69+NKG2D-NKp30-NKp46-NKp44+CD25-
5	P1S100	0		5	P1S100	0			P1S100	DNAM-1-CD8+CD69+NKG2D-NKp30-NKp46-NKp44+CD25+
5	P1S101	0		5	P1S101	0			P1S101	DNAM-1-CD8+CD69+NKG2D-NKp30-NKp46+NKp44-CD25-
5	P1S102	0		5	P1S102	0			P1S102	DNAM-1-CD8+CD69+NKG2D-NKp30-NKp46+NKp44-CD25+
5	P1S103	0		5	P1S103	0			P1S103	DNAM-1-CD8+CD69+NKG2D-NKp30-NKp46+NKp44+CD25-
5	P1S104	0		5	P1S104	0			P1S104	DNAM-1-CD8+CD69+NKG2D-NKp30-NKp46+NKp44+CD25+
5	P1S105	0.16		5	P1S105	0.16			P1S105	DNAM-1-CD8+CD69+NKG2D-NKp30+NKp46-NKp44-CD25-
5	P1S106	0		5	P1S106	0			P1S106	DNAM-1-CD8+CD69+NKG2D-NKp30+NKp46-NKp44-CD25+
5	P1S107	0		5	P1S107	0			P1S107	DNAM-1-CD8+CD69+NKG2D-NKp30+NKp46-NKp44+CD25-
5	P1S108	0		5	P1S108	0			P1S108	DNAM-1-CD8+CD69+NKG2D-NKp30+NKp46-NKp44+CD25+
5	P1S109	0		5	P1S109	0			P1S109	DNAM-1-CD8+CD69+NKG2D-NKp30+NKp46+NKp44-CD25-
5	P1S110	0		5	P1S110	0			P1S110	DNAM-1-CD8+CD69+NKG2D-NKp30+NKp46+NKp44-CD25+
5	P1S111	0		5	P1S111	0			P1S111	DNAM-1-CD8+CD69+NKG2D-NKp30+NKp46+NKp44+CD25-
5	P1S112	0		5	P1S112	0			P1S112	DNAM-1-CD8+CD69+NKG2D-NKp30+NKp46+NKp44+CD25+
5	P1S113	0		5	P1S113	0.11			P1S113	DNAM-1-CD8+CD69+NKG2D+NKp30-NKp46-NKp44-CD25-
5	P1S114	0		5	P1S114	0			P1S114	DNAM-1-CD8+CD69+NKG2D+NKp30-NKp46-NKp44-CD25+
5	P1S115	0		5	P1S115	0			P1S115	DNAM-1-CD8+CD69+NKG2D+NKp30-NKp46-NKp44+CD25-
5	P1S116	0		5	P1S116	0			P1S116	DNAM-1-CD8+CD69+NKG2D+NKp30-NKp46-NKp44+CD25+
5	P1S117	0		5	P1S117	0			P1S117	DNAM-1-CD8+CD69+NKG2D+NKp30-NKp46+NKp44-CD25-
5	P1S118	0		5	P1S118	0			P1S118	DNAM-1-CD8+CD69+NKG2D+NKp30-NKp46+NKp44-CD25+
5	P1S119	0		5	P1S119	0			P1S119	DNAM-1-CD8+CD69+NKG2D+NKp30-NKp46+NKp44+CD25-
5	P1S120	0		5	P1S120	0			P1S120	DNAM-1-CD8+CD69+NKG2D+NKp30-NKp46+NKp44+CD25+
5	P1S121	0.08		5	P1S121	0.11			P1S121	DNAM-1-CD8+CD69+NKG2D+NKp30+NKp46-NKp44-CD25-
5	P1S122	0.32		5	P1S122	0.11			P1S122	DNAM-1-CD8+CD69+NKG2D+NKp30+NKp46-NKp44-CD25+
5	P1S123	0		5	P1S123	0			P1S123	DNAM-1-CD8+CD69+NKG2D+NKp30+NKp46-NKp44+CD25-
5	P1S124	0		5	P1S124	0			P1S124	DNAM-1-CD8+CD69+NKG2D+NKp30+NKp46-NKp44+CD25+
5	P1S125	0		5	P1S125	0.05			P1S125	DNAM-1-CD8+CD69+NKG2D+NKp30+NKp46+NKp44-CD25-
5	P1S126	0		5	P1S126	0			P1S126	DNAM-1-CD8+CD69+NKG2D+NKp30+NKp46+NKp44-CD25+
5	P1S127	0		5	P1S127	0			P1S127	DNAM-1-CD8+CD69+NKG2D+NKp30+NKp46+NKp44+CD25-
5	P1S128	0		5	P1S128	0			P1S128	DNAM-1-CD8+CD69+NKG2D+NKp30+NKp46+NKp44+CD25+
5	P1S129	23.7		5	P1S129	11.03			P1S129	DNAM-1+CD8-CD69-NKG2D-NKp30-NKp46-NKp44-CD25-
5	P1S130	0.16		5	P1S130	0.37			P1S130	DNAM-1+CD8-CD69-NKG2D-NKp30-NKp46-NKp44-CD25+
5	P1S131	0		5	P1S131	0			P1S131	DNAM-1+CD8-CD69-NKG2D-NKp30-NKp46-NKp44+CD25-
5	P1S132	0		5	P1S132	0			P1S132	DNAM-1+CD8-CD69-NKG2D-NKp30-NKp46-NKp44+CD25+
5	P1S133	8.44		5	P1S133	10.87			P1S133	DNAM-1+CD8-CD69-NKG2D-NKp30-NKp46+NKp44-CD25-
5	P1S134	0.08		5	P1S134	0			P1S134	DNAM-1+CD8-CD69-NKG2D-NKp30-NKp46+NKp44-CD25+
5	P1S135	0.08		5	P1S135	0.21			P1S135	DNAM-1+CD8-CD69-NKG2D-NKp30-NKp46+NKp44+CD25-
5	P1S136	0		5	P1S136	0			P1S136	DNAM-1+CD8-CD69-NKG2D-NKp30-NKp46+NKp44+CD25+
5	P1S137	7.39		5	P1S137	6.69			P1S137	DNAM-1+CD8-CD69-NKG2D-NKp30+NKp46-NKp44-CD25-
5	P1S138	0.24		5	P1S138	0.27			P1S138	DNAM-1+CD8-CD69-NKG2D-NKp30+NKp46-NKp44-CD25+
5	P1S139	0		5	P1S139	0.05			P1S139	DNAM-1+CD8-CD69-NKG2D-NKp30+NKp46-NKp44+CD25-
5	P1S140	0		5	P1S140	0			P1S140	DNAM-1+CD8-CD69-NKG2D-NKp30+NKp46-NKp44+CD25+
5	P1S141	4.22		5	P1S141	8.46			P1S141	DNAM-1+CD8-CD69-NKG2D-NKp30+NKp46+NKp44-CD25-
5	P1S142	0		5	P1S142	0			P1S142	DNAM-1+CD8-CD69-NKG2D-NKp30+NKp46+NKp44-CD25+
5	P1S143	0.08		5	P1S143	0.21			P1S143	DNAM-1+CD8-CD69-NKG2D-NKp30+NKp46+NKp44+CD25-
5	P1S144	0		5	P1S144	0.05			P1S144	DNAM-1+CD8-CD69-NKG2D-NKp30+NKp46+NKp44+CD25+
5	P1S145	1.54		5	P1S145	0.91			P1S145	DNAM-1+CD8-CD69-NKG2D+NKp30-NKp46-NKp44-CD25-
5	P1S146	0.16		5	P1S146	0.05			P1S146	DNAM-1+CD8-CD69-NKG2D+NKp30-NKp46-NKp44-CD25+
5	P1S147	0		5	P1S147	0			P1S147	DNAM-1+CD8-CD69-NKG2D+NKp30-NKp46-NKp44+CD25-
5	P1S148	0		5	P1S148	0			P1S148	DNAM-1+CD8-CD69-NKG2D+NKp30-NKp46-NKp44+CD25+
5	P1S149	0.41		5	P1S149	1.07			P1S149	DNAM-1+CD8-CD69-NKG2D+NKp30-NKp46+NKp44-CD25-
5	P1S150	0		5	P1S150	0			P1S150	DNAM-1+CD8-CD69-NKG2D+NKp30-NKp46+NKp44-CD25+
5	P1S151	0		5	P1S151	0			P1S151	DNAM-1+CD8-CD69-NKG2D+NKp30-NKp46+NKp44+CD25-
5	P1S152	0		5	P1S152	0			P1S152	DNAM-1+CD8-CD69-NKG2D+NKp30-NKp46+NKp44+CD25+
5	P1S153	1.95		5	P1S153	1.28			P1S153	DNAM-1+CD8-CD69-NKG2D+NKp30+NKp46-NKp44-CD25-
5	P1S154	0		5	P1S154	0.05			P1S154	DNAM-1+CD8-CD69-NKG2D+NKp30+NKp46-NKp44-CD25+
5	P1S155	0		5	P1S155	0			P1S155	DNAM-1+CD8-CD69-NKG2D+NKp30+NKp46-NKp44+CD25-
5	P1S156	0		5	P1S156	0			P1S156	DNAM-1+CD8-CD69-NKG2D+NKp30+NKp46-NKp44+CD25+
5	P1S157	1.7		5	P1S157	2.68			P1S157	DNAM-1+CD8-CD69-NKG2D+NKp30+NKp46+NKp44-CD25-
5	P1S158	0		5	P1S158	0			P1S158	DNAM-1+CD8-CD69-NKG2D+NKp30+NKp46+NKp44-CD25+
5	P1S159	0.24		5	P1S159	0.05			P1S159	DNAM-1+CD8-CD69-NKG2D+NKp30+NKp46+NKp44+CD25-
5	P1S160	0		5	P1S160	0			P1S160	DNAM-1+CD8-CD69-NKG2D+NKp30+NKp46+NKp44+CD25+
5	P1S161	2.27		5	P1S161	2.94			P1S161	DNAM-1+CD8-CD69+NKG2D-NKp30-NKp46-NKp44-CD25-
5	P1S162	0.08		5	P1S162	0			P1S162	DNAM-1+CD8-CD69+NKG2D-NKp30-NKp46-NKp44-CD25+
5	P1S163	0		5	P1S163	0			P1S163	DNAM-1+CD8-CD69+NKG2D-NKp30-NKp46-NKp44+CD25-
5	P1S164	0		5	P1S164	0			P1S164	DNAM-1+CD8-CD69+NKG2D-NKp30-NKp46-NKp44+CD25+
5	P1S165	0.57		5	P1S165	2.62			P1S165	DNAM-1+CD8-CD69+NKG2D-NKp30-NKp46+NKp44-CD25-
5	P1S166	0.08		5	P1S166	0.16			P1S166	DNAM-1+CD8-CD69+NKG2D-NKp30-NKp46+NKp44-CD25+
5	P1S167	0.08		5	P1S167	0.21			P1S167	DNAM-1+CD8-CD69+NKG2D-NKp30-NKp46+NKp44+CD25-
5	P1S168	0		5	P1S168	0.11			P1S168	DNAM-1+CD8-CD69+NKG2D-NKp30-NKp46+NKp44+CD25+
5	P1S169	1.7		5	P1S169	3			P1S169	DNAM-1+CD8-CD69+NKG2D-NKp30+NKp46-NKp44-CD25-
5	P1S170	0		5	P1S170	0.11			P1S170	DNAM-1+CD8-CD69+NKG2D-NKp30+NKp46-NKp44-CD25+
5	P1S171	0		5	P1S171	0.05			P1S171	DNAM-1+CD8-CD69+NKG2D-NKp30+NKp46-NKp44+CD25-
5	P1S172	0		5	P1S172	0			P1S172	DNAM-1+CD8-CD69+NKG2D-NKp30+NKp46-NKp44+CD25+
5	P1S173	0.49		5	P1S173	2.19			P1S173	DNAM-1+CD8-CD69+NKG2D-NKp30+NKp46+NKp44-CD25-
5	P1S174	0		5	P1S174	0.05			P1S174	DNAM-1+CD8-CD69+NKG2D-NKp30+NKp46+NKp44-CD25+
5	P1S175	0		5	P1S175	0.48			P1S175	DNAM-1+CD8-CD69+NKG2D-NKp30+NKp46+NKp44+CD25-
5	P1S176	0		5	P1S176	0.11			P1S176	DNAM-1+CD8-CD69+NKG2D-NKp30+NKp46+NKp44+CD25+
5	P1S177	0.08		5	P1S177	0.75			P1S177	DNAM-1+CD8-CD69+NKG2D+NKp30-NKp46-NKp44-CD25-
5	P1S178	0		5	P1S178	0			P1S178	DNAM-1+CD8-CD69+NKG2D+NKp30-NKp46-NKp44-CD25+
5	P1S179	0		5	P1S179	0			P1S179	DNAM-1+CD8-CD69+NKG2D+NKp30-NKp46-NKp44+CD25-
5	P1S180	0		5	P1S180	0			P1S180	DNAM-1+CD8-CD69+NKG2D+NKp30-NKp46-NKp44+CD25+
5	P1S181	0		5	P1S181	0.48			P1S181	DNAM-1+CD8-CD69+NKG2D+NKp30-NKp46+NKp44-CD25-
5	P1S182	0		5	P1S182	0			P1S182	DNAM-1+CD8-CD69+NKG2D+NKp30-NKp46+NKp44-CD25+
5	P1S183	0		5	P1S183	0.05			P1S183	DNAM-1+CD8-CD69+NKG2D+NKp30-NKp46+NKp44+CD25-
5	P1S184	0		5	P1S184	0			P1S184	DNAM-1+CD8-CD69+NKG2D+NKp30-NKp46+NKp44+CD25+
5	P1S185	0.57		5	P1S185	1.34			P1S185	DNAM-1+CD8-CD69+NKG2D+NKp30+NKp46-NKp44-CD25-
5	P1S186	0		5	P1S186	0			P1S186	DNAM-1+CD8-CD69+NKG2D+NKp30+NKp46-NKp44-CD25+
5	P1S187	0		5	P1S187	0.05			P1S187	DNAM-1+CD8-CD69+NKG2D+NKp30+NKp46-NKp44+CD25-
5	P1S188	0		5	P1S188	0			P1S188	DNAM-1+CD8-CD69+NKG2D+NKp30+NKp46-NKp44+CD25+
5	P1S189	0.24		5	P1S189	1.39			P1S189	DNAM-1+CD8-CD69+NKG2D+NKp30+NKp46+NKp44-CD25-
5	P1S190	0		5	P1S190	0			P1S190	DNAM-1+CD8-CD69+NKG2D+NKp30+NKp46+NKp44-CD25+
5	P1S191	0.08		5	P1S191	0.21			P1S191	DNAM-1+CD8-CD69+NKG2D+NKp30+NKp46+NKp44+CD25-
5	P1S192	0		5	P1S192	0.05			P1S192	DNAM-1+CD8-CD69+NKG2D+NKp30+NKp46+NKp44+CD25+
5	P1S193	5.19		5	P1S193	4.23			P1S193	DNAM-1+CD8+CD69-NKG2D-NKp30-NKp46-NKp44-CD25-
5	P1S194	0.08		5	P1S194	0.11			P1S194	DNAM-1+CD8+CD69-NKG2D-NKp30-NKp46-NKp44-CD25+
5	P1S195	0		5	P1S195	0			P1S195	DNAM-1+CD8+CD69-NKG2D-NKp30-NKp46-NKp44+CD25-
5	P1S196	0		5	P1S196	0			P1S196	DNAM-1+CD8+CD69-NKG2D-NKp30-NKp46-NKp44+CD25+
5	P1S197	2.27		5	P1S197	3.1			P1S197	DNAM-1+CD8+CD69-NKG2D-NKp30-NKp46+NKp44-CD25-
5	P1S198	0		5	P1S198	0			P1S198	DNAM-1+CD8+CD69-NKG2D-NKp30-NKp46+NKp44-CD25+
5	P1S199	0		5	P1S199	0			P1S199	DNAM-1+CD8+CD69-NKG2D-NKp30-NKp46+NKp44+CD25-
5	P1S200	0		5	P1S200	0			P1S200	DNAM-1+CD8+CD69-NKG2D-NKp30-NKp46+NKp44+CD25+
5	P1S201	2.11		5	P1S201	1.93			P1S201	DNAM-1+CD8+CD69-NKG2D-NKp30+NKp46-NKp44-CD25-
5	P1S202	0		5	P1S202	0			P1S202	DNAM-1+CD8+CD69-NKG2D-NKp30+NKp46-NKp44-CD25+
5	P1S203	0		5	P1S203	0			P1S203	DNAM-1+CD8+CD69-NKG2D-NKp30+NKp46-NKp44+CD25-
5	P1S204	0		5	P1S204	0			P1S204	DNAM-1+CD8+CD69-NKG2D-NKp30+NKp46-NKp44+CD25+
5	P1S205	1.79		5	P1S205	1.98			P1S205	DNAM-1+CD8+CD69-NKG2D-NKp30+NKp46+NKp44-CD25-
5	P1S206	0		5	P1S206	0			P1S206	DNAM-1+CD8+CD69-NKG2D-NKp30+NKp46+NKp44-CD25+
5	P1S207	0		5	P1S207	0			P1S207	DNAM-1+CD8+CD69-NKG2D-NKp30+NKp46+NKp44+CD25-
5	P1S208	0		5	P1S208	0			P1S208	DNAM-1+CD8+CD69-NKG2D-NKp30+NKp46+NKp44+CD25+
5	P1S209	0.16		5	P1S209	0.48			P1S209	DNAM-1+CD8+CD69-NKG2D+NKp30-NKp46-NKp44-CD25-
5	P1S210	0		5	P1S210	0			P1S210	DNAM-1+CD8+CD69-NKG2D+NKp30-NKp46-NKp44-CD25+
5	P1S211	0		5	P1S211	0			P1S211	DNAM-1+CD8+CD69-NKG2D+NKp30-NKp46-NKp44+CD25-
5	P1S212	0		5	P1S212	0			P1S212	DNAM-1+CD8+CD69-NKG2D+NKp30-NKp46-NKp44+CD25+
5	P1S213	0		5	P1S213	0.32			P1S213	DNAM-1+CD8+CD69-NKG2D+NKp30-NKp46+NKp44-CD25-
5	P1S214	0		5	P1S214	0			P1S214	DNAM-1+CD8+CD69-NKG2D+NKp30-NKp46+NKp44-CD25+
5	P1S215	0		5	P1S215	0.05			P1S215	DNAM-1+CD8+CD69-NKG2D+NKp30-NKp46+NKp44+CD25-
5	P1S216	0		5	P1S216	0			P1S216	DNAM-1+CD8+CD69-NKG2D+NKp30-NKp46+NKp44+CD25+
5	P1S217	0.89		5	P1S217	0.48			P1S217	DNAM-1+CD8+CD69-NKG2D+NKp30+NKp46-NKp44-CD25-
5	P1S218	0		5	P1S218	0			P1S218	DNAM-1+CD8+CD69-NKG2D+NKp30+NKp46-NKp44-CD25+
5	P1S219	0		5	P1S219	0			P1S219	DNAM-1+CD8+CD69-NKG2D+NKp30+NKp46-NKp44+CD25-
5	P1S220	0		5	P1S220	0			P1S220	DNAM-1+CD8+CD69-NKG2D+NKp30+NKp46-NKp44+CD25+
5	P1S221	0.73		5	P1S221	0.7			P1S221	DNAM-1+CD8+CD69-NKG2D+NKp30+NKp46+NKp44-CD25-
5	P1S222	0		5	P1S222	0			P1S222	DNAM-1+CD8+CD69-NKG2D+NKp30+NKp46+NKp44-CD25+
5	P1S223	0.08		5	P1S223	0.11			P1S223	DNAM-1+CD8+CD69-NKG2D+NKp30+NKp46+NKp44+CD25-
5	P1S224	0		5	P1S224	0			P1S224	DNAM-1+CD8+CD69-NKG2D+NKp30+NKp46+NKp44+CD25+
5	P1S225	0.24		5	P1S225	1.39			P1S225	DNAM-1+CD8+CD69+NKG2D-NKp30-NKp46-NKp44-CD25-
5	P1S226	0		5	P1S226	0			P1S226	DNAM-1+CD8+CD69+NKG2D-NKp30-NKp46-NKp44-CD25+
5	P1S227	0		5	P1S227	0			P1S227	DNAM-1+CD8+CD69+NKG2D-NKp30-NKp46-NKp44+CD25-
5	P1S228	0		5	P1S228	0			P1S228	DNAM-1+CD8+CD69+NKG2D-NKp30-NKp46-NKp44+CD25+
5	P1S229	0		5	P1S229	0.54			P1S229	DNAM-1+CD8+CD69+NKG2D-NKp30-NKp46+NKp44-CD25-
5	P1S230	0		5	P1S230	0			P1S230	DNAM-1+CD8+CD69+NKG2D-NKp30-NKp46+NKp44-CD25+
5	P1S231	0		5	P1S231	0.05			P1S231	DNAM-1+CD8+CD69+NKG2D-NKp30-NKp46+NKp44+CD25-
5	P1S232	0		5	P1S232	0			P1S232	DNAM-1+CD8+CD69+NKG2D-NKp30-NKp46+NKp44+CD25+
5	P1S233	0.65		5	P1S233	1.02			P1S233	DNAM-1+CD8+CD69+NKG2D-NKp30+NKp46-NKp44-CD25-
5	P1S234	0		5	P1S234	0.05			P1S234	DNAM-1+CD8+CD69+NKG2D-NKp30+NKp46-NKp44-CD25+
5	P1S235	0		5	P1S235	0			P1S235	DNAM-1+CD8+CD69+NKG2D-NKp30+NKp46-NKp44+CD25-
5	P1S236	0		5	P1S236	0			P1S236	DNAM-1+CD8+CD69+NKG2D-NKp30+NKp46-NKp44+CD25+
5	P1S237	0.49		5	P1S237	0.75			P1S237	DNAM-1+CD8+CD69+NKG2D-NKp30+NKp46+NKp44-CD25-
5	P1S238	0		5	P1S238	0			P1S238	DNAM-1+CD8+CD69+NKG2D-NKp30+NKp46+NKp44-CD25+
5	P1S239	0		5	P1S239	0			P1S239	DNAM-1+CD8+CD69+NKG2D-NKp30+NKp46+NKp44+CD25-
5	P1S240	0		5	P1S240	0			P1S240	DNAM-1+CD8+CD69+NKG2D-NKp30+NKp46+NKp44+CD25+
5	P1S241	0.08		5	P1S241	0.32			P1S241	DNAM-1+CD8+CD69+NKG2D+NKp30-NKp46-NKp44-CD25-
5	P1S242	0		5	P1S242	0			P1S242	DNAM-1+CD8+CD69+NKG2D+NKp30-NKp46-NKp44-CD25+
5	P1S243	0		5	P1S243	0			P1S243	DNAM-1+CD8+CD69+NKG2D+NKp30-NKp46-NKp44+CD25-
5	P1S244	0		5	P1S244	0			P1S244	DNAM-1+CD8+CD69+NKG2D+NKp30-NKp46-NKp44+CD25+
5	P1S245	0		5	P1S245	0.16			P1S245	DNAM-1+CD8+CD69+NKG2D+NKp30-NKp46+NKp44-CD25-
5	P1S246	0		5	P1S246	0			P1S246	DNAM-1+CD8+CD69+NKG2D+NKp30-NKp46+NKp44-CD25+
5	P1S247	0		5	P1S247	0.05			P1S247	DNAM-1+CD8+CD69+NKG2D+NKp30-NKp46+NKp44+CD25-
5	P1S248	0		5	P1S248	0			P1S248	DNAM-1+CD8+CD69+NKG2D+NKp30-NKp46+NKp44+CD25+
5	P1S249	0.08		5	P1S249	0.37			P1S249	DNAM-1+CD8+CD69+NKG2D+NKp30+NKp46-NKp44-CD25-
5	P1S250	0.08		5	P1S250	0.16			P1S250	DNAM-1+CD8+CD69+NKG2D+NKp30+NKp46-NKp44-CD25+
5	P1S251	0		5	P1S251	0			P1S251	DNAM-1+CD8+CD69+NKG2D+NKp30+NKp46-NKp44+CD25-
5	P1S252	0		5	P1S252	0			P1S252	DNAM-1+CD8+CD69+NKG2D+NKp30+NKp46-NKp44+CD25+
5	P1S253	0		5	P1S253	0.48			P1S253	DNAM-1+CD8+CD69+NKG2D+NKp30+NKp46+NKp44-CD25-
5	P1S254	0		5	P1S254	0			P1S254	DNAM-1+CD8+CD69+NKG2D+NKp30+NKp46+NKp44-CD25+
5	P1S255	0.32		5	P1S255	0.11			P1S255	DNAM-1+CD8+CD69+NKG2D+NKp30+NKp46+NKp44+CD25-
5	P1S256	0.16		5	P1S256	0.27			P1S256	DNAM-1+CD8+CD69+NKG2D+NKp30+NKp46+NKp44+CD25+
5	P1S1	11.58		5	P1S1	7.06
5	P1S2	0.07		5	P1S2	0.19
5	P1S3	0		5	P1S3	0.06
5	P1S4	0		5	P1S4	0
5	P1S5	0.37		5	P1S5	0.44
5	P1S6	0		5	P1S6	0
5	P1S7	0		5	P1S7	0
5	P1S8	0		5	P1S8	0
5	P1S9	13.21		5	P1S9	9.27
5	P1S10	0		5	P1S10	0
5	P1S11	0		5	P1S11	0.06
5	P1S12	0		5	P1S12	0
5	P1S13	0.82		5	P1S13	0.82
5	P1S14	0.07		5	P1S14	0
5	P1S15	0		5	P1S15	0
5	P1S16	0		5	P1S16	0
5	P1S17	0		5	P1S17	0
5	P1S18	0		5	P1S18	0
5	P1S19	0		5	P1S19	0
5	P1S20	0		5	P1S20	0
5	P1S21	0		5	P1S21	0
5	P1S22	0		5	P1S22	0
5	P1S23	0		5	P1S23	0
5	P1S24	0		5	P1S24	0
5	P1S25	0		5	P1S25	0
5	P1S26	0		5	P1S26	0
5	P1S27	0		5	P1S27	0
5	P1S28	0		5	P1S28	0
5	P1S29	0		5	P1S29	0
5	P1S30	0		5	P1S30	0
5	P1S31	0		5	P1S31	0
5	P1S32	0		5	P1S32	0
5	P1S33	1.63		5	P1S33	4.67
5	P1S34	0		5	P1S34	0.19
5	P1S35	0		5	P1S35	0
5	P1S36	0		5	P1S36	0
5	P1S37	0.07		5	P1S37	0.25
5	P1S38	0		5	P1S38	0
5	P1S39	0		5	P1S39	0
5	P1S40	0		5	P1S40	0
5	P1S41	1.56		5	P1S41	1.95
5	P1S42	0		5	P1S42	0
5	P1S43	0		5	P1S43	0.06
5	P1S44	0		5	P1S44	0
5	P1S45	0.22		5	P1S45	0.5
5	P1S46	0		5	P1S46	0
5	P1S47	0		5	P1S47	0
5	P1S48	0		5	P1S48	0
5	P1S49	0		5	P1S49	0
5	P1S50	0		5	P1S50	0
5	P1S51	0		5	P1S51	0
5	P1S52	0		5	P1S52	0
5	P1S53	0		5	P1S53	0
5	P1S54	0		5	P1S54	0
5	P1S55	0		5	P1S55	0
5	P1S56	0		5	P1S56	0
5	P1S57	0		5	P1S57	0
5	P1S58	0		5	P1S58	0
5	P1S59	0		5	P1S59	0
5	P1S60	0		5	P1S60	0
5	P1S61	0		5	P1S61	0
5	P1S62	0		5	P1S62	0
5	P1S63	0		5	P1S63	0
5	P1S64	0		5	P1S64	0
5	P1S65	1.56		5	P1S65	1.07
5	P1S66	0		5	P1S66	0
5	P1S67	0		5	P1S67	0
5	P1S68	0		5	P1S68	0
5	P1S69	0.22		5	P1S69	0
5	P1S70	0		5	P1S70	0
5	P1S71	0		5	P1S71	0
5	P1S72	0		5	P1S72	0
5	P1S73	0.89		5	P1S73	0.63
5	P1S74	0		5	P1S74	0
5	P1S75	0		5	P1S75	0
5	P1S76	0		5	P1S76	0
5	P1S77	0.45		5	P1S77	0
5	P1S78	0		5	P1S78	0
5	P1S79	0		5	P1S79	0
5	P1S80	0		5	P1S80	0
5	P1S81	0		5	P1S81	0
5	P1S82	0		5	P1S82	0
5	P1S83	0		5	P1S83	0
5	P1S84	0		5	P1S84	0
5	P1S85	0		5	P1S85	0
5	P1S86	0		5	P1S86	0
5	P1S87	0		5	P1S87	0
5	P1S88	0		5	P1S88	0
5	P1S89	0		5	P1S89	0
5	P1S90	0		5	P1S90	0
5	P1S91	0		5	P1S91	0
5	P1S92	0		5	P1S92	0
5	P1S93	0		5	P1S93	0
5	P1S94	0		5	P1S94	0
5	P1S95	0		5	P1S95	0
5	P1S96	0		5	P1S96	0
5	P1S97	0.37		5	P1S97	0.63
5	P1S98	0		5	P1S98	0
5	P1S99	0		5	P1S99	0
5	P1S100	0		5	P1S100	0
5	P1S101	0		5	P1S101	0.06
5	P1S102	0		5	P1S102	0
5	P1S103	0		5	P1S103	0
5	P1S104	0		5	P1S104	0
5	P1S105	0		5	P1S105	0.38
5	P1S106	0		5	P1S106	0
5	P1S107	0		5	P1S107	0
5	P1S108	0		5	P1S108	0
5	P1S109	0		5	P1S109	0
5	P1S110	0		5	P1S110	0
5	P1S111	0		5	P1S111	0
5	P1S112	0		5	P1S112	0
5	P1S113	0		5	P1S113	0.19
5	P1S114	0		5	P1S114	0
5	P1S115	0		5	P1S115	0
5	P1S116	0		5	P1S116	0
5	P1S117	0		5	P1S117	0
5	P1S118	0		5	P1S118	0
5	P1S119	0		5	P1S119	0
5	P1S120	0		5	P1S120	0
5	P1S121	0		5	P1S121	0
5	P1S122	0		5	P1S122	0
5	P1S123	0		5	P1S123	0
5	P1S124	0		5	P1S124	0
5	P1S125	0		5	P1S125	0
5	P1S126	0		5	P1S126	0
5	P1S127	0		5	P1S127	0
5	P1S128	0		5	P1S128	0
5	P1S129	18.86		5	P1S129	13.75
5	P1S130	0.89		5	P1S130	0.76
5	P1S131	0		5	P1S131	0.13
5	P1S132	0		5	P1S132	0
5	P1S133	2.45		5	P1S133	5.17
5	P1S134	0		5	P1S134	0.06
5	P1S135	0		5	P1S135	0.13
5	P1S136	0		5	P1S136	0
5	P1S137	16.78		5	P1S137	16.83
5	P1S138	0.22		5	P1S138	0.06
5	P1S139	0.22		5	P1S139	0.19
5	P1S140	0		5	P1S140	0
5	P1S141	5.72		5	P1S141	7.38
5	P1S142	0		5	P1S142	0.06
5	P1S143	0.37		5	P1S143	0.19
5	P1S144	0		5	P1S144	0
5	P1S145	0		5	P1S145	0
5	P1S146	0		5	P1S146	0
5	P1S147	0		5	P1S147	0
5	P1S148	0		5	P1S148	0
5	P1S149	0		5	P1S149	0
5	P1S150	0		5	P1S150	0
5	P1S151	0		5	P1S151	0
5	P1S152	0		5	P1S152	0
5	P1S153	0.15		5	P1S153	0.06
5	P1S154	0		5	P1S154	0
5	P1S155	0		5	P1S155	0
5	P1S156	0		5	P1S156	0
5	P1S157	0.07		5	P1S157	0
5	P1S158	0		5	P1S158	0
5	P1S159	0		5	P1S159	0
5	P1S160	0		5	P1S160	0
5	P1S161	4.45		5	P1S161	5.17
5	P1S162	0.07		5	P1S162	0.32
5	P1S163	0		5	P1S163	0
5	P1S164	0		5	P1S164	0
5	P1S165	0.52		5	P1S165	1.32
5	P1S166	0		5	P1S166	0
5	P1S167	0		5	P1S167	0.44
5	P1S168	0		5	P1S168	0.06
5	P1S169	2.45		5	P1S169	4.79
5	P1S170	0		5	P1S170	0.13
5	P1S171	0		5	P1S171	0.13
5	P1S172	0		5	P1S172	0
5	P1S173	1.26		5	P1S173	2.71
5	P1S174	0		5	P1S174	0.06
5	P1S175	0.07		5	P1S175	0.13
5	P1S176	0		5	P1S176	0
5	P1S177	0		5	P1S177	0
5	P1S178	0		5	P1S178	0
5	P1S179	0		5	P1S179	0
5	P1S180	0		5	P1S180	0
5	P1S181	0		5	P1S181	0
5	P1S182	0		5	P1S182	0
5	P1S183	0.15		5	P1S183	0.06
5	P1S184	0.07		5	P1S184	0
5	P1S185	0		5	P1S185	0.06
5	P1S186	0		5	P1S186	0
5	P1S187	0		5	P1S187	0
5	P1S188	0		5	P1S188	0
5	P1S189	0		5	P1S189	0
5	P1S190	0		5	P1S190	0
5	P1S191	0.45		5	P1S191	0.13
5	P1S192	0.07		5	P1S192	0.06
5	P1S193	3.41		5	P1S193	2.21
5	P1S194	0.07		5	P1S194	0.32
5	P1S195	0		5	P1S195	0
5	P1S196	0		5	P1S196	0
5	P1S197	1.04		5	P1S197	0.63
5	P1S198	0		5	P1S198	0
5	P1S199	0		5	P1S199	0
5	P1S200	0		5	P1S200	0
5	P1S201	1.71		5	P1S201	2.27
5	P1S202	0		5	P1S202	0
5	P1S203	0.07		5	P1S203	0.06
5	P1S204	0		5	P1S204	0
5	P1S205	1.56		5	P1S205	1.26
5	P1S206	0		5	P1S206	0
5	P1S207	0.15		5	P1S207	0.06
5	P1S208	0		5	P1S208	0
5	P1S209	0		5	P1S209	0
5	P1S210	0		5	P1S210	0
5	P1S211	0		5	P1S211	0
5	P1S212	0		5	P1S212	0
5	P1S213	0		5	P1S213	0
5	P1S214	0		5	P1S214	0
5	P1S215	0		5	P1S215	0
5	P1S216	0		5	P1S216	0
5	P1S217	0		5	P1S217	0
5	P1S218	0		5	P1S218	0
5	P1S219	0		5	P1S219	0
5	P1S220	0		5	P1S220	0
5	P1S221	0		5	P1S221	0
5	P1S222	0		5	P1S222	0
5	P1S223	0		5	P1S223	0
5	P1S224	0		5	P1S224	0
5	P1S225	1.78		5	P1S225	1.7
5	P1S226	0		5	P1S226	0
5	P1S227	0		5	P1S227	0
5	P1S228	0		5	P1S228	0
5	P1S229	0.15		5	P1S229	0.13
5	P1S230	0		5	P1S230	0.06
5	P1S231	0		5	P1S231	0
5	P1S232	0		5	P1S232	0
5	P1S233	0.74		5	P1S233	1.51
5	P1S234	0		5	P1S234	0
5	P1S235	0		5	P1S235	0
5	P1S236	0		5	P1S236	0
5	P1S237	0.3		5	P1S237	0.32
5	P1S238	0		5	P1S238	0
5	P1S239	0.07		5	P1S239	0.06
5	P1S240	0		5	P1S240	0
5	P1S241	0		5	P1S241	0.13
5	P1S242	0		5	P1S242	0
5	P1S243	0		5	P1S243	0
5	P1S244	0		5	P1S244	0.13
5	P1S245	0		5	P1S245	0
5	P1S246	0		5	P1S246	0
5	P1S247	0		5	P1S247	0
5	P1S248	0		5	P1S248	0
5	P1S249	0		5	P1S249	0
5	P1S250	0		5	P1S250	0
5	P1S251	0		5	P1S251	0
5	P1S252	0		5	P1S252	0
5	P1S253	0		5	P1S253	0.06
5	P1S254	0		5	P1S254	0
5	P1S255	0.15		5	P1S255	0.06
5	P1S256	0.37		5	P1S256	0.19
5	P1S1	34.96		5	P1S1	15.32
5	P1S2	0		5	P1S2	0.06
5	P1S3	0		5	P1S3	0.06
5	P1S4	0		5	P1S4	0
5	P1S5	1.54		5	P1S5	0.11
5	P1S6	0		5	P1S6	0
5	P1S7	0.26		5	P1S7	0
5	P1S8	0		5	P1S8	0
5	P1S9	8.74		5	P1S9	6.93
5	P1S10	0		5	P1S10	0
5	P1S11	0.26		5	P1S11	0.06
5	P1S12	0		5	P1S12	0
5	P1S13	1.29		5	P1S13	0.79
5	P1S14	0		5	P1S14	0
5	P1S15	0		5	P1S15	0
5	P1S16	0		5	P1S16	0
5	P1S17	0		5	P1S17	0
5	P1S18	0		5	P1S18	0
5	P1S19	0		5	P1S19	0
5	P1S20	0		5	P1S20	0
5	P1S21	0		5	P1S21	0
5	P1S22	0		5	P1S22	0
5	P1S23	0		5	P1S23	0
5	P1S24	0		5	P1S24	0
5	P1S25	0.26		5	P1S25	0.06
5	P1S26	0		5	P1S26	0
5	P1S27	0		5	P1S27	0
5	P1S28	0		5	P1S28	0
5	P1S29	0		5	P1S29	0.06
5	P1S30	0		5	P1S30	0
5	P1S31	0		5	P1S31	0
5	P1S32	0		5	P1S32	0
5	P1S33	0.77		5	P1S33	4
5	P1S34	0		5	P1S34	0
5	P1S35	0		5	P1S35	0
5	P1S36	0		5	P1S36	0
5	P1S37	0		5	P1S37	0.11
5	P1S38	0		5	P1S38	0
5	P1S39	0		5	P1S39	0
5	P1S40	0		5	P1S40	0
5	P1S41	0.51		5	P1S41	2.48
5	P1S42	0		5	P1S42	0
5	P1S43	0		5	P1S43	0
5	P1S44	0		5	P1S44	0
5	P1S45	0.26		5	P1S45	0.23
5	P1S46	0		5	P1S46	0
5	P1S47	0		5	P1S47	0
5	P1S48	0		5	P1S48	0
5	P1S49	0		5	P1S49	0
5	P1S50	0		5	P1S50	0
5	P1S51	0		5	P1S51	0
5	P1S52	0		5	P1S52	0
5	P1S53	0		5	P1S53	0
5	P1S54	0		5	P1S54	0
5	P1S55	0		5	P1S55	0
5	P1S56	0		5	P1S56	0
5	P1S57	0		5	P1S57	0.06
5	P1S58	0		5	P1S58	0
5	P1S59	0		5	P1S59	0
5	P1S60	0		5	P1S60	0
5	P1S61	0		5	P1S61	0
5	P1S62	0		5	P1S62	0
5	P1S63	0		5	P1S63	0
5	P1S64	0		5	P1S64	0
5	P1S65	2.31		5	P1S65	1.46
5	P1S66	0		5	P1S66	0
5	P1S67	0		5	P1S67	0
5	P1S68	0		5	P1S68	0
5	P1S69	0.26		5	P1S69	0
5	P1S70	0		5	P1S70	0
5	P1S71	0		5	P1S71	0
5	P1S72	0		5	P1S72	0
5	P1S73	0.51		5	P1S73	1.01
5	P1S74	0		5	P1S74	0
5	P1S75	0		5	P1S75	0
5	P1S76	0		5	P1S76	0
5	P1S77	0.26		5	P1S77	0.11
5	P1S78	0		5	P1S78	0
5	P1S79	0		5	P1S79	0
5	P1S80	0		5	P1S80	0
5	P1S81	0		5	P1S81	0.06
5	P1S82	0		5	P1S82	0
5	P1S83	0		5	P1S83	0
5	P1S84	0		5	P1S84	0
5	P1S85	0		5	P1S85	0
5	P1S86	0		5	P1S86	0
5	P1S87	0		5	P1S87	0
5	P1S88	0		5	P1S88	0
5	P1S89	0		5	P1S89	0
5	P1S90	0		5	P1S90	0
5	P1S91	0		5	P1S91	0
5	P1S92	0		5	P1S92	0
5	P1S93	0		5	P1S93	0
5	P1S94	0		5	P1S94	0
5	P1S95	0		5	P1S95	0
5	P1S96	0		5	P1S96	0
5	P1S97	0.51		5	P1S97	1.41
5	P1S98	0		5	P1S98	0.06
5	P1S99	0		5	P1S99	0
5	P1S100	0		5	P1S100	0
5	P1S101	0		5	P1S101	0
5	P1S102	0		5	P1S102	0
5	P1S103	0		5	P1S103	0
5	P1S104	0		5	P1S104	0
5	P1S105	0		5	P1S105	1.13
5	P1S106	0		5	P1S106	0
5	P1S107	0		5	P1S107	0
5	P1S108	0		5	P1S108	0
5	P1S109	0		5	P1S109	0.06
5	P1S110	0		5	P1S110	0
5	P1S111	0		5	P1S111	0
5	P1S112	0		5	P1S112	0
5	P1S113	0		5	P1S113	0
5	P1S114	0		5	P1S114	0
5	P1S115	0		5	P1S115	0
5	P1S116	0		5	P1S116	0
5	P1S117	0		5	P1S117	0
5	P1S118	0		5	P1S118	0
5	P1S119	0		5	P1S119	0
5	P1S120	0		5	P1S120	0
5	P1S121	0		5	P1S121	0.39
5	P1S122	0		5	P1S122	0.34
5	P1S123	0		5	P1S123	0
5	P1S124	0		5	P1S124	0
5	P1S125	0		5	P1S125	0
5	P1S126	0		5	P1S126	0
5	P1S127	0		5	P1S127	0
5	P1S128	0		5	P1S128	0
5	P1S129	21.85		5	P1S129	16.33
5	P1S130	0.26		5	P1S130	0.45
5	P1S131	0		5	P1S131	0.06
5	P1S132	0		5	P1S132	0
5	P1S133	2.83		5	P1S133	0.9
5	P1S134	0		5	P1S134	0
5	P1S135	0.77		5	P1S135	0.17
5	P1S136	0		5	P1S136	0
5	P1S137	7.71		5	P1S137	9.29
5	P1S138	0		5	P1S138	0.17
5	P1S139	0		5	P1S139	0.06
5	P1S140	0		5	P1S140	0
5	P1S141	4.37		5	P1S141	1.13
5	P1S142	0		5	P1S142	0
5	P1S143	0.26		5	P1S143	0.34
5	P1S144	0		5	P1S144	0
5	P1S145	0		5	P1S145	0
5	P1S146	0		5	P1S146	0
5	P1S147	0		5	P1S147	0
5	P1S148	0		5	P1S148	0
5	P1S149	0		5	P1S149	0
5	P1S150	0		5	P1S150	0
5	P1S151	0.26		5	P1S151	0
5	P1S152	0.26		5	P1S152	0
5	P1S153	0		5	P1S153	0.06
5	P1S154	0		5	P1S154	0.06
5	P1S155	0		5	P1S155	0
5	P1S156	0		5	P1S156	0
5	P1S157	0		5	P1S157	0
5	P1S158	0		5	P1S158	0
5	P1S159	0		5	P1S159	0.06
5	P1S160	0		5	P1S160	0
5	P1S161	1.29		5	P1S161	9.63
5	P1S162	0		5	P1S162	0.06
5	P1S163	0		5	P1S163	0
5	P1S164	0		5	P1S164	0
5	P1S165	0.26		5	P1S165	0.39
5	P1S166	0.26		5	P1S166	0
5	P1S167	0.26		5	P1S167	0.51
5	P1S168	0		5	P1S168	0
5	P1S169	1.03		5	P1S169	5.86
5	P1S170	0		5	P1S170	0
5	P1S171	0		5	P1S171	0
5	P1S172	0		5	P1S172	0
5	P1S173	0.26		5	P1S173	0.96
5	P1S174	0		5	P1S174	0
5	P1S175	0		5	P1S175	0.17
5	P1S176	0		5	P1S176	0
5	P1S177	0		5	P1S177	0
5	P1S178	0		5	P1S178	0
5	P1S179	0		5	P1S179	0
5	P1S180	0		5	P1S180	0
5	P1S181	0		5	P1S181	0
5	P1S182	0		5	P1S182	0
5	P1S183	0.26		5	P1S183	0
5	P1S184	0		5	P1S184	0
5	P1S185	0		5	P1S185	0.06
5	P1S186	0		5	P1S186	0
5	P1S187	0		5	P1S187	0
5	P1S188	0		5	P1S188	0
5	P1S189	0		5	P1S189	0.06
5	P1S190	0		5	P1S190	0
5	P1S191	0.51		5	P1S191	0.11
5	P1S192	0.26		5	P1S192	0.06
5	P1S193	2.06		5	P1S193	4.9
5	P1S194	0		5	P1S194	0
5	P1S195	0		5	P1S195	0
5	P1S196	0		5	P1S196	0
5	P1S197	0.77		5	P1S197	0.34
5	P1S198	0		5	P1S198	0
5	P1S199	0		5	P1S199	0
5	P1S200	0		5	P1S200	0
5	P1S201	0.51		5	P1S201	3.04
5	P1S202	0		5	P1S202	0
5	P1S203	0		5	P1S203	0
5	P1S204	0		5	P1S204	0
5	P1S205	0.51		5	P1S205	0.17
5	P1S206	0		5	P1S206	0
5	P1S207	0		5	P1S207	0
5	P1S208	0		5	P1S208	0
5	P1S209	0		5	P1S209	0.06
5	P1S210	0		5	P1S210	0
5	P1S211	0		5	P1S211	0
5	P1S212	0		5	P1S212	0
5	P1S213	0		5	P1S213	0
5	P1S214	0		5	P1S214	0
5	P1S215	0		5	P1S215	0
5	P1S216	0		5	P1S216	0
5	P1S217	0.26		5	P1S217	0.11
5	P1S218	0		5	P1S218	0
5	P1S219	0		5	P1S219	0
5	P1S220	0		5	P1S220	0
5	P1S221	0		5	P1S221	0.06
5	P1S222	0		5	P1S222	0
5	P1S223	0		5	P1S223	0
5	P1S224	0		5	P1S224	0
5	P1S225	0		5	P1S225	4.17
5	P1S226	0		5	P1S226	0
5	P1S227	0		5	P1S227	0
5	P1S228	0		5	P1S228	0
5	P1S229	0		5	P1S229	0.11
5	P1S230	0		5	P1S230	0
5	P1S231	0.26		5	P1S231	0
5	P1S232	0		5	P1S232	0
5	P1S233	0		5	P1S233	3.04
5	P1S234	0		5	P1S234	0
5	P1S235	0		5	P1S235	0
5	P1S236	0		5	P1S236	0
5	P1S237	0		5	P1S237	0.23
5	P1S238	0		5	P1S238	0
5	P1S239	0		5	P1S239	0.11
5	P1S240	0		5	P1S240	0
5	P1S241	0		5	P1S241	0
5	P1S242	0		5	P1S242	0
5	P1S243	0		5	P1S243	0
5	P1S244	0		5	P1S244	0
5	P1S245	0		5	P1S245	0
5	P1S246	0		5	P1S246	0
5	P1S247	0		5	P1S247	0
5	P1S248	0		5	P1S248	0
5	P1S249	0		5	P1S249	0.23
5	P1S250	0		5	P1S250	0.11
5	P1S251	0		5	P1S251	0
5	P1S252	0		5	P1S252	0
5	P1S253	0		5	P1S253	0
5	P1S254	0		5	P1S254	0.06
5	P1S255	0		5	P1S255	0
5	P1S256	0		5	P1S256	0.06
6	P1S1	6.8		6	P1S1	3.87
6	P1S2	0		6	P1S2	0
6	P1S3	0		6	P1S3	0
6	P1S4	0		6	P1S4	0
6	P1S5	0.68		6	P1S5	0.69
6	P1S6	0.1		6	P1S6	0
6	P1S7	0		6	P1S7	0
6	P1S8	0		6	P1S8	0
6	P1S9	6.12		6	P1S9	3.77
6	P1S10	0.1		6	P1S10	0
6	P1S11	0		6	P1S11	0
6	P1S12	0		6	P1S12	0
6	P1S13	1.17		6	P1S13	0.69
6	P1S14	0		6	P1S14	0
6	P1S15	0		6	P1S15	0
6	P1S16	0		6	P1S16	0
6	P1S17	0.19		6	P1S17	0.1
6	P1S18	0		6	P1S18	0
6	P1S19	0		6	P1S19	0
6	P1S20	0		6	P1S20	0
6	P1S21	0		6	P1S21	0
6	P1S22	0		6	P1S22	0
6	P1S23	0		6	P1S23	0
6	P1S24	0		6	P1S24	0
6	P1S25	0.39		6	P1S25	0
6	P1S26	0		6	P1S26	0
6	P1S27	0		6	P1S27	0
6	P1S28	0		6	P1S28	0
6	P1S29	0		6	P1S29	0
6	P1S30	0		6	P1S30	0
6	P1S31	0		6	P1S31	0
6	P1S32	0		6	P1S32	0
6	P1S33	4.85		6	P1S33	3.67
6	P1S34	0.1		6	P1S34	0
6	P1S35	0		6	P1S35	0
6	P1S36	0		6	P1S36	0
6	P1S37	0.68		6	P1S37	0.79
6	P1S38	0		6	P1S38	0
6	P1S39	0		6	P1S39	0
6	P1S40	0		6	P1S40	0
6	P1S41	4.66		6	P1S41	6.35
6	P1S42	0		6	P1S42	0
6	P1S43	0		6	P1S43	0
6	P1S44	0		6	P1S44	0
6	P1S45	0.68		6	P1S45	0.99
6	P1S46	0		6	P1S46	0
6	P1S47	0		6	P1S47	0
6	P1S48	0		6	P1S48	0
6	P1S49	0.1		6	P1S49	0.1
6	P1S50	0		6	P1S50	0
6	P1S51	0		6	P1S51	0
6	P1S52	0		6	P1S52	0
6	P1S53	0		6	P1S53	0
6	P1S54	0		6	P1S54	0
6	P1S55	0		6	P1S55	0
6	P1S56	0		6	P1S56	0
6	P1S57	0.29		6	P1S57	0.69
6	P1S58	0		6	P1S58	0
6	P1S59	0		6	P1S59	0
6	P1S60	0		6	P1S60	0
6	P1S61	0.39		6	P1S61	0.2
6	P1S62	0		6	P1S62	0
6	P1S63	0		6	P1S63	0
6	P1S64	0		6	P1S64	0
6	P1S65	1.26		6	P1S65	1.39
6	P1S66	0		6	P1S66	0
6	P1S67	0		6	P1S67	0
6	P1S68	0		6	P1S68	0
6	P1S69	0		6	P1S69	0
6	P1S70	0		6	P1S70	0
6	P1S71	0		6	P1S71	0
6	P1S72	0		6	P1S72	0
6	P1S73	1.94		6	P1S73	1.29
6	P1S74	0		6	P1S74	0
6	P1S75	0		6	P1S75	0
6	P1S76	0		6	P1S76	0
6	P1S77	0.19		6	P1S77	0.2
6	P1S78	0		6	P1S78	0
6	P1S79	0		6	P1S79	0
6	P1S80	0		6	P1S80	0
6	P1S81	0.19		6	P1S81	0.3
6	P1S82	0		6	P1S82	0
6	P1S83	0		6	P1S83	0
6	P1S84	0		6	P1S84	0
6	P1S85	0		6	P1S85	0
6	P1S86	0		6	P1S86	0
6	P1S87	0		6	P1S87	0
6	P1S88	0		6	P1S88	0
6	P1S89	0.29		6	P1S89	0.1
6	P1S90	0		6	P1S90	0
6	P1S91	0		6	P1S91	0
6	P1S92	0		6	P1S92	0
6	P1S93	0		6	P1S93	0
6	P1S94	0		6	P1S94	0
6	P1S95	0		6	P1S95	0
6	P1S96	0		6	P1S96	0
6	P1S97	2.43		6	P1S97	0.79
6	P1S98	0		6	P1S98	0
6	P1S99	0		6	P1S99	0
6	P1S100	0		6	P1S100	0
6	P1S101	0		6	P1S101	0.1
6	P1S102	0		6	P1S102	0
6	P1S103	0		6	P1S103	0
6	P1S104	0		6	P1S104	0
6	P1S105	3.3		6	P1S105	1.59
6	P1S106	0		6	P1S106	0
6	P1S107	0		6	P1S107	0
6	P1S108	0		6	P1S108	0
6	P1S109	0.39		6	P1S109	0.3
6	P1S110	0		6	P1S110	0
6	P1S111	0		6	P1S111	0
6	P1S112	0		6	P1S112	0
6	P1S113	0.1		6	P1S113	0.99
6	P1S114	0		6	P1S114	0
6	P1S115	0		6	P1S115	0
6	P1S116	0		6	P1S116	0
6	P1S117	0		6	P1S117	0
6	P1S118	0		6	P1S118	0
6	P1S119	0		6	P1S119	0
6	P1S120	0		6	P1S120	0
6	P1S121	0.58		6	P1S121	0.3
6	P1S122	0		6	P1S122	0
6	P1S123	0		6	P1S123	0
6	P1S124	0		6	P1S124	0
6	P1S125	0.1		6	P1S125	0.2
6	P1S126	0		6	P1S126	0
6	P1S127	0		6	P1S127	0
6	P1S128	0		6	P1S128	0
6	P1S129	4.95		6	P1S129	5.06
6	P1S130	0.39		6	P1S130	0.2
6	P1S131	0		6	P1S131	0
6	P1S132	0		6	P1S132	0
6	P1S133	0.97		6	P1S133	0.99
6	P1S134	0		6	P1S134	0
6	P1S135	0		6	P1S135	0
6	P1S136	0		6	P1S136	0
6	P1S137	6.89		6	P1S137	4.37
6	P1S138	0.58		6	P1S138	0.4
6	P1S139	0		6	P1S139	0
6	P1S140	0		6	P1S140	0
6	P1S141	3.11		6	P1S141	3.57
6	P1S142	0.1		6	P1S142	0
6	P1S143	0		6	P1S143	0
6	P1S144	0		6	P1S144	0
6	P1S145	0.1		6	P1S145	0.1
6	P1S146	0		6	P1S146	0.1
6	P1S147	0		6	P1S147	0
6	P1S148	0		6	P1S148	0
6	P1S149	0		6	P1S149	0
6	P1S150	0		6	P1S150	0
6	P1S151	0		6	P1S151	0
6	P1S152	0		6	P1S152	0
6	P1S153	0.87		6	P1S153	0.5
6	P1S154	0		6	P1S154	0.1
6	P1S155	0		6	P1S155	0
6	P1S156	0		6	P1S156	0
6	P1S157	0.58		6	P1S157	0.3
6	P1S158	0		6	P1S158	0
6	P1S159	0		6	P1S159	0.1
6	P1S160	0		6	P1S160	0
6	P1S161	3.88		6	P1S161	4.76
6	P1S162	0.29		6	P1S162	0.2
6	P1S163	0		6	P1S163	0
6	P1S164	0		6	P1S164	0
6	P1S165	1.55		6	P1S165	2.48
6	P1S166	0		6	P1S166	0
6	P1S167	0		6	P1S167	0.3
6	P1S168	0.1		6	P1S168	0
6	P1S169	5.92		6	P1S169	9.62
6	P1S170	0.19		6	P1S170	0.6
6	P1S171	0		6	P1S171	0
6	P1S172	0		6	P1S172	0
6	P1S173	2.33		6	P1S173	7.04
6	P1S174	0		6	P1S174	0
6	P1S175	0.19		6	P1S175	0
6	P1S176	0		6	P1S176	0
6	P1S177	0		6	P1S177	0.2
6	P1S178	0		6	P1S178	0
6	P1S179	0		6	P1S179	0
6	P1S180	0		6	P1S180	0
6	P1S181	0		6	P1S181	0.1
6	P1S182	0		6	P1S182	0
6	P1S183	0		6	P1S183	0
6	P1S184	0		6	P1S184	0
6	P1S185	0.87		6	P1S185	0.89
6	P1S186	0.1		6	P1S186	0.3
6	P1S187	0		6	P1S187	0
6	P1S188	0		6	P1S188	0
6	P1S189	0.58		6	P1S189	1.09
6	P1S190	0		6	P1S190	0
6	P1S191	0.1		6	P1S191	0.2
6	P1S192	0		6	P1S192	0
6	P1S193	2.14		6	P1S193	1.49
6	P1S194	0		6	P1S194	0
6	P1S195	0		6	P1S195	0
6	P1S196	0		6	P1S196	0
6	P1S197	0.29		6	P1S197	0.79
6	P1S198	0		6	P1S198	0
6	P1S199	0		6	P1S199	0
6	P1S200	0		6	P1S200	0
6	P1S201	4.37		6	P1S201	2.38
6	P1S202	0.49		6	P1S202	0.2
6	P1S203	0		6	P1S203	0
6	P1S204	0		6	P1S204	0
6	P1S205	1.36		6	P1S205	0.99
6	P1S206	0		6	P1S206	0
6	P1S207	0.1		6	P1S207	0
6	P1S208	0		6	P1S208	0
6	P1S209	0.19		6	P1S209	0.1
6	P1S210	0		6	P1S210	0
6	P1S211	0		6	P1S211	0
6	P1S212	0		6	P1S212	0
6	P1S213	0		6	P1S213	0
6	P1S214	0		6	P1S214	0
6	P1S215	0		6	P1S215	0
6	P1S216	0		6	P1S216	0
6	P1S217	0.29		6	P1S217	0.5
6	P1S218	0.19		6	P1S218	0
6	P1S219	0		6	P1S219	0
6	P1S220	0		6	P1S220	0
6	P1S221	0.49		6	P1S221	0.1
6	P1S222	0		6	P1S222	0
6	P1S223	0		6	P1S223	0
6	P1S224	0		6	P1S224	0
6	P1S225	4.17		6	P1S225	3.47
6	P1S226	0		6	P1S226	0.1
6	P1S227	0		6	P1S227	0
6	P1S228	0		6	P1S228	0
6	P1S229	0.1		6	P1S229	1.19
6	P1S230	0		6	P1S230	0
6	P1S231	0		6	P1S231	0
6	P1S232	0		6	P1S232	0
6	P1S233	10.49		6	P1S233	8.33
6	P1S234	0.1		6	P1S234	0
6	P1S235	0		6	P1S235	0
6	P1S236	0		6	P1S236	0
6	P1S237	1.17		6	P1S237	4.46
6	P1S238	0.1		6	P1S238	0
6	P1S239	0		6	P1S239	0.2
6	P1S240	0		6	P1S240	0
6	P1S241	0.29		6	P1S241	0.2
6	P1S242	0		6	P1S242	0
6	P1S243	0		6	P1S243	0
6	P1S244	0		6	P1S244	0
6	P1S245	0		6	P1S245	0
6	P1S246	0		6	P1S246	0
6	P1S247	0		6	P1S247	0
6	P1S248	0		6	P1S248	0.1
6	P1S249	0.68		6	P1S249	1.59
6	P1S250	0		6	P1S250	0.1
6	P1S251	0		6	P1S251	0
6	P1S252	0		6	P1S252	0
6	P1S253	0.1		6	P1S253	0.69
6	P1S254	0		6	P1S254	0
6	P1S255	0.1		6	P1S255	0
6	P1S256	0.1		6	P1S256	0
6	P1S1	9.23		6	P1S1	4.25
6	P1S2	0		6	P1S2	0.12
6	P1S3	0		6	P1S3	0
6	P1S4	0		6	P1S4	0
6	P1S5	0.62		6	P1S5	0.71
6	P1S6	0		6	P1S6	0
6	P1S7	0		6	P1S7	0.12
6	P1S8	0		6	P1S8	0
6	P1S9	12.24		6	P1S9	9.45
6	P1S10	0.21		6	P1S10	0
6	P1S11	0		6	P1S11	0
6	P1S12	0		6	P1S12	0
6	P1S13	3.11		6	P1S13	1.18
6	P1S14	0		6	P1S14	0
6	P1S15	0.31		6	P1S15	0
6	P1S16	0		6	P1S16	0
6	P1S17	0.1		6	P1S17	0.12
6	P1S18	0		6	P1S18	0
6	P1S19	0		6	P1S19	0
6	P1S20	0		6	P1S20	0
6	P1S21	0.1		6	P1S21	0
6	P1S22	0		6	P1S22	0
6	P1S23	0		6	P1S23	0
6	P1S24	0		6	P1S24	0
6	P1S25	1.35		6	P1S25	0.71
6	P1S26	0		6	P1S26	0
6	P1S27	0		6	P1S27	0
6	P1S28	0		6	P1S28	0
6	P1S29	1.56		6	P1S29	0.71
6	P1S30	0		6	P1S30	0
6	P1S31	0		6	P1S31	0
6	P1S32	0		6	P1S32	0
6	P1S33	0.93		6	P1S33	2.24
6	P1S34	0		6	P1S34	0
6	P1S35	0		6	P1S35	0
6	P1S36	0		6	P1S36	0
6	P1S37	0.1		6	P1S37	0
6	P1S38	0		6	P1S38	0
6	P1S39	0		6	P1S39	0
6	P1S40	0		6	P1S40	0
6	P1S41	0.73		6	P1S41	1.65
6	P1S42	0.1		6	P1S42	0
6	P1S43	0		6	P1S43	0
6	P1S44	0		6	P1S44	0
6	P1S45	0.21		6	P1S45	0.71
6	P1S46	0		6	P1S46	0
6	P1S47	0		6	P1S47	0
6	P1S48	0		6	P1S48	0
6	P1S49	0.1		6	P1S49	0.24
6	P1S50	0		6	P1S50	0
6	P1S51	0		6	P1S51	0
6	P1S52	0		6	P1S52	0
6	P1S53	0		6	P1S53	0.12
6	P1S54	0		6	P1S54	0
6	P1S55	0		6	P1S55	0
6	P1S56	0		6	P1S56	0
6	P1S57	0.31		6	P1S57	1.18
6	P1S58	0		6	P1S58	0
6	P1S59	0		6	P1S59	0
6	P1S60	0		6	P1S60	0
6	P1S61	0.21		6	P1S61	0.83
6	P1S62	0		6	P1S62	0
6	P1S63	0		6	P1S63	0
6	P1S64	0		6	P1S64	0
6	P1S65	1.24		6	P1S65	2.13
6	P1S66	0		6	P1S66	0
6	P1S67	0		6	P1S67	0
6	P1S68	0		6	P1S68	0
6	P1S69	0.31		6	P1S69	0.12
6	P1S70	0		6	P1S70	0
6	P1S71	0		6	P1S71	0
6	P1S72	0		6	P1S72	0
6	P1S73	4.98		6	P1S73	3.31
6	P1S74	0		6	P1S74	0
6	P1S75	0		6	P1S75	0
6	P1S76	0		6	P1S76	0
6	P1S77	1.04		6	P1S77	0.35
6	P1S78	0		6	P1S78	0
6	P1S79	0		6	P1S79	0
6	P1S80	0		6	P1S80	0
6	P1S81	0.41		6	P1S81	0
6	P1S82	0		6	P1S82	0
6	P1S83	0		6	P1S83	0
6	P1S84	0		6	P1S84	0
6	P1S85	0		6	P1S85	0
6	P1S86	0		6	P1S86	0
6	P1S87	0		6	P1S87	0
6	P1S88	0		6	P1S88	0
6	P1S89	1.04		6	P1S89	0.12
6	P1S90	0		6	P1S90	0
6	P1S91	0		6	P1S91	0
6	P1S92	0		6	P1S92	0
6	P1S93	0.52		6	P1S93	0.24
6	P1S94	0		6	P1S94	0
6	P1S95	0		6	P1S95	0
6	P1S96	0		6	P1S96	0
6	P1S97	0.1		6	P1S97	0.24
6	P1S98	0		6	P1S98	0
6	P1S99	0		6	P1S99	0
6	P1S100	0		6	P1S100	0
6	P1S101	0		6	P1S101	0
6	P1S102	0		6	P1S102	0
6	P1S103	0		6	P1S103	0
6	P1S104	0		6	P1S104	0
6	P1S105	0.41		6	P1S105	1.3
6	P1S106	0		6	P1S106	0
6	P1S107	0		6	P1S107	0
6	P1S108	0		6	P1S108	0
6	P1S109	0.1		6	P1S109	0.24
6	P1S110	0		6	P1S110	0
6	P1S111	0		6	P1S111	0
6	P1S112	0		6	P1S112	0
6	P1S113	0.1		6	P1S113	0.24
6	P1S114	0		6	P1S114	0
6	P1S115	0		6	P1S115	0
6	P1S116	0		6	P1S116	0
6	P1S117	0		6	P1S117	0
6	P1S118	0		6	P1S118	0
6	P1S119	0		6	P1S119	0
6	P1S120	0		6	P1S120	0
6	P1S121	0		6	P1S121	0.24
6	P1S122	0		6	P1S122	0
6	P1S123	0		6	P1S123	0
6	P1S124	0		6	P1S124	0
6	P1S125	0.21		6	P1S125	0.12
6	P1S126	0		6	P1S126	0
6	P1S127	0		6	P1S127	0
6	P1S128	0		6	P1S128	0
6	P1S129	6.64		6	P1S129	4.6
6	P1S130	0.21		6	P1S130	0.12
6	P1S131	0		6	P1S131	0
6	P1S132	0		6	P1S132	0
6	P1S133	1.24		6	P1S133	2.13
6	P1S134	0		6	P1S134	0
6	P1S135	0.21		6	P1S135	0
6	P1S136	0		6	P1S136	0
6	P1S137	11.72		6	P1S137	12.16
6	P1S138	0.31		6	P1S138	0
6	P1S139	0		6	P1S139	0.12
6	P1S140	0		6	P1S140	0
6	P1S141	5.29		6	P1S141	6.61
6	P1S142	0		6	P1S142	0
6	P1S143	0.21		6	P1S143	0
6	P1S144	0		6	P1S144	0
6	P1S145	0.62		6	P1S145	0.24
6	P1S146	0		6	P1S146	0.12
6	P1S147	0		6	P1S147	0
6	P1S148	0		6	P1S148	0
6	P1S149	0.41		6	P1S149	0.35
6	P1S150	0		6	P1S150	0
6	P1S151	0		6	P1S151	0
6	P1S152	0		6	P1S152	0
6	P1S153	1.87		6	P1S153	1.89
6	P1S154	0		6	P1S154	0
6	P1S155	0		6	P1S155	0
6	P1S156	0		6	P1S156	0
6	P1S157	3.11		6	P1S157	2.36
6	P1S158	0		6	P1S158	0
6	P1S159	0.1		6	P1S159	0
6	P1S160	0		6	P1S160	0
6	P1S161	0.73		6	P1S161	2.6
6	P1S162	0		6	P1S162	0
6	P1S163	0.1		6	P1S163	0
6	P1S164	0		6	P1S164	0
6	P1S165	0.21		6	P1S165	0.59
6	P1S166	0		6	P1S166	0
6	P1S167	0.21		6	P1S167	0.24
6	P1S168	0		6	P1S168	0
6	P1S169	1.56		6	P1S169	5.19
6	P1S170	0		6	P1S170	0
6	P1S171	0		6	P1S171	0
6	P1S172	0		6	P1S172	0
6	P1S173	0.62		6	P1S173	1.89
6	P1S174	0		6	P1S174	0
6	P1S175	0		6	P1S175	0.12
6	P1S176	0		6	P1S176	0
6	P1S177	0.1		6	P1S177	0.47
6	P1S178	0		6	P1S178	0
6	P1S179	0		6	P1S179	0
6	P1S180	0		6	P1S180	0
6	P1S181	0		6	P1S181	0.12
6	P1S182	0		6	P1S182	0
6	P1S183	0		6	P1S183	0.12
6	P1S184	0		6	P1S184	0
6	P1S185	0.41		6	P1S185	1.06
6	P1S186	0		6	P1S186	0
6	P1S187	0		6	P1S187	0
6	P1S188	0		6	P1S188	0
6	P1S189	0.41		6	P1S189	0.83
6	P1S190	0		6	P1S190	0
6	P1S191	0.21		6	P1S191	0
6	P1S192	0.21		6	P1S192	0.12
6	P1S193	3.22		6	P1S193	3.42
6	P1S194	0.1		6	P1S194	0
6	P1S195	0		6	P1S195	0
6	P1S196	0		6	P1S196	0
6	P1S197	1.14		6	P1S197	1.06
6	P1S198	0		6	P1S198	0
6	P1S199	0.1		6	P1S199	0
6	P1S200	0		6	P1S200	0
6	P1S201	5.71		6	P1S201	6.85
6	P1S202	0		6	P1S202	0
6	P1S203	0		6	P1S203	0
6	P1S204	0		6	P1S204	0
6	P1S205	3.22		6	P1S205	1.65
6	P1S206	0		6	P1S206	0
6	P1S207	0		6	P1S207	0
6	P1S208	0		6	P1S208	0
6	P1S209	0.31		6	P1S209	0.12
6	P1S210	0		6	P1S210	0
6	P1S211	0		6	P1S211	0
6	P1S212	0		6	P1S212	0
6	P1S213	0.21		6	P1S213	0.12
6	P1S214	0		6	P1S214	0
6	P1S215	0		6	P1S215	0
6	P1S216	0		6	P1S216	0
6	P1S217	1.24		6	P1S217	1.77
6	P1S218	0		6	P1S218	0
6	P1S219	0		6	P1S219	0
6	P1S220	0		6	P1S220	0
6	P1S221	2.28		6	P1S221	0.83
6	P1S222	0		6	P1S222	0
6	P1S223	0		6	P1S223	0
6	P1S224	0		6	P1S224	0
6	P1S225	0.1		6	P1S225	2.01
6	P1S226	0		6	P1S226	0
6	P1S227	0		6	P1S227	0
6	P1S228	0		6	P1S228	0
6	P1S229	0		6	P1S229	0.47
6	P1S230	0		6	P1S230	0
6	P1S231	0		6	P1S231	0
6	P1S232	0		6	P1S232	0
6	P1S233	1.45		6	P1S233	1.89
6	P1S234	0		6	P1S234	0
6	P1S235	0		6	P1S235	0
6	P1S236	0		6	P1S236	0
6	P1S237	0.62		6	P1S237	0.47
6	P1S238	0		6	P1S238	0
6	P1S239	0		6	P1S239	0.24
6	P1S240	0		6	P1S240	0
6	P1S241	0.1		6	P1S241	0.47
6	P1S242	0		6	P1S242	0
6	P1S243	0		6	P1S243	0
6	P1S244	0		6	P1S244	0
6	P1S245	0		6	P1S245	0.12
6	P1S246	0		6	P1S246	0
6	P1S247	0		6	P1S247	0
6	P1S248	0		6	P1S248	0.12
6	P1S249	0.31		6	P1S249	0.94
6	P1S250	0		6	P1S250	0
6	P1S251	0		6	P1S251	0
6	P1S252	0		6	P1S252	0
6	P1S253	0.1		6	P1S253	0.24
6	P1S254	0		6	P1S254	0
6	P1S255	0.41		6	P1S255	0
6	P1S256	0.62		6	P1S256	0.24
6	P1S1	4.43		6	P1S1	2.28
6	P1S2	0.09		6	P1S2	0
6	P1S3	0		6	P1S3	0
6	P1S4	0		6	P1S4	0
6	P1S5	0.26		6	P1S5	0.18
6	P1S6	0		6	P1S6	0
6	P1S7	0		6	P1S7	0
6	P1S8	0		6	P1S8	0
6	P1S9	3.32		6	P1S9	2.36
6	P1S10	0.09		6	P1S10	0
6	P1S11	0		6	P1S11	0
6	P1S12	0		6	P1S12	0
6	P1S13	1.62		6	P1S13	0.61
6	P1S14	0		6	P1S14	0
6	P1S15	0		6	P1S15	0
6	P1S16	0		6	P1S16	0
6	P1S17	0		6	P1S17	0
6	P1S18	0		6	P1S18	0
6	P1S19	0		6	P1S19	0
6	P1S20	0		6	P1S20	0
6	P1S21	0		6	P1S21	0
6	P1S22	0		6	P1S22	0
6	P1S23	0		6	P1S23	0
6	P1S24	0		6	P1S24	0
6	P1S25	0.09		6	P1S25	0
6	P1S26	0		6	P1S26	0
6	P1S27	0		6	P1S27	0
6	P1S28	0		6	P1S28	0
6	P1S29	0		6	P1S29	0
6	P1S30	0		6	P1S30	0
6	P1S31	0		6	P1S31	0
6	P1S32	0		6	P1S32	0
6	P1S33	0.51		6	P1S33	3.59
6	P1S34	0		6	P1S34	0
6	P1S35	0		6	P1S35	0
6	P1S36	0		6	P1S36	0
6	P1S37	0		6	P1S37	0.61
6	P1S38	0		6	P1S38	0
6	P1S39	0		6	P1S39	0
6	P1S40	0		6	P1S40	0
6	P1S41	0.94		6	P1S41	1.14
6	P1S42	0		6	P1S42	0
6	P1S43	0		6	P1S43	0
6	P1S44	0		6	P1S44	0
6	P1S45	0.17		6	P1S45	0.44
6	P1S46	0		6	P1S46	0
6	P1S47	0		6	P1S47	0
6	P1S48	0		6	P1S48	0
6	P1S49	0		6	P1S49	0
6	P1S50	0		6	P1S50	0
6	P1S51	0		6	P1S51	0
6	P1S52	0		6	P1S52	0
6	P1S53	0		6	P1S53	0
6	P1S54	0		6	P1S54	0
6	P1S55	0		6	P1S55	0
6	P1S56	0		6	P1S56	0
6	P1S57	0		6	P1S57	0
6	P1S58	0		6	P1S58	0
6	P1S59	0		6	P1S59	0
6	P1S60	0		6	P1S60	0
6	P1S61	0		6	P1S61	0
6	P1S62	0		6	P1S62	0
6	P1S63	0		6	P1S63	0
6	P1S64	0		6	P1S64	0
6	P1S65	8.85		6	P1S65	4.99
6	P1S66	0		6	P1S66	0
6	P1S67	0		6	P1S67	0
6	P1S68	0		6	P1S68	0
6	P1S69	0.34		6	P1S69	0.18
6	P1S70	0		6	P1S70	0
6	P1S71	0		6	P1S71	0
6	P1S72	0		6	P1S72	0
6	P1S73	6.64		6	P1S73	4.47
6	P1S74	0		6	P1S74	0
6	P1S75	0		6	P1S75	0
6	P1S76	0		6	P1S76	0
6	P1S77	1.36		6	P1S77	1.05
6	P1S78	0		6	P1S78	0
6	P1S79	0		6	P1S79	0
6	P1S80	0		6	P1S80	0
6	P1S81	0.09		6	P1S81	0
6	P1S82	0		6	P1S82	0
6	P1S83	0		6	P1S83	0
6	P1S84	0		6	P1S84	0
6	P1S85	0		6	P1S85	0
6	P1S86	0		6	P1S86	0
6	P1S87	0		6	P1S87	0
6	P1S88	0		6	P1S88	0
6	P1S89	0.09		6	P1S89	0
6	P1S90	0		6	P1S90	0
6	P1S91	0		6	P1S91	0
6	P1S92	0		6	P1S92	0
6	P1S93	0		6	P1S93	0
6	P1S94	0		6	P1S94	0
6	P1S95	0		6	P1S95	0
6	P1S96	0		6	P1S96	0
6	P1S97	0.77		6	P1S97	3.06
6	P1S98	0		6	P1S98	0
6	P1S99	0		6	P1S99	0
6	P1S100	0.09		6	P1S100	0
6	P1S101	0		6	P1S101	0
6	P1S102	0		6	P1S102	0
6	P1S103	0		6	P1S103	0
6	P1S104	0		6	P1S104	0
6	P1S105	1.53		6	P1S105	3.33
6	P1S106	0		6	P1S106	0
6	P1S107	0		6	P1S107	0
6	P1S108	0		6	P1S108	0
6	P1S109	0.34		6	P1S109	0.26
6	P1S110	0		6	P1S110	0
6	P1S111	0		6	P1S111	0
6	P1S112	0		6	P1S112	0
6	P1S113	0.09		6	P1S113	0.26
6	P1S114	0		6	P1S114	0
6	P1S115	0		6	P1S115	0
6	P1S116	0		6	P1S116	0
6	P1S117	0		6	P1S117	0
6	P1S118	0		6	P1S118	0
6	P1S119	0		6	P1S119	0
6	P1S120	0		6	P1S120	0
6	P1S121	0		6	P1S121	0.09
6	P1S122	0		6	P1S122	0
6	P1S123	0		6	P1S123	0
6	P1S124	0		6	P1S124	0
6	P1S125	0		6	P1S125	0
6	P1S126	0		6	P1S126	0
6	P1S127	0		6	P1S127	0
6	P1S128	0		6	P1S128	0
6	P1S129	9.19		6	P1S129	6.22
6	P1S130	0.26		6	P1S130	0.09
6	P1S131	0		6	P1S131	0
6	P1S132	0		6	P1S132	0
6	P1S133	0.94		6	P1S133	0.88
6	P1S134	0		6	P1S134	0
6	P1S135	0.09		6	P1S135	0.09
6	P1S136	0		6	P1S136	0
6	P1S137	6.13		6	P1S137	4.47
6	P1S138	0		6	P1S138	0
6	P1S139	0		6	P1S139	0
6	P1S140	0		6	P1S140	0
6	P1S141	2.38		6	P1S141	2.28
6	P1S142	0		6	P1S142	0
6	P1S143	0.09		6	P1S143	0
6	P1S144	0		6	P1S144	0
6	P1S145	0		6	P1S145	0
6	P1S146	0		6	P1S146	0
6	P1S147	0		6	P1S147	0
6	P1S148	0		6	P1S148	0
6	P1S149	0		6	P1S149	0
6	P1S150	0		6	P1S150	0
6	P1S151	0		6	P1S151	0
6	P1S152	0		6	P1S152	0
6	P1S153	0		6	P1S153	0
6	P1S154	0		6	P1S154	0
6	P1S155	0		6	P1S155	0
6	P1S156	0		6	P1S156	0
6	P1S157	0		6	P1S157	0
6	P1S158	0		6	P1S158	0
6	P1S159	0		6	P1S159	0
6	P1S160	0		6	P1S160	0
6	P1S161	1.19		6	P1S161	2.8
6	P1S162	0		6	P1S162	0.09
6	P1S163	0		6	P1S163	0
6	P1S164	0		6	P1S164	0
6	P1S165	0.17		6	P1S165	1.05
6	P1S166	0		6	P1S166	0
6	P1S167	0.34		6	P1S167	0.7
6	P1S168	0		6	P1S168	0.09
6	P1S169	0.85		6	P1S169	2.71
6	P1S170	0		6	P1S170	0.09
6	P1S171	0		6	P1S171	0
6	P1S172	0		6	P1S172	0
6	P1S173	0.17		6	P1S173	0.7
6	P1S174	0		6	P1S174	0
6	P1S175	0.09		6	P1S175	0.26
6	P1S176	0		6	P1S176	0
6	P1S177	0		6	P1S177	0.09
6	P1S178	0		6	P1S178	0
6	P1S179	0		6	P1S179	0
6	P1S180	0		6	P1S180	0
6	P1S181	0		6	P1S181	0
6	P1S182	0		6	P1S182	0
6	P1S183	0.17		6	P1S183	0.35
6	P1S184	0		6	P1S184	0.09
6	P1S185	0		6	P1S185	0
6	P1S186	0		6	P1S186	0
6	P1S187	0		6	P1S187	0
6	P1S188	0		6	P1S188	0
6	P1S189	0		6	P1S189	0.09
6	P1S190	0		6	P1S190	0
6	P1S191	0.17		6	P1S191	0.18
6	P1S192	0.17		6	P1S192	0.18
6	P1S193	17.79		6	P1S193	15.67
6	P1S194	0.17		6	P1S194	0.09
6	P1S195	0.09		6	P1S195	0
6	P1S196	0		6	P1S196	0
6	P1S197	1.87		6	P1S197	1.23
6	P1S198	0		6	P1S198	0
6	P1S199	0.17		6	P1S199	0
6	P1S200	0		6	P1S200	0
6	P1S201	13.28		6	P1S201	10.86
6	P1S202	0		6	P1S202	0
6	P1S203	0		6	P1S203	0
6	P1S204	0		6	P1S204	0
6	P1S205	4.51		6	P1S205	3.42
6	P1S206	0		6	P1S206	0
6	P1S207	0		6	P1S207	0
6	P1S208	0		6	P1S208	0
6	P1S209	0		6	P1S209	0
6	P1S210	0		6	P1S210	0
6	P1S211	0		6	P1S211	0
6	P1S212	0		6	P1S212	0
6	P1S213	0		6	P1S213	0
6	P1S214	0		6	P1S214	0
6	P1S215	0		6	P1S215	0
6	P1S216	0		6	P1S216	0
6	P1S217	0.17		6	P1S217	0
6	P1S218	0		6	P1S218	0
6	P1S219	0		6	P1S219	0
6	P1S220	0		6	P1S220	0
6	P1S221	0		6	P1S221	0
6	P1S222	0		6	P1S222	0
6	P1S223	0		6	P1S223	0
6	P1S224	0		6	P1S224	0
6	P1S225	3.23		6	P1S225	6.04
6	P1S226	0.26		6	P1S226	0
6	P1S227	0		6	P1S227	0
6	P1S228	0		6	P1S228	0
6	P1S229	0.17		6	P1S229	0.18
6	P1S230	0		6	P1S230	0
6	P1S231	0		6	P1S231	0.09
6	P1S232	0		6	P1S232	0
6	P1S233	2.55		6	P1S233	7.97
6	P1S234	0		6	P1S234	0
6	P1S235	0		6	P1S235	0
6	P1S236	0		6	P1S236	0
6	P1S237	0.68		6	P1S237	0.61
6	P1S238	0		6	P1S238	0
6	P1S239	0.26		6	P1S239	0.18
6	P1S240	0		6	P1S240	0
6	P1S241	0.09		6	P1S241	0.26
6	P1S242	0		6	P1S242	0
6	P1S243	0		6	P1S243	0
6	P1S244	0		6	P1S244	0
6	P1S245	0		6	P1S245	0
6	P1S246	0		6	P1S246	0
6	P1S247	0.09		6	P1S247	0.09
6	P1S248	0.09		6	P1S248	0
6	P1S249	0		6	P1S249	0
6	P1S250	0		6	P1S250	0
6	P1S251	0		6	P1S251	0
6	P1S252	0		6	P1S252	0
6	P1S253	0		6	P1S253	0
6	P1S254	0		6	P1S254	0
6	P1S255	0.26		6	P1S255	0.35
6	P1S256	0.26		6	P1S256	0.61
7	P1S1	13.82		7	P1S1	11.76
7	P1S2	0		7	P1S2	0.5
7	P1S3	0		7	P1S3	0.08
7	P1S4	0		7	P1S4	0
7	P1S5	1.49		7	P1S5	1.91
7	P1S6	0		7	P1S6	0
7	P1S7	0		7	P1S7	0
7	P1S8	0		7	P1S8	0
7	P1S9	17.99		7	P1S9	18.14
7	P1S10	0		7	P1S10	0.83
7	P1S11	0.3		7	P1S11	0
7	P1S12	0		7	P1S12	0
7	P1S13	2.09		7	P1S13	3.98
7	P1S14	0		7	P1S14	0
7	P1S15	0		7	P1S15	0.08
7	P1S16	0		7	P1S16	0
7	P1S17	0.5		7	P1S17	0.08
7	P1S18	0		7	P1S18	0
7	P1S19	0		7	P1S19	0
7	P1S20	0		7	P1S20	0
7	P1S21	0		7	P1S21	0
7	P1S22	0		7	P1S22	0
7	P1S23	0		7	P1S23	0
7	P1S24	0		7	P1S24	0
7	P1S25	0.7		7	P1S25	0.58
7	P1S26	0		7	P1S26	0
7	P1S27	0		7	P1S27	0
7	P1S28	0		7	P1S28	0
7	P1S29	0.5		7	P1S29	0.25
7	P1S30	0		7	P1S30	0
7	P1S31	0		7	P1S31	0
7	P1S32	0		7	P1S32	0
7	P1S33	1.99		7	P1S33	2.4
7	P1S34	0		7	P1S34	0
7	P1S35	0		7	P1S35	0
7	P1S36	0		7	P1S36	0
7	P1S37	0		7	P1S37	0.08
7	P1S38	0		7	P1S38	0
7	P1S39	0		7	P1S39	0
7	P1S40	0		7	P1S40	0
7	P1S41	2.98		7	P1S41	6.05
7	P1S42	0		7	P1S42	0.41
7	P1S43	0		7	P1S43	0.08
7	P1S44	0		7	P1S44	0
7	P1S45	1.09		7	P1S45	1.41
7	P1S46	0		7	P1S46	0
7	P1S47	0		7	P1S47	0
7	P1S48	0		7	P1S48	0
7	P1S49	0.1		7	P1S49	0.08
7	P1S50	0		7	P1S50	0
7	P1S51	0		7	P1S51	0
7	P1S52	0		7	P1S52	0
7	P1S53	0		7	P1S53	0.08
7	P1S54	0		7	P1S54	0
7	P1S55	0		7	P1S55	0
7	P1S56	0		7	P1S56	0
7	P1S57	0.5		7	P1S57	0.58
7	P1S58	0		7	P1S58	0
7	P1S59	0		7	P1S59	0
7	P1S60	0		7	P1S60	0
7	P1S61	0.1		7	P1S61	0.25
7	P1S62	0		7	P1S62	0
7	P1S63	0		7	P1S63	0
7	P1S64	0		7	P1S64	0
7	P1S65	4.17		7	P1S65	3.73
7	P1S66	0		7	P1S66	0.25
7	P1S67	0		7	P1S67	0.08
7	P1S68	0		7	P1S68	0
7	P1S69	0		7	P1S69	0.25
7	P1S70	0		7	P1S70	0
7	P1S71	0		7	P1S71	0
7	P1S72	0		7	P1S72	0
7	P1S73	4.97		7	P1S73	8.53
7	P1S74	0		7	P1S74	0.5
7	P1S75	0		7	P1S75	0
7	P1S76	0		7	P1S76	0
7	P1S77	0.7		7	P1S77	0.75
7	P1S78	0		7	P1S78	0
7	P1S79	0		7	P1S79	0
7	P1S80	0		7	P1S80	0
7	P1S81	0.3		7	P1S81	0.08
7	P1S82	0		7	P1S82	0
7	P1S83	0		7	P1S83	0
7	P1S84	0		7	P1S84	0
7	P1S85	0.1		7	P1S85	0
7	P1S86	0		7	P1S86	0
7	P1S87	0		7	P1S87	0
7	P1S88	0		7	P1S88	0
7	P1S89	0		7	P1S89	0.41
7	P1S90	0		7	P1S90	0
7	P1S91	0		7	P1S91	0
7	P1S92	0		7	P1S92	0
7	P1S93	0.3		7	P1S93	0
7	P1S94	0		7	P1S94	0
7	P1S95	0		7	P1S95	0
7	P1S96	0		7	P1S96	0
7	P1S97	0.5		7	P1S97	0.5
7	P1S98	0		7	P1S98	0
7	P1S99	0		7	P1S99	0
7	P1S100	0		7	P1S100	0
7	P1S101	0		7	P1S101	0
7	P1S102	0		7	P1S102	0
7	P1S103	0		7	P1S103	0
7	P1S104	0		7	P1S104	0
7	P1S105	1.29		7	P1S105	2.07
7	P1S106	0		7	P1S106	0
7	P1S107	0.1		7	P1S107	0
7	P1S108	0		7	P1S108	0
7	P1S109	0.2		7	P1S109	0.17
7	P1S110	0		7	P1S110	0
7	P1S111	0		7	P1S111	0
7	P1S112	0		7	P1S112	0
7	P1S113	0		7	P1S113	0.08
7	P1S114	0		7	P1S114	0
7	P1S115	0		7	P1S115	0
7	P1S116	0		7	P1S116	0
7	P1S117	0		7	P1S117	0
7	P1S118	0		7	P1S118	0
7	P1S119	0		7	P1S119	0
7	P1S120	0		7	P1S120	0
7	P1S121	0.4		7	P1S121	0.75
7	P1S122	0.2		7	P1S122	0.08
7	P1S123	0		7	P1S123	0
7	P1S124	0		7	P1S124	0
7	P1S125	0		7	P1S125	0.08
7	P1S126	0		7	P1S126	0
7	P1S127	0		7	P1S127	0.08
7	P1S128	0		7	P1S128	0
7	P1S129	6.66		7	P1S129	2.82
7	P1S130	0.1		7	P1S130	0.41
7	P1S131	0		7	P1S131	0
7	P1S132	0.1		7	P1S132	0
7	P1S133	2.29		7	P1S133	0.75
7	P1S134	0.1		7	P1S134	0
7	P1S135	0		7	P1S135	0
7	P1S136	0		7	P1S136	0
7	P1S137	8.15		7	P1S137	4.64
7	P1S138	0.1		7	P1S138	0.41
7	P1S139	0		7	P1S139	0
7	P1S140	0		7	P1S140	0
7	P1S141	4.27		7	P1S141	2.49
7	P1S142	0		7	P1S142	0
7	P1S143	0		7	P1S143	0
7	P1S144	0		7	P1S144	0
7	P1S145	0.6		7	P1S145	0
7	P1S146	0		7	P1S146	0
7	P1S147	0		7	P1S147	0
7	P1S148	0		7	P1S148	0
7	P1S149	0.4		7	P1S149	0.08
7	P1S150	0		7	P1S150	0
7	P1S151	0		7	P1S151	0
7	P1S152	0		7	P1S152	0
7	P1S153	1.49		7	P1S153	0.33
7	P1S154	0		7	P1S154	0
7	P1S155	0		7	P1S155	0
7	P1S156	0		7	P1S156	0
7	P1S157	0.5		7	P1S157	0.17
7	P1S158	0		7	P1S158	0
7	P1S159	0		7	P1S159	0
7	P1S160	0		7	P1S160	0
7	P1S161	0.7		7	P1S161	1.08
7	P1S162	0		7	P1S162	0.08
7	P1S163	0		7	P1S163	0
7	P1S164	0		7	P1S164	0
7	P1S165	0.4		7	P1S165	0.08
7	P1S166	0		7	P1S166	0
7	P1S167	0		7	P1S167	0.08
7	P1S168	0		7	P1S168	0
7	P1S169	2.19		7	P1S169	4.81
7	P1S170	0		7	P1S170	0.17
7	P1S171	0		7	P1S171	0.08
7	P1S172	0		7	P1S172	0
7	P1S173	0.3		7	P1S173	0.83
7	P1S174	0		7	P1S174	0.08
7	P1S175	0.3		7	P1S175	0
7	P1S176	0		7	P1S176	0
7	P1S177	0		7	P1S177	0.17
7	P1S178	0		7	P1S178	0
7	P1S179	0		7	P1S179	0
7	P1S180	0		7	P1S180	0
7	P1S181	0		7	P1S181	0.08
7	P1S182	0		7	P1S182	0
7	P1S183	0		7	P1S183	0
7	P1S184	0		7	P1S184	0
7	P1S185	0.7		7	P1S185	1.57
7	P1S186	0		7	P1S186	0
7	P1S187	0		7	P1S187	0.17
7	P1S188	0		7	P1S188	0
7	P1S189	0.2		7	P1S189	0.08
7	P1S190	0		7	P1S190	0.08
7	P1S191	0		7	P1S191	0
7	P1S192	0		7	P1S192	0
7	P1S193	2.98		7	P1S193	0.83
7	P1S194	0.1		7	P1S194	0.17
7	P1S195	0		7	P1S195	0
7	P1S196	0		7	P1S196	0
7	P1S197	0.7		7	P1S197	0.25
7	P1S198	0		7	P1S198	0.08
7	P1S199	0		7	P1S199	0
7	P1S200	0		7	P1S200	0
7	P1S201	4.37		7	P1S201	2.07
7	P1S202	0.1		7	P1S202	0.08
7	P1S203	0		7	P1S203	0.08
7	P1S204	0		7	P1S204	0
7	P1S205	1.19		7	P1S205	0.58
7	P1S206	0		7	P1S206	0
7	P1S207	0		7	P1S207	0.08
7	P1S208	0		7	P1S208	0
7	P1S209	0.2		7	P1S209	0.08
7	P1S210	0		7	P1S210	0
7	P1S211	0		7	P1S211	0
7	P1S212	0		7	P1S212	0
7	P1S213	0		7	P1S213	0
7	P1S214	0		7	P1S214	0
7	P1S215	0		7	P1S215	0
7	P1S216	0		7	P1S216	0
7	P1S217	0.3		7	P1S217	0.25
7	P1S218	0		7	P1S218	0
7	P1S219	0		7	P1S219	0
7	P1S220	0		7	P1S220	0
7	P1S221	0.1		7	P1S221	0
7	P1S222	0		7	P1S222	0
7	P1S223	0		7	P1S223	0
7	P1S224	0		7	P1S224	0
7	P1S225	0.6		7	P1S225	0.91
7	P1S226	0.1		7	P1S226	0
7	P1S227	0		7	P1S227	0
7	P1S228	0		7	P1S228	0
7	P1S229	0		7	P1S229	0.08
7	P1S230	0		7	P1S230	0
7	P1S231	0		7	P1S231	0
7	P1S232	0		7	P1S232	0
7	P1S233	1.29		7	P1S233	3.15
7	P1S234	0		7	P1S234	0
7	P1S235	0		7	P1S235	0
7	P1S236	0		7	P1S236	0
7	P1S237	0.3		7	P1S237	0.17
7	P1S238	0.1		7	P1S238	0
7	P1S239	0		7	P1S239	0
7	P1S240	0		7	P1S240	0
7	P1S241	0		7	P1S241	0.08
7	P1S242	0		7	P1S242	0
7	P1S243	0		7	P1S243	0.08
7	P1S244	0		7	P1S244	0
7	P1S245	0		7	P1S245	0
7	P1S246	0		7	P1S246	0
7	P1S247	0		7	P1S247	0
7	P1S248	0		7	P1S248	0
7	P1S249	0.4		7	P1S249	1.24
7	P1S250	0		7	P1S250	0
7	P1S251	0		7	P1S251	0
7	P1S252	0		7	P1S252	0
7	P1S253	0		7	P1S253	0.17
7	P1S254	0		7	P1S254	0
7	P1S255	0.1		7	P1S255	0
7	P1S256	0.2		7	P1S256	0
7	P1S1	13.53		7	P1S1	5.12
7	P1S2	0.09		7	P1S2	0.2
7	P1S3	0.09		7	P1S3	0
7	P1S4	0		7	P1S4	0
7	P1S5	0.75		7	P1S5	1.08
7	P1S6	0		7	P1S6	0
7	P1S7	0		7	P1S7	0
7	P1S8	0		7	P1S8	0
7	P1S9	22.85		7	P1S9	13.4
7	P1S10	0		7	P1S10	0.1
7	P1S11	0		7	P1S11	0
7	P1S12	0		7	P1S12	0
7	P1S13	3.54		7	P1S13	3.25
7	P1S14	0		7	P1S14	0
7	P1S15	0		7	P1S15	0
7	P1S16	0		7	P1S16	0
7	P1S17	0.19		7	P1S17	0.1
7	P1S18	0		7	P1S18	0
7	P1S19	0		7	P1S19	0
7	P1S20	0		7	P1S20	0
7	P1S21	0.19		7	P1S21	0
7	P1S22	0		7	P1S22	0
7	P1S23	0		7	P1S23	0
7	P1S24	0		7	P1S24	0
7	P1S25	1.12		7	P1S25	0.79
7	P1S26	0		7	P1S26	0
7	P1S27	0		7	P1S27	0
7	P1S28	0		7	P1S28	0
7	P1S29	0.47		7	P1S29	0.1
7	P1S30	0		7	P1S30	0
7	P1S31	0.09		7	P1S31	0
7	P1S32	0		7	P1S32	0
7	P1S33	1.03		7	P1S33	2.46
7	P1S34	0		7	P1S34	0
7	P1S35	0		7	P1S35	0
7	P1S36	0		7	P1S36	0
7	P1S37	0.37		7	P1S37	0.49
7	P1S38	0		7	P1S38	0.1
7	P1S39	0		7	P1S39	0
7	P1S40	0		7	P1S40	0
7	P1S41	2.24		7	P1S41	2.27
7	P1S42	0		7	P1S42	0.1
7	P1S43	0		7	P1S43	0.1
7	P1S44	0		7	P1S44	0
7	P1S45	0.47		7	P1S45	1.08
7	P1S46	0		7	P1S46	0
7	P1S47	0		7	P1S47	0
7	P1S48	0		7	P1S48	0
7	P1S49	0.09		7	P1S49	0
7	P1S50	0		7	P1S50	0
7	P1S51	0		7	P1S51	0
7	P1S52	0		7	P1S52	0
7	P1S53	0		7	P1S53	0
7	P1S54	0		7	P1S54	0
7	P1S55	0		7	P1S55	0
7	P1S56	0		7	P1S56	0
7	P1S57	0.19		7	P1S57	0.3
7	P1S58	0		7	P1S58	0
7	P1S59	0		7	P1S59	0
7	P1S60	0		7	P1S60	0
7	P1S61	0.19		7	P1S61	0.39
7	P1S62	0		7	P1S62	0
7	P1S63	0		7	P1S63	0
7	P1S64	0		7	P1S64	0
7	P1S65	0.56		7	P1S65	0.39
7	P1S66	0.19		7	P1S66	0
7	P1S67	0		7	P1S67	0
7	P1S68	0		7	P1S68	0
7	P1S69	0		7	P1S69	0.1
7	P1S70	0		7	P1S70	0
7	P1S71	0		7	P1S71	0
7	P1S72	0		7	P1S72	0
7	P1S73	2.33		7	P1S73	1.08
7	P1S74	0		7	P1S74	0
7	P1S75	0		7	P1S75	0
7	P1S76	0		7	P1S76	0
7	P1S77	0.93		7	P1S77	0.3
7	P1S78	0		7	P1S78	0
7	P1S79	0.09		7	P1S79	0
7	P1S80	0		7	P1S80	0
7	P1S81	0		7	P1S81	0
7	P1S82	0		7	P1S82	0
7	P1S83	0		7	P1S83	0
7	P1S84	0		7	P1S84	0
7	P1S85	0.09		7	P1S85	0
7	P1S86	0		7	P1S86	0
7	P1S87	0		7	P1S87	0
7	P1S88	0		7	P1S88	0
7	P1S89	0		7	P1S89	0
7	P1S90	0		7	P1S90	0
7	P1S91	0		7	P1S91	0
7	P1S92	0		7	P1S92	0
7	P1S93	0.09		7	P1S93	0
7	P1S94	0		7	P1S94	0
7	P1S95	0		7	P1S95	0
7	P1S96	0		7	P1S96	0
7	P1S97	0.19		7	P1S97	0.3
7	P1S98	0		7	P1S98	0
7	P1S99	0		7	P1S99	0
7	P1S100	0		7	P1S100	0
7	P1S101	0		7	P1S101	0
7	P1S102	0		7	P1S102	0
7	P1S103	0		7	P1S103	0
7	P1S104	0		7	P1S104	0
7	P1S105	0.28		7	P1S105	0.69
7	P1S106	0		7	P1S106	0
7	P1S107	0		7	P1S107	0
7	P1S108	0		7	P1S108	0
7	P1S109	0		7	P1S109	0
7	P1S110	0		7	P1S110	0
7	P1S111	0		7	P1S111	0
7	P1S112	0		7	P1S112	0
7	P1S113	0		7	P1S113	0.1
7	P1S114	0		7	P1S114	0
7	P1S115	0		7	P1S115	0
7	P1S116	0		7	P1S116	0
7	P1S117	0		7	P1S117	0.1
7	P1S118	0		7	P1S118	0
7	P1S119	0		7	P1S119	0
7	P1S120	0		7	P1S120	0
7	P1S121	0.19		7	P1S121	0.1
7	P1S122	0.09		7	P1S122	0.1
7	P1S123	0		7	P1S123	0
7	P1S124	0		7	P1S124	0
7	P1S125	0.09		7	P1S125	0
7	P1S126	0		7	P1S126	0
7	P1S127	0		7	P1S127	0
7	P1S128	0		7	P1S128	0
7	P1S129	9.51		7	P1S129	2.96
7	P1S130	0.19		7	P1S130	0.3
7	P1S131	0		7	P1S131	0
7	P1S132	0		7	P1S132	0
7	P1S133	2.05		7	P1S133	2.56
7	P1S134	0		7	P1S134	0
7	P1S135	0.09		7	P1S135	0.1
7	P1S136	0		7	P1S136	0
7	P1S137	12.03		7	P1S137	9.06
7	P1S138	0.09		7	P1S138	0.59
7	P1S139	0		7	P1S139	0.1
7	P1S140	0		7	P1S140	0
7	P1S141	5.6		7	P1S141	8.97
7	P1S142	0		7	P1S142	0
7	P1S143	0.47		7	P1S143	0.1
7	P1S144	0		7	P1S144	0
7	P1S145	0.37		7	P1S145	0.3
7	P1S146	0		7	P1S146	0
7	P1S147	0		7	P1S147	0
7	P1S148	0		7	P1S148	0
7	P1S149	0.09		7	P1S149	0.2
7	P1S150	0		7	P1S150	0
7	P1S151	0		7	P1S151	0
7	P1S152	0		7	P1S152	0
7	P1S153	1.77		7	P1S153	1.48
7	P1S154	0		7	P1S154	0
7	P1S155	0		7	P1S155	0
7	P1S156	0		7	P1S156	0
7	P1S157	0.84		7	P1S157	0.99
7	P1S158	0		7	P1S158	0
7	P1S159	0		7	P1S159	0
7	P1S160	0		7	P1S160	0
7	P1S161	1.03		7	P1S161	1.38
7	P1S162	0		7	P1S162	0
7	P1S163	0		7	P1S163	0.1
7	P1S164	0		7	P1S164	0
7	P1S165	0.09		7	P1S165	1.67
7	P1S166	0		7	P1S166	0.1
7	P1S167	0.09		7	P1S167	0
7	P1S168	0		7	P1S168	0.1
7	P1S169	1.4		7	P1S169	10.15
7	P1S170	0		7	P1S170	0.1
7	P1S171	0		7	P1S171	0.1
7	P1S172	0		7	P1S172	0
7	P1S173	0.47		7	P1S173	5.42
7	P1S174	0		7	P1S174	0
7	P1S175	0.09		7	P1S175	0.1
7	P1S176	0		7	P1S176	0
7	P1S177	0		7	P1S177	0.59
7	P1S178	0		7	P1S178	0
7	P1S179	0		7	P1S179	0
7	P1S180	0		7	P1S180	0
7	P1S181	0		7	P1S181	0.49
7	P1S182	0		7	P1S182	0
7	P1S183	0.09		7	P1S183	0
7	P1S184	0		7	P1S184	0
7	P1S185	0.09		7	P1S185	2.46
7	P1S186	0		7	P1S186	0
7	P1S187	0		7	P1S187	0
7	P1S188	0		7	P1S188	0
7	P1S189	0		7	P1S189	2.46
7	P1S190	0		7	P1S190	0
7	P1S191	0.37		7	P1S191	0.2
7	P1S192	0		7	P1S192	0
7	P1S193	1.31		7	P1S193	0.49
7	P1S194	0		7	P1S194	0
7	P1S195	0		7	P1S195	0
7	P1S196	0		7	P1S196	0
7	P1S197	1.31		7	P1S197	0.39
7	P1S198	0		7	P1S198	0
7	P1S199	0		7	P1S199	0
7	P1S200	0		7	P1S200	0
7	P1S201	1.59		7	P1S201	1.38
7	P1S202	0		7	P1S202	0
7	P1S203	0		7	P1S203	0
7	P1S204	0		7	P1S204	0
7	P1S205	1.87		7	P1S205	1.08
7	P1S206	0		7	P1S206	0.1
7	P1S207	0.37		7	P1S207	0
[truncated: 14,641 more rows]

## Sheet: Panel 2
Age	Subset ID	%			ID	NK subset
5	P2S1	0			P2S1	CD16 3G8-CD11a-CD11b-CD11c-CD18-CD54-CD244-CD2-
5	P2S2	0			P2S2	CD16 3G8-CD11a-CD11b-CD11c-CD18-CD54-CD244-CD2+
5	P2S3	0			P2S3	CD16 3G8-CD11a-CD11b-CD11c-CD18-CD54-CD244+CD2-
5	P2S4	0			P2S4	CD16 3G8-CD11a-CD11b-CD11c-CD18-CD54-CD244+CD2+
5	P2S5	0			P2S5	CD16 3G8-CD11a-CD11b-CD11c-CD18-CD54+CD244-CD2-
5	P2S6	0			P2S6	CD16 3G8-CD11a-CD11b-CD11c-CD18-CD54+CD244-CD2+
5	P2S7	0.11			P2S7	CD16 3G8-CD11a-CD11b-CD11c-CD18-CD54+CD244+CD2-
5	P2S8	0			P2S8	CD16 3G8-CD11a-CD11b-CD11c-CD18-CD54+CD244+CD2+
5	P2S9	0			P2S9	CD16 3G8-CD11a-CD11b-CD11c-CD18+CD54-CD244-CD2-
5	P2S10	0			P2S10	CD16 3G8-CD11a-CD11b-CD11c-CD18+CD54-CD244-CD2+
5	P2S11	0			P2S11	CD16 3G8-CD11a-CD11b-CD11c-CD18+CD54-CD244+CD2-
5	P2S12	0			P2S12	CD16 3G8-CD11a-CD11b-CD11c-CD18+CD54-CD244+CD2+
5	P2S13	0			P2S13	CD16 3G8-CD11a-CD11b-CD11c-CD18+CD54+CD244-CD2-
5	P2S14	0			P2S14	CD16 3G8-CD11a-CD11b-CD11c-CD18+CD54+CD244-CD2+
5	P2S15	0			P2S15	CD16 3G8-CD11a-CD11b-CD11c-CD18+CD54+CD244+CD2-
5	P2S16	0			P2S16	CD16 3G8-CD11a-CD11b-CD11c-CD18+CD54+CD244+CD2+
5	P2S17	0			P2S17	CD16 3G8-CD11a-CD11b-CD11c+CD18-CD54-CD244-CD2-
5	P2S18	0			P2S18	CD16 3G8-CD11a-CD11b-CD11c+CD18-CD54-CD244-CD2+
5	P2S19	0			P2S19	CD16 3G8-CD11a-CD11b-CD11c+CD18-CD54-CD244+CD2-
5	P2S20	0			P2S20	CD16 3G8-CD11a-CD11b-CD11c+CD18-CD54-CD244+CD2+
5	P2S21	0			P2S21	CD16 3G8-CD11a-CD11b-CD11c+CD18-CD54+CD244-CD2-
5	P2S22	0			P2S22	CD16 3G8-CD11a-CD11b-CD11c+CD18-CD54+CD244-CD2+
5	P2S23	0			P2S23	CD16 3G8-CD11a-CD11b-CD11c+CD18-CD54+CD244+CD2-
5	P2S24	0			P2S24	CD16 3G8-CD11a-CD11b-CD11c+CD18-CD54+CD244+CD2+
5	P2S25	0			P2S25	CD16 3G8-CD11a-CD11b-CD11c+CD18+CD54-CD244-CD2-
5	P2S26	0			P2S26	CD16 3G8-CD11a-CD11b-CD11c+CD18+CD54-CD244-CD2+
5	P2S27	0			P2S27	CD16 3G8-CD11a-CD11b-CD11c+CD18+CD54-CD244+CD2-
5	P2S28	0			P2S28	CD16 3G8-CD11a-CD11b-CD11c+CD18+CD54-CD244+CD2+
5	P2S29	0			P2S29	CD16 3G8-CD11a-CD11b-CD11c+CD18+CD54+CD244-CD2-
5	P2S30	0			P2S30	CD16 3G8-CD11a-CD11b-CD11c+CD18+CD54+CD244-CD2+
5	P2S31	0			P2S31	CD16 3G8-CD11a-CD11b-CD11c+CD18+CD54+CD244+CD2-
5	P2S32	0			P2S32	CD16 3G8-CD11a-CD11b-CD11c+CD18+CD54+CD244+CD2+
5	P2S33	0			P2S33	CD16 3G8-CD11a-CD11b+CD11c-CD18-CD54-CD244-CD2-
5	P2S34	0			P2S34	CD16 3G8-CD11a-CD11b+CD11c-CD18-CD54-CD244-CD2+
5	P2S35	0			P2S35	CD16 3G8-CD11a-CD11b+CD11c-CD18-CD54-CD244+CD2-
5	P2S36	0			P2S36	CD16 3G8-CD11a-CD11b+CD11c-CD18-CD54-CD244+CD2+
5	P2S37	0			P2S37	CD16 3G8-CD11a-CD11b+CD11c-CD18-CD54+CD244-CD2-
5	P2S38	0			P2S38	CD16 3G8-CD11a-CD11b+CD11c-CD18-CD54+CD244-CD2+
5	P2S39	0			P2S39	CD16 3G8-CD11a-CD11b+CD11c-CD18-CD54+CD244+CD2-
5	P2S40	0			P2S40	CD16 3G8-CD11a-CD11b+CD11c-CD18-CD54+CD244+CD2+
5	P2S41	0			P2S41	CD16 3G8-CD11a-CD11b+CD11c-CD18+CD54-CD244-CD2-
5	P2S42	0			P2S42	CD16 3G8-CD11a-CD11b+CD11c-CD18+CD54-CD244-CD2+
5	P2S43	0			P2S43	CD16 3G8-CD11a-CD11b+CD11c-CD18+CD54-CD244+CD2-
5	P2S44	0			P2S44	CD16 3G8-CD11a-CD11b+CD11c-CD18+CD54-CD244+CD2+
5	P2S45	0			P2S45	CD16 3G8-CD11a-CD11b+CD11c-CD18+CD54+CD244-CD2-
5	P2S46	0			P2S46	CD16 3G8-CD11a-CD11b+CD11c-CD18+CD54+CD244-CD2+
5	P2S47	0			P2S47	CD16 3G8-CD11a-CD11b+CD11c-CD18+CD54+CD244+CD2-
5	P2S48	0			P2S48	CD16 3G8-CD11a-CD11b+CD11c-CD18+CD54+CD244+CD2+
5	P2S49	0			P2S49	CD16 3G8-CD11a-CD11b+CD11c+CD18-CD54-CD244-CD2-
5	P2S50	0			P2S50	CD16 3G8-CD11a-CD11b+CD11c+CD18-CD54-CD244-CD2+
5	P2S51	0			P2S51	CD16 3G8-CD11a-CD11b+CD11c+CD18-CD54-CD244+CD2-
5	P2S52	0			P2S52	CD16 3G8-CD11a-CD11b+CD11c+CD18-CD54-CD244+CD2+
5	P2S53	0			P2S53	CD16 3G8-CD11a-CD11b+CD11c+CD18-CD54+CD244-CD2-
5	P2S54	0			P2S54	CD16 3G8-CD11a-CD11b+CD11c+CD18-CD54+CD244-CD2+
5	P2S55	0			P2S55	CD16 3G8-CD11a-CD11b+CD11c+CD18-CD54+CD244+CD2-
5	P2S56	0			P2S56	CD16 3G8-CD11a-CD11b+CD11c+CD18-CD54+CD244+CD2+
5	P2S57	0			P2S57	CD16 3G8-CD11a-CD11b+CD11c+CD18+CD54-CD244-CD2-
5	P2S58	0			P2S58	CD16 3G8-CD11a-CD11b+CD11c+CD18+CD54-CD244-CD2+
5	P2S59	0			P2S59	CD16 3G8-CD11a-CD11b+CD11c+CD18+CD54-CD244+CD2-
5	P2S60	0			P2S60	CD16 3G8-CD11a-CD11b+CD11c+CD18+CD54-CD244+CD2+
5	P2S61	0			P2S61	CD16 3G8-CD11a-CD11b+CD11c+CD18+CD54+CD244-CD2-
5	P2S62	0			P2S62	CD16 3G8-CD11a-CD11b+CD11c+CD18+CD54+CD244-CD2+
5	P2S63	0			P2S63	CD16 3G8-CD11a-CD11b+CD11c+CD18+CD54+CD244+CD2-
5	P2S64	0			P2S64	CD16 3G8-CD11a-CD11b+CD11c+CD18+CD54+CD244+CD2+
5	P2S65	0			P2S65	CD16 3G8-CD11a+CD11b-CD11c-CD18-CD54-CD244-CD2-
5	P2S66	0			P2S66	CD16 3G8-CD11a+CD11b-CD11c-CD18-CD54-CD244-CD2+
5	P2S67	0.11			P2S67	CD16 3G8-CD11a+CD11b-CD11c-CD18-CD54-CD244+CD2-
5	P2S68	0			P2S68	CD16 3G8-CD11a+CD11b-CD11c-CD18-CD54-CD244+CD2+
5	P2S69	0			P2S69	CD16 3G8-CD11a+CD11b-CD11c-CD18-CD54+CD244-CD2-
5	P2S70	0			P2S70	CD16 3G8-CD11a+CD11b-CD11c-CD18-CD54+CD244-CD2+
5	P2S71	0.11			P2S71	CD16 3G8-CD11a+CD11b-CD11c-CD18-CD54+CD244+CD2-
5	P2S72	0			P2S72	CD16 3G8-CD11a+CD11b-CD11c-CD18-CD54+CD244+CD2+
5	P2S73	0			P2S73	CD16 3G8-CD11a+CD11b-CD11c-CD18+CD54-CD244-CD2-
5	P2S74	0			P2S74	CD16 3G8-CD11a+CD11b-CD11c-CD18+CD54-CD244-CD2+
5	P2S75	0			P2S75	CD16 3G8-CD11a+CD11b-CD11c-CD18+CD54-CD244+CD2-
5	P2S76	0			P2S76	CD16 3G8-CD11a+CD11b-CD11c-CD18+CD54-CD244+CD2+
5	P2S77	0			P2S77	CD16 3G8-CD11a+CD11b-CD11c-CD18+CD54+CD244-CD2-
5	P2S78	0			P2S78	CD16 3G8-CD11a+CD11b-CD11c-CD18+CD54+CD244-CD2+
5	P2S79	0			P2S79	CD16 3G8-CD11a+CD11b-CD11c-CD18+CD54+CD244+CD2-
5	P2S80	0.11			P2S80	CD16 3G8-CD11a+CD11b-CD11c-CD18+CD54+CD244+CD2+
5	P2S81	0			P2S81	CD16 3G8-CD11a+CD11b-CD11c+CD18-CD54-CD244-CD2-
5	P2S82	0			P2S82	CD16 3G8-CD11a+CD11b-CD11c+CD18-CD54-CD244-CD2+
5	P2S83	0			P2S83	CD16 3G8-CD11a+CD11b-CD11c+CD18-CD54-CD244+CD2-
5	P2S84	0			P2S84	CD16 3G8-CD11a+CD11b-CD11c+CD18-CD54-CD244+CD2+
5	P2S85	0			P2S85	CD16 3G8-CD11a+CD11b-CD11c+CD18-CD54+CD244-CD2-
5	P2S86	0			P2S86	CD16 3G8-CD11a+CD11b-CD11c+CD18-CD54+CD244-CD2+
5	P2S87	0.56			P2S87	CD16 3G8-CD11a+CD11b-CD11c+CD18-CD54+CD244+CD2-
5	P2S88	0			P2S88	CD16 3G8-CD11a+CD11b-CD11c+CD18-CD54+CD244+CD2+
5	P2S89	0			P2S89	CD16 3G8-CD11a+CD11b-CD11c+CD18+CD54-CD244-CD2-
5	P2S90	0			P2S90	CD16 3G8-CD11a+CD11b-CD11c+CD18+CD54-CD244-CD2+
5	P2S91	0			P2S91	CD16 3G8-CD11a+CD11b-CD11c+CD18+CD54-CD244+CD2-
5	P2S92	0.22			P2S92	CD16 3G8-CD11a+CD11b-CD11c+CD18+CD54-CD244+CD2+
5	P2S93	0			P2S93	CD16 3G8-CD11a+CD11b-CD11c+CD18+CD54+CD244-CD2-
5	P2S94	0			P2S94	CD16 3G8-CD11a+CD11b-CD11c+CD18+CD54+CD244-CD2+
5	P2S95	0.11			P2S95	CD16 3G8-CD11a+CD11b-CD11c+CD18+CD54+CD244+CD2-
5	P2S96	0.33			P2S96	CD16 3G8-CD11a+CD11b-CD11c+CD18+CD54+CD244+CD2+
5	P2S97	0			P2S97	CD16 3G8-CD11a+CD11b+CD11c-CD18-CD54-CD244-CD2-
5	P2S98	0			P2S98	CD16 3G8-CD11a+CD11b+CD11c-CD18-CD54-CD244-CD2+
5	P2S99	0			P2S99	CD16 3G8-CD11a+CD11b+CD11c-CD18-CD54-CD244+CD2-
5	P2S100	0			P2S100	CD16 3G8-CD11a+CD11b+CD11c-CD18-CD54-CD244+CD2+
5	P2S101	0			P2S101	CD16 3G8-CD11a+CD11b+CD11c-CD18-CD54+CD244-CD2-
5	P2S102	0			P2S102	CD16 3G8-CD11a+CD11b+CD11c-CD18-CD54+CD244-CD2+
5	P2S103	0			P2S103	CD16 3G8-CD11a+CD11b+CD11c-CD18-CD54+CD244+CD2-
5	P2S104	0			P2S104	CD16 3G8-CD11a+CD11b+CD11c-CD18-CD54+CD244+CD2+
5	P2S105	0			P2S105	CD16 3G8-CD11a+CD11b+CD11c-CD18+CD54-CD244-CD2-
5	P2S106	0			P2S106	CD16 3G8-CD11a+CD11b+CD11c-CD18+CD54-CD244-CD2+
5	P2S107	0.11			P2S107	CD16 3G8-CD11a+CD11b+CD11c-CD18+CD54-CD244+CD2-
5	P2S108	0.11			P2S108	CD16 3G8-CD11a+CD11b+CD11c-CD18+CD54-CD244+CD2+
5	P2S109	0			P2S109	CD16 3G8-CD11a+CD11b+CD11c-CD18+CD54+CD244-CD2-
5	P2S110	0			P2S110	CD16 3G8-CD11a+CD11b+CD11c-CD18+CD54+CD244-CD2+
5	P2S111	0.22			P2S111	CD16 3G8-CD11a+CD11b+CD11c-CD18+CD54+CD244+CD2-
5	P2S112	0.33			P2S112	CD16 3G8-CD11a+CD11b+CD11c-CD18+CD54+CD244+CD2+
5	P2S113	0			P2S113	CD16 3G8-CD11a+CD11b+CD11c+CD18-CD54-CD244-CD2-
5	P2S114	0			P2S114	CD16 3G8-CD11a+CD11b+CD11c+CD18-CD54-CD244-CD2+
5	P2S115	0			P2S115	CD16 3G8-CD11a+CD11b+CD11c+CD18-CD54-CD244+CD2-
5	P2S116	0			P2S116	CD16 3G8-CD11a+CD11b+CD11c+CD18-CD54-CD244+CD2+
5	P2S117	0			P2S117	CD16 3G8-CD11a+CD11b+CD11c+CD18-CD54+CD244-CD2-
5	P2S118	0			P2S118	CD16 3G8-CD11a+CD11b+CD11c+CD18-CD54+CD244-CD2+
5	P2S119	0.22			P2S119	CD16 3G8-CD11a+CD11b+CD11c+CD18-CD54+CD244+CD2-
5	P2S120	0.67			P2S120	CD16 3G8-CD11a+CD11b+CD11c+CD18-CD54+CD244+CD2+
5	P2S121	0			P2S121	CD16 3G8-CD11a+CD11b+CD11c+CD18+CD54-CD244-CD2-
5	P2S122	0			P2S122	CD16 3G8-CD11a+CD11b+CD11c+CD18+CD54-CD244-CD2+
5	P2S123	0			P2S123	CD16 3G8-CD11a+CD11b+CD11c+CD18+CD54-CD244+CD2-
5	P2S124	0.11			P2S124	CD16 3G8-CD11a+CD11b+CD11c+CD18+CD54-CD244+CD2+
5	P2S125	0			P2S125	CD16 3G8-CD11a+CD11b+CD11c+CD18+CD54+CD244-CD2-
5	P2S126	0			P2S126	CD16 3G8-CD11a+CD11b+CD11c+CD18+CD54+CD244-CD2+
5	P2S127	0.44			P2S127	CD16 3G8-CD11a+CD11b+CD11c+CD18+CD54+CD244+CD2-
5	P2S128	2.89			P2S128	CD16 3G8-CD11a+CD11b+CD11c+CD18+CD54+CD244+CD2+
5	P2S129	0			P2S129	CD16 3G8+CD11a-CD11b-CD11c-CD18-CD54-CD244-CD2-
5	P2S130	0			P2S130	CD16 3G8+CD11a-CD11b-CD11c-CD18-CD54-CD244-CD2+
5	P2S131	0			P2S131	CD16 3G8+CD11a-CD11b-CD11c-CD18-CD54-CD244+CD2-
5	P2S132	0			P2S132	CD16 3G8+CD11a-CD11b-CD11c-CD18-CD54-CD244+CD2+
5	P2S133	0			P2S133	CD16 3G8+CD11a-CD11b-CD11c-CD18-CD54+CD244-CD2-
5	P2S134	0			P2S134	CD16 3G8+CD11a-CD11b-CD11c-CD18-CD54+CD244-CD2+
5	P2S135	0			P2S135	CD16 3G8+CD11a-CD11b-CD11c-CD18-CD54+CD244+CD2-
5	P2S136	0			P2S136	CD16 3G8+CD11a-CD11b-CD11c-CD18-CD54+CD244+CD2+
5	P2S137	0			P2S137	CD16 3G8+CD11a-CD11b-CD11c-CD18+CD54-CD244-CD2-
5	P2S138	0			P2S138	CD16 3G8+CD11a-CD11b-CD11c-CD18+CD54-CD244-CD2+
5	P2S139	0			P2S139	CD16 3G8+CD11a-CD11b-CD11c-CD18+CD54-CD244+CD2-
5	P2S140	0			P2S140	CD16 3G8+CD11a-CD11b-CD11c-CD18+CD54-CD244+CD2+
5	P2S141	0			P2S141	CD16 3G8+CD11a-CD11b-CD11c-CD18+CD54+CD244-CD2-
5	P2S142	0			P2S142	CD16 3G8+CD11a-CD11b-CD11c-CD18+CD54+CD244-CD2+
5	P2S143	0			P2S143	CD16 3G8+CD11a-CD11b-CD11c-CD18+CD54+CD244+CD2-
5	P2S144	0			P2S144	CD16 3G8+CD11a-CD11b-CD11c-CD18+CD54+CD244+CD2+
5	P2S145	0			P2S145	CD16 3G8+CD11a-CD11b-CD11c+CD18-CD54-CD244-CD2-
5	P2S146	0			P2S146	CD16 3G8+CD11a-CD11b-CD11c+CD18-CD54-CD244-CD2+
5	P2S147	0			P2S147	CD16 3G8+CD11a-CD11b-CD11c+CD18-CD54-CD244+CD2-
5	P2S148	0			P2S148	CD16 3G8+CD11a-CD11b-CD11c+CD18-CD54-CD244+CD2+
5	P2S149	0			P2S149	CD16 3G8+CD11a-CD11b-CD11c+CD18-CD54+CD244-CD2-
5	P2S150	0			P2S150	CD16 3G8+CD11a-CD11b-CD11c+CD18-CD54+CD244-CD2+
5	P2S151	0			P2S151	CD16 3G8+CD11a-CD11b-CD11c+CD18-CD54+CD244+CD2-
5	P2S152	0			P2S152	CD16 3G8+CD11a-CD11b-CD11c+CD18-CD54+CD244+CD2+
5	P2S153	0			P2S153	CD16 3G8+CD11a-CD11b-CD11c+CD18+CD54-CD244-CD2-
5	P2S154	0			P2S154	CD16 3G8+CD11a-CD11b-CD11c+CD18+CD54-CD244-CD2+
5	P2S155	0			P2S155	CD16 3G8+CD11a-CD11b-CD11c+CD18+CD54-CD244+CD2-
5	P2S156	0			P2S156	CD16 3G8+CD11a-CD11b-CD11c+CD18+CD54-CD244+CD2+
5	P2S157	0			P2S157	CD16 3G8+CD11a-CD11b-CD11c+CD18+CD54+CD244-CD2-
5	P2S158	0			P2S158	CD16 3G8+CD11a-CD11b-CD11c+CD18+CD54+CD244-CD2+
5	P2S159	0			P2S159	CD16 3G8+CD11a-CD11b-CD11c+CD18+CD54+CD244+CD2-
5	P2S160	0			P2S160	CD16 3G8+CD11a-CD11b-CD11c+CD18+CD54+CD244+CD2+
5	P2S161	0			P2S161	CD16 3G8+CD11a-CD11b+CD11c-CD18-CD54-CD244-CD2-
5	P2S162	0			P2S162	CD16 3G8+CD11a-CD11b+CD11c-CD18-CD54-CD244-CD2+
5	P2S163	0			P2S163	CD16 3G8+CD11a-CD11b+CD11c-CD18-CD54-CD244+CD2-
5	P2S164	0			P2S164	CD16 3G8+CD11a-CD11b+CD11c-CD18-CD54-CD244+CD2+
5	P2S165	0			P2S165	CD16 3G8+CD11a-CD11b+CD11c-CD18-CD54+CD244-CD2-
5	P2S166	0			P2S166	CD16 3G8+CD11a-CD11b+CD11c-CD18-CD54+CD244-CD2+
5	P2S167	0			P2S167	CD16 3G8+CD11a-CD11b+CD11c-CD18-CD54+CD244+CD2-
5	P2S168	0			P2S168	CD16 3G8+CD11a-CD11b+CD11c-CD18-CD54+CD244+CD2+
5	P2S169	0			P2S169	CD16 3G8+CD11a-CD11b+CD11c-CD18+CD54-CD244-CD2-
5	P2S170	0			P2S170	CD16 3G8+CD11a-CD11b+CD11c-CD18+CD54-CD244-CD2+
5	P2S171	0			P2S171	CD16 3G8+CD11a-CD11b+CD11c-CD18+CD54-CD244+CD2-
5	P2S172	0			P2S172	CD16 3G8+CD11a-CD11b+CD11c-CD18+CD54-CD244+CD2+
5	P2S173	0			P2S173	CD16 3G8+CD11a-CD11b+CD11c-CD18+CD54+CD244-CD2-
5	P2S174	0			P2S174	CD16 3G8+CD11a-CD11b+CD11c-CD18+CD54+CD244-CD2+
5	P2S175	0			P2S175	CD16 3G8+CD11a-CD11b+CD11c-CD18+CD54+CD244+CD2-
5	P2S176	0			P2S176	CD16 3G8+CD11a-CD11b+CD11c-CD18+CD54+CD244+CD2+
5	P2S177	0			P2S177	CD16 3G8+CD11a-CD11b+CD11c+CD18-CD54-CD244-CD2-
5	P2S178	0			P2S178	CD16 3G8+CD11a-CD11b+CD11c+CD18-CD54-CD244-CD2+
5	P2S179	0			P2S179	CD16 3G8+CD11a-CD11b+CD11c+CD18-CD54-CD244+CD2-
5	P2S180	0			P2S180	CD16 3G8+CD11a-CD11b+CD11c+CD18-CD54-CD244+CD2+
5	P2S181	0			P2S181	CD16 3G8+CD11a-CD11b+CD11c+CD18-CD54+CD244-CD2-
5	P2S182	0			P2S182	CD16 3G8+CD11a-CD11b+CD11c+CD18-CD54+CD244-CD2+
5	P2S183	0			P2S183	CD16 3G8+CD11a-CD11b+CD11c+CD18-CD54+CD244+CD2-
5	P2S184	0			P2S184	CD16 3G8+CD11a-CD11b+CD11c+CD18-CD54+CD244+CD2+
5	P2S185	0			P2S185	CD16 3G8+CD11a-CD11b+CD11c+CD18+CD54-CD244-CD2-
5	P2S186	0			P2S186	CD16 3G8+CD11a-CD11b+CD11c+CD18+CD54-CD244-CD2+
5	P2S187	0			P2S187	CD16 3G8+CD11a-CD11b+CD11c+CD18+CD54-CD244+CD2-
5	P2S188	0			P2S188	CD16 3G8+CD11a-CD11b+CD11c+CD18+CD54-CD244+CD2+
5	P2S189	0			P2S189	CD16 3G8+CD11a-CD11b+CD11c+CD18+CD54+CD244-CD2-
5	P2S190	0			P2S190	CD16 3G8+CD11a-CD11b+CD11c+CD18+CD54+CD244-CD2+
5	P2S191	0			P2S191	CD16 3G8+CD11a-CD11b+CD11c+CD18+CD54+CD244+CD2-
5	P2S192	0			P2S192	CD16 3G8+CD11a-CD11b+CD11c+CD18+CD54+CD244+CD2+
5	P2S193	0			P2S193	CD16 3G8+CD11a+CD11b-CD11c-CD18-CD54-CD244-CD2-
5	P2S194	0			P2S194	CD16 3G8+CD11a+CD11b-CD11c-CD18-CD54-CD244-CD2+
5	P2S195	0.22			P2S195	CD16 3G8+CD11a+CD11b-CD11c-CD18-CD54-CD244+CD2-
5	P2S196	0			P2S196	CD16 3G8+CD11a+CD11b-CD11c-CD18-CD54-CD244+CD2+
5	P2S197	0			P2S197	CD16 3G8+CD11a+CD11b-CD11c-CD18-CD54+CD244-CD2-
5	P2S198	0			P2S198	CD16 3G8+CD11a+CD11b-CD11c-CD18-CD54+CD244-CD2+
5	P2S199	0			P2S199	CD16 3G8+CD11a+CD11b-CD11c-CD18-CD54+CD244+CD2-
5	P2S200	0.22			P2S200	CD16 3G8+CD11a+CD11b-CD11c-CD18-CD54+CD244+CD2+
5	P2S201	0			P2S201	CD16 3G8+CD11a+CD11b-CD11c-CD18+CD54-CD244-CD2-
5	P2S202	0			P2S202	CD16 3G8+CD11a+CD11b-CD11c-CD18+CD54-CD244-CD2+
5	P2S203	0.67			P2S203	CD16 3G8+CD11a+CD11b-CD11c-CD18+CD54-CD244+CD2-
5	P2S204	1.89			P2S204	CD16 3G8+CD11a+CD11b-CD11c-CD18+CD54-CD244+CD2+
5	P2S205	0			P2S205	CD16 3G8+CD11a+CD11b-CD11c-CD18+CD54+CD244-CD2-
5	P2S206	0			P2S206	CD16 3G8+CD11a+CD11b-CD11c-CD18+CD54+CD244-CD2+
5	P2S207	0.33			P2S207	CD16 3G8+CD11a+CD11b-CD11c-CD18+CD54+CD244+CD2-
5	P2S208	0.33			P2S208	CD16 3G8+CD11a+CD11b-CD11c-CD18+CD54+CD244+CD2+
5	P2S209	0			P2S209	CD16 3G8+CD11a+CD11b-CD11c+CD18-CD54-CD244-CD2-
5	P2S210	0			P2S210	CD16 3G8+CD11a+CD11b-CD11c+CD18-CD54-CD244-CD2+
5	P2S211	0			P2S211	CD16 3G8+CD11a+CD11b-CD11c+CD18-CD54-CD244+CD2-
5	P2S212	0.22			P2S212	CD16 3G8+CD11a+CD11b-CD11c+CD18-CD54-CD244+CD2+
5	P2S213	0			P2S213	CD16 3G8+CD11a+CD11b-CD11c+CD18-CD54+CD244-CD2-
5	P2S214	0			P2S214	CD16 3G8+CD11a+CD11b-CD11c+CD18-CD54+CD244-CD2+
5	P2S215	0			P2S215	CD16 3G8+CD11a+CD11b-CD11c+CD18-CD54+CD244+CD2-
5	P2S216	0.11			P2S216	CD16 3G8+CD11a+CD11b-CD11c+CD18-CD54+CD244+CD2+
5	P2S217	0			P2S217	CD16 3G8+CD11a+CD11b-CD11c+CD18+CD54-CD244-CD2-
5	P2S218	0			P2S218	CD16 3G8+CD11a+CD11b-CD11c+CD18+CD54-CD244-CD2+
5	P2S219	0.67			P2S219	CD16 3G8+CD11a+CD11b-CD11c+CD18+CD54-CD244+CD2-
5	P2S220	1.56			P2S220	CD16 3G8+CD11a+CD11b-CD11c+CD18+CD54-CD244+CD2+
5	P2S221	0			P2S221	CD16 3G8+CD11a+CD11b-CD11c+CD18+CD54+CD244-CD2-
5	P2S222	0			P2S222	CD16 3G8+CD11a+CD11b-CD11c+CD18+CD54+CD244-CD2+
5	P2S223	0			P2S223	CD16 3G8+CD11a+CD11b-CD11c+CD18+CD54+CD244+CD2-
5	P2S224	1.78			P2S224	CD16 3G8+CD11a+CD11b-CD11c+CD18+CD54+CD244+CD2+
5	P2S225	0			P2S225	CD16 3G8+CD11a+CD11b+CD11c-CD18-CD54-CD244-CD2-
5	P2S226	0			P2S226	CD16 3G8+CD11a+CD11b+CD11c-CD18-CD54-CD244-CD2+
5	P2S227	0.33			P2S227	CD16 3G8+CD11a+CD11b+CD11c-CD18-CD54-CD244+CD2-
5	P2S228	0.11			P2S228	CD16 3G8+CD11a+CD11b+CD11c-CD18-CD54-CD244+CD2+
5	P2S229	0			P2S229	CD16 3G8+CD11a+CD11b+CD11c-CD18-CD54+CD244-CD2-
5	P2S230	0			P2S230	CD16 3G8+CD11a+CD11b+CD11c-CD18-CD54+CD244-CD2+
5	P2S231	0.11			P2S231	CD16 3G8+CD11a+CD11b+CD11c-CD18-CD54+CD244+CD2-
5	P2S232	1			P2S232	CD16 3G8+CD11a+CD11b+CD11c-CD18-CD54+CD244+CD2+
5	P2S233	0			P2S233	CD16 3G8+CD11a+CD11b+CD11c-CD18+CD54-CD244-CD2-
5	P2S234	0			P2S234	CD16 3G8+CD11a+CD11b+CD11c-CD18+CD54-CD244-CD2+
5	P2S235	5.9			P2S235	CD16 3G8+CD11a+CD11b+CD11c-CD18+CD54-CD244+CD2-
5	P2S236	7.12			P2S236	CD16 3G8+CD11a+CD11b+CD11c-CD18+CD54-CD244+CD2+
5	P2S237	0			P2S237	CD16 3G8+CD11a+CD11b+CD11c-CD18+CD54+CD244-CD2-
5	P2S238	0			P2S238	CD16 3G8+CD11a+CD11b+CD11c-CD18+CD54+CD244-CD2+
5	P2S239	3.45			P2S239	CD16 3G8+CD11a+CD11b+CD11c-CD18+CD54+CD244+CD2-
5	P2S240	9.57			P2S240	CD16 3G8+CD11a+CD11b+CD11c-CD18+CD54+CD244+CD2+
5	P2S241	0			P2S241	CD16 3G8+CD11a+CD11b+CD11c+CD18-CD54-CD244-CD2-
5	P2S242	0			P2S242	CD16 3G8+CD11a+CD11b+CD11c+CD18-CD54-CD244-CD2+
5	P2S243	0.11			P2S243	CD16 3G8+CD11a+CD11b+CD11c+CD18-CD54-CD244+CD2-
5	P2S244	0			P2S244	CD16 3G8+CD11a+CD11b+CD11c+CD18-CD54-CD244+CD2+
5	P2S245	0			P2S245	CD16 3G8+CD11a+CD11b+CD11c+CD18-CD54+CD244-CD2-
5	P2S246	0			P2S246	CD16 3G8+CD11a+CD11b+CD11c+CD18-CD54+CD244-CD2+
5	P2S247	0.22			P2S247	CD16 3G8+CD11a+CD11b+CD11c+CD18-CD54+CD244+CD2-
5	P2S248	1.22			P2S248	CD16 3G8+CD11a+CD11b+CD11c+CD18-CD54+CD244+CD2+
5	P2S249	0			P2S249	CD16 3G8+CD11a+CD11b+CD11c+CD18+CD54-CD244-CD2-
5	P2S250	0			P2S250	CD16 3G8+CD11a+CD11b+CD11c+CD18+CD54-CD244-CD2+
5	P2S251	10.01			P2S251	CD16 3G8+CD11a+CD11b+CD11c+CD18+CD54-CD244+CD2-
5	P2S252	16.35			P2S252	CD16 3G8+CD11a+CD11b+CD11c+CD18+CD54-CD244+CD2+
5	P2S253	0			P2S253	CD16 3G8+CD11a+CD11b+CD11c+CD18+CD54+CD244-CD2-
5	P2S254	0			P2S254	CD16 3G8+CD11a+CD11b+CD11c+CD18+CD54+CD244-CD2+
5	P2S255	7.12			P2S255	CD16 3G8+CD11a+CD11b+CD11c+CD18+CD54+CD244+CD2-
5	P2S256	22.58			P2S256	CD16 3G8+CD11a+CD11b+CD11c+CD18+CD54+CD244+CD2+
5	P2S1	0
5	P2S2	0
5	P2S3	0
5	P2S4	0
5	P2S5	0.11
5	P2S6	0
5	P2S7	0
5	P2S8	0
5	P2S9	0
5	P2S10	0
5	P2S11	0
5	P2S12	0
5	P2S13	0
5	P2S14	0
5	P2S15	0
5	P2S16	0
5	P2S17	0
5	P2S18	0
5	P2S19	0
5	P2S20	0
5	P2S21	0
5	P2S22	0
5	P2S23	0
5	P2S24	0
5	P2S25	0
5	P2S26	0
5	P2S27	0
5	P2S28	0
5	P2S29	0
5	P2S30	0
5	P2S31	0
5	P2S32	0
5	P2S33	0
5	P2S34	0
5	P2S35	0
5	P2S36	0
5	P2S37	0
5	P2S38	0
5	P2S39	0
5	P2S40	0
5	P2S41	0
5	P2S42	0
5	P2S43	0
5	P2S44	0
5	P2S45	0
5	P2S46	0
5	P2S47	0
5	P2S48	0
5	P2S49	0
5	P2S50	0
5	P2S51	0
5	P2S52	0
5	P2S53	0
5	P2S54	0
5	P2S55	0
5	P2S56	0
5	P2S57	0
5	P2S58	0
5	P2S59	0
5	P2S60	0
5	P2S61	0
5	P2S62	0
5	P2S63	0
5	P2S64	0
5	P2S65	0
5	P2S66	0
5	P2S67	0
5	P2S68	0
5	P2S69	0
5	P2S70	0
5	P2S71	0
5	P2S72	0
5	P2S73	0
5	P2S74	0
5	P2S75	0
5	P2S76	0
5	P2S77	0
5	P2S78	0
5	P2S79	0
5	P2S80	0
5	P2S81	0
5	P2S82	0
5	P2S83	0
5	P2S84	0
5	P2S85	0
5	P2S86	0
5	P2S87	0
5	P2S88	0
5	P2S89	0
5	P2S90	0
5	P2S91	0
5	P2S92	0
5	P2S93	0
5	P2S94	0
5	P2S95	0
5	P2S96	0
5	P2S97	0
5	P2S98	0
5	P2S99	0
5	P2S100	0
5	P2S101	0
5	P2S102	0
5	P2S103	0
5	P2S104	0
5	P2S105	0
5	P2S106	0
5	P2S107	0
5	P2S108	0.42
5	P2S109	0
5	P2S110	0.11
5	P2S111	0
5	P2S112	1.16
5	P2S113	0
5	P2S114	0
5	P2S115	0
5	P2S116	0
5	P2S117	0
5	P2S118	0
5	P2S119	0
5	P2S120	0
5	P2S121	0
5	P2S122	0
5	P2S123	0
5	P2S124	0.11
5	P2S125	0
5	P2S126	0.84
5	P2S127	0.53
5	P2S128	4.1
5	P2S129	0
5	P2S130	0
5	P2S131	0
5	P2S132	0
5	P2S133	0
5	P2S134	0
5	P2S135	0
5	P2S136	0
5	P2S137	0
5	P2S138	0
5	P2S139	0
5	P2S140	0
5	P2S141	0
5	P2S142	0
5	P2S143	0
5	P2S144	0
5	P2S145	0
5	P2S146	0
5	P2S147	0
5	P2S148	0
5	P2S149	0
5	P2S150	0
5	P2S151	0
5	P2S152	0
5	P2S153	0
5	P2S154	0
5	P2S155	0
5	P2S156	0
5	P2S157	0
5	P2S158	0
5	P2S159	0
5	P2S160	0
5	P2S161	0
5	P2S162	0
5	P2S163	0
5	P2S164	0
5	P2S165	0
5	P2S166	0
5	P2S167	0
5	P2S168	0
5	P2S169	0
5	P2S170	0
5	P2S171	0
5	P2S172	0
5	P2S173	0
5	P2S174	0
5	P2S175	0
5	P2S176	0
5	P2S177	0
5	P2S178	0
5	P2S179	0
5	P2S180	0
5	P2S181	0
5	P2S182	0
5	P2S183	0
5	P2S184	0
5	P2S185	0
5	P2S186	0
5	P2S187	0
5	P2S188	0
5	P2S189	0
5	P2S190	0
5	P2S191	0
5	P2S192	0
5	P2S193	0
5	P2S194	0
5	P2S195	0
5	P2S196	0
5	P2S197	0
5	P2S198	0
5	P2S199	0
5	P2S200	0
5	P2S201	0
5	P2S202	0
5	P2S203	0
5	P2S204	0
5	P2S205	0
5	P2S206	0
5	P2S207	0.11
5	P2S208	0
5	P2S209	0
5	P2S210	0
5	P2S211	0
5	P2S212	0
5	P2S213	0
5	P2S214	0
5	P2S215	0
5	P2S216	0
5	P2S217	0
5	P2S218	0
5	P2S219	0
5	P2S220	0
5	P2S221	0
5	P2S222	0
5	P2S223	0
5	P2S224	0.11
5	P2S225	0
5	P2S226	0
5	P2S227	0
5	P2S228	0
5	P2S229	0
5	P2S230	0
5	P2S231	0
5	P2S232	0
5	P2S233	0
5	P2S234	0
5	P2S235	1.47
5	P2S236	3.47
5	P2S237	0
5	P2S238	0
5	P2S239	4.52
5	P2S240	20.69
5	P2S241	0
5	P2S242	0
5	P2S243	0
5	P2S244	0
5	P2S245	0
5	P2S246	0
5	P2S247	0
5	P2S248	0.32
5	P2S249	0
5	P2S250	0
5	P2S251	3.05
5	P2S252	6.83
5	P2S253	0
5	P2S254	0.21
5	P2S255	9.03
5	P2S256	42.86
5	P2S1	0
5	P2S2	0
5	P2S3	0
5	P2S4	0
5	P2S5	0
5	P2S6	0.08
5	P2S7	0
5	P2S8	0
5	P2S9	0
5	P2S10	0
5	P2S11	0
5	P2S12	0
5	P2S13	0
5	P2S14	0
5	P2S15	0
5	P2S16	0
5	P2S17	0
5	P2S18	0
5	P2S19	0
5	P2S20	0
5	P2S21	0
5	P2S22	0
5	P2S23	0
5	P2S24	0
5	P2S25	0
5	P2S26	0
5	P2S27	0
5	P2S28	0
5	P2S29	0
5	P2S30	0
5	P2S31	0
5	P2S32	0
5	P2S33	0
5	P2S34	0
5	P2S35	0
5	P2S36	0
5	P2S37	0
5	P2S38	0
5	P2S39	0
5	P2S40	0
5	P2S41	0
5	P2S42	0
5	P2S43	0
5	P2S44	0
5	P2S45	0
5	P2S46	0
5	P2S47	0
5	P2S48	0
5	P2S49	0
5	P2S50	0
5	P2S51	0
5	P2S52	0
5	P2S53	0
5	P2S54	0
5	P2S55	0
5	P2S56	0
5	P2S57	0.08
5	P2S58	0
5	P2S59	0
5	P2S60	0
5	P2S61	0
5	P2S62	0
5	P2S63	0
5	P2S64	0
5	P2S65	0
5	P2S66	0
5	P2S67	0
5	P2S68	0
5	P2S69	0
5	P2S70	0
5	P2S71	0
5	P2S72	0
5	P2S73	0
5	P2S74	0
5	P2S75	0.16
5	P2S76	0.25
5	P2S77	0
5	P2S78	0.08
5	P2S79	0
5	P2S80	0.08
5	P2S81	0
5	P2S82	0
5	P2S83	0
5	P2S84	0
5	P2S85	0
5	P2S86	0
5	P2S87	0
5	P2S88	0
5	P2S89	0.33
5	P2S90	0
5	P2S91	0
5	P2S92	0
5	P2S93	0.25
5	P2S94	0.08
5	P2S95	0
5	P2S96	0.08
5	P2S97	0
5	P2S98	0
5	P2S99	0
5	P2S100	0
5	P2S101	0.08
5	P2S102	0.08
5	P2S103	0
5	P2S104	0
5	P2S105	0
5	P2S106	0.16
5	P2S107	3.05
5	P2S108	1.98
5	P2S109	0
5	P2S110	0.25
5	P2S111	0.49
5	P2S112	0.82
5	P2S113	0.08
5	P2S114	0
5	P2S115	0
5	P2S116	0
5	P2S117	0
5	P2S118	0.33
5	P2S119	0.08
5	P2S120	0.08
5	P2S121	0.08
5	P2S122	0.41
5	P2S123	1.48
5	P2S124	2.8
5	P2S125	0.08
5	P2S126	1.81
5	P2S127	0.66
5	P2S128	5.68
5	P2S129	0
5	P2S130	0
5	P2S131	0
5	P2S132	0
5	P2S133	0
5	P2S134	0
5	P2S135	0
5	P2S136	0
5	P2S137	0
5	P2S138	0
5	P2S139	0
5	P2S140	0
5	P2S141	0
5	P2S142	0
5	P2S143	0
5	P2S144	0
5	P2S145	0
5	P2S146	0
5	P2S147	0
5	P2S148	0
5	P2S149	0
5	P2S150	0
5	P2S151	0
5	P2S152	0
5	P2S153	0
5	P2S154	0
5	P2S155	0
5	P2S156	0
5	P2S157	0
5	P2S158	0
5	P2S159	0
5	P2S160	0
5	P2S161	0
5	P2S162	0
5	P2S163	0
5	P2S164	0
5	P2S165	0
5	P2S166	0
5	P2S167	0
5	P2S168	0
5	P2S169	0
5	P2S170	0
5	P2S171	0
5	P2S172	0
5	P2S173	0
5	P2S174	0
5	P2S175	0
5	P2S176	0
5	P2S177	0
5	P2S178	0
5	P2S179	0
5	P2S180	0
5	P2S181	0
5	P2S182	0
5	P2S183	0
5	P2S184	0
5	P2S185	0
5	P2S186	0
5	P2S187	0
5	P2S188	0
5	P2S189	0
5	P2S190	0
5	P2S191	0
5	P2S192	0
5	P2S193	0
5	P2S194	0
5	P2S195	0
5	P2S196	0
5	P2S197	0
5	P2S198	0
5	P2S199	0
5	P2S200	0
5	P2S201	0
5	P2S202	0
5	P2S203	0.08
5	P2S204	0.08
5	P2S205	0
5	P2S206	0
5	P2S207	0.08
5	P2S208	0.08
5	P2S209	0
5	P2S210	0
5	P2S211	0
5	P2S212	0
5	P2S213	0
5	P2S214	0
5	P2S215	0
5	P2S216	0
5	P2S217	0
5	P2S218	0
5	P2S219	0
5	P2S220	0
5	P2S221	0
5	P2S222	0
5	P2S223	0.08
5	P2S224	0
5	P2S225	0
5	P2S226	0
5	P2S227	0
5	P2S228	0
5	P2S229	0
5	P2S230	0
5	P2S231	0
5	P2S232	0.08
5	P2S233	0.08
5	P2S234	0.08
5	P2S235	11.52
5	P2S236	5.76
5	P2S237	0
5	P2S238	0.08
5	P2S239	5.93
5	P2S240	9.71
5	P2S241	0
5	P2S242	0
5	P2S243	0
5	P2S244	0.08
5	P2S245	0
5	P2S246	0
5	P2S247	0
5	P2S248	0.08
5	P2S249	0.33
5	P2S250	0.08
5	P2S251	11.77
5	P2S252	7.33
5	P2S253	0
5	P2S254	0.25
5	P2S255	9.55
5	P2S256	14.9
6	P2S1	0
6	P2S2	0
6	P2S3	0
6	P2S4	0
6	P2S5	0
6	P2S6	0
6	P2S7	0
6	P2S8	0
6	P2S9	0
6	P2S10	0
6	P2S11	0
6	P2S12	0
6	P2S13	0
6	P2S14	0
6	P2S15	0
6	P2S16	0
6	P2S17	0.1
6	P2S18	0
6	P2S19	0
6	P2S20	0
6	P2S21	0
6	P2S22	0
6	P2S23	0
6	P2S24	0
6	P2S25	0
6	P2S26	0
6	P2S27	0
6	P2S28	0
6	P2S29	0
6	P2S30	0
6	P2S31	0
6	P2S32	0
6	P2S33	0
6	P2S34	0
6	P2S35	0
6	P2S36	0
6	P2S37	0
6	P2S38	0
6	P2S39	0
6	P2S40	0
6	P2S41	0
6	P2S42	0
6	P2S43	0
6	P2S44	0
6	P2S45	0
6	P2S46	0
6	P2S47	0
6	P2S48	0
6	P2S49	0.1
6	P2S50	0
6	P2S51	0
6	P2S52	0
6	P2S53	0
6	P2S54	0
6	P2S55	0
6	P2S56	0
6	P2S57	0
6	P2S58	0
6	P2S59	0
6	P2S60	0
6	P2S61	0
6	P2S62	0
6	P2S63	0
6	P2S64	0
6	P2S65	0
6	P2S66	0
6	P2S67	0
6	P2S68	0
6	P2S69	0
6	P2S70	0
6	P2S71	0
6	P2S72	0
6	P2S73	0
6	P2S74	0
6	P2S75	0
6	P2S76	0
6	P2S77	0
6	P2S78	0
6	P2S79	0
6	P2S80	0
6	P2S81	0
6	P2S82	0
6	P2S83	0
6	P2S84	0
6	P2S85	0
6	P2S86	0
6	P2S87	0
6	P2S88	0
6	P2S89	0
6	P2S90	0
6	P2S91	0
6	P2S92	0
6	P2S93	0
6	P2S94	0
6	P2S95	0
6	P2S96	0
6	P2S97	0
6	P2S98	0
6	P2S99	0
6	P2S100	0
6	P2S101	0
6	P2S102	0
6	P2S103	0
6	P2S104	0
6	P2S105	0
6	P2S106	0.1
6	P2S107	1.32
6	P2S108	0.3
6	P2S109	0.1
6	P2S110	0.3
6	P2S111	1.73
6	P2S112	2.64
6	P2S113	0
6	P2S114	0
6	P2S115	0
6	P2S116	0
6	P2S117	0
6	P2S118	0
6	P2S119	0
6	P2S120	0
6	P2S121	0
6	P2S122	0
6	P2S123	1.12
6	P2S124	0.41
6	P2S125	0.2
6	P2S126	0.41
6	P2S127	2.44
6	P2S128	2.03
6	P2S129	0
6	P2S130	0
6	P2S131	0
6	P2S132	0
6	P2S133	0
6	P2S134	0
6	P2S135	0
6	P2S136	0
6	P2S137	0
6	P2S138	0
6	P2S139	0
6	P2S140	0
6	P2S141	0
6	P2S142	0
6	P2S143	0
6	P2S144	0
6	P2S145	0
6	P2S146	0
6	P2S147	0
6	P2S148	0
6	P2S149	0
6	P2S150	0
6	P2S151	0
6	P2S152	0
6	P2S153	0
6	P2S154	0
6	P2S155	0
6	P2S156	0
6	P2S157	0
6	P2S158	0
6	P2S159	0
6	P2S160	0
6	P2S161	0
6	P2S162	0
6	P2S163	0
6	P2S164	0
6	P2S165	0
6	P2S166	0
6	P2S167	0
6	P2S168	0
6	P2S169	0
6	P2S170	0
6	P2S171	0
6	P2S172	0
6	P2S173	0
6	P2S174	0
6	P2S175	0
6	P2S176	0
6	P2S177	0
6	P2S178	0
6	P2S179	0
6	P2S180	0
6	P2S181	0
6	P2S182	0
6	P2S183	0
6	P2S184	0
6	P2S185	0
6	P2S186	0
6	P2S187	0
6	P2S188	0
6	P2S189	0
6	P2S190	0
6	P2S191	0
6	P2S192	0
6	P2S193	0
6	P2S194	0
6	P2S195	0
6	P2S196	0
6	P2S197	0
6	P2S198	0
6	P2S199	0
6	P2S200	0
6	P2S201	0
6	P2S202	0
6	P2S203	0
6	P2S204	0
6	P2S205	0
6	P2S206	0
6	P2S207	0
6	P2S208	0
6	P2S209	0
6	P2S210	0
6	P2S211	0
6	P2S212	0
6	P2S213	0
6	P2S214	0
6	P2S215	0
6	P2S216	0
6	P2S217	0
6	P2S218	0
6	P2S219	0
6	P2S220	0
6	P2S221	0
6	P2S222	0
6	P2S223	0
6	P2S224	0
6	P2S225	0
6	P2S226	0
6	P2S227	0
6	P2S228	0
6	P2S229	0
6	P2S230	0
6	P2S231	0
6	P2S232	0
6	P2S233	0.2
6	P2S234	0.1
6	P2S235	4.67
6	P2S236	3.15
6	P2S237	0.1
6	P2S238	0.61
6	P2S239	11.47
6	P2S240	12.49
6	P2S241	0
6	P2S242	0
6	P2S243	0
6	P2S244	0
6	P2S245	0
6	P2S246	0
6	P2S247	0
6	P2S248	0
6	P2S249	0
6	P2S250	0.2
6	P2S251	6.19
6	P2S252	2.74
6	P2S253	0.61
6	P2S254	0.3
6	P2S255	22.54
6	P2S256	21.32
6	P2S1	0.1
6	P2S2	0
6	P2S3	0
6	P2S4	0
6	P2S5	0
6	P2S6	0
6	P2S7	0
6	P2S8	0
6	P2S9	0
6	P2S10	0
6	P2S11	0
6	P2S12	0
6	P2S13	0
6	P2S14	0
6	P2S15	0
6	P2S16	0
6	P2S17	0
6	P2S18	0
6	P2S19	0
6	P2S20	0
6	P2S21	0
6	P2S22	0
6	P2S23	0
6	P2S24	0
6	P2S25	0
6	P2S26	0
6	P2S27	0
6	P2S28	0
6	P2S29	0
6	P2S30	0
6	P2S31	0
6	P2S32	0
6	P2S33	0
6	P2S34	0
6	P2S35	0
6	P2S36	0
6	P2S37	0
6	P2S38	0
6	P2S39	0
6	P2S40	0
6	P2S41	0
6	P2S42	0
6	P2S43	0
6	P2S44	0
6	P2S45	0
6	P2S46	0
6	P2S47	0
6	P2S48	0
6	P2S49	0
6	P2S50	0
6	P2S51	0
6	P2S52	0
6	P2S53	0
6	P2S54	0
6	P2S55	0
6	P2S56	0
6	P2S57	0
6	P2S58	0
6	P2S59	0
6	P2S60	0
6	P2S61	0
6	P2S62	0
6	P2S63	0
6	P2S64	0
6	P2S65	0
6	P2S66	0
6	P2S67	0
6	P2S68	0
6	P2S69	0
6	P2S70	0
6	P2S71	0
6	P2S72	0
6	P2S73	0
6	P2S74	0
6	P2S75	0
6	P2S76	0.1
6	P2S77	0
6	P2S78	0
6	P2S79	0
6	P2S80	0.41
6	P2S81	0
6	P2S82	0
6	P2S83	0
6	P2S84	0
6	P2S85	0
6	P2S86	0
6	P2S87	0
6	P2S88	0
6	P2S89	0
6	P2S90	0
6	P2S91	0
6	P2S92	0
6	P2S93	0
6	P2S94	0
6	P2S95	0
6	P2S96	0
6	P2S97	0.1
6	P2S98	0
6	P2S99	0
6	P2S100	0
6	P2S101	0
6	P2S102	0
6	P2S103	0
6	P2S104	0
6	P2S105	0
6	P2S106	0
6	P2S107	0.41
6	P2S108	0.41
6	P2S109	0.1
6	P2S110	0.1
6	P2S111	0.1
6	P2S112	1.54
6	P2S113	0
6	P2S114	0
6	P2S115	0
6	P2S116	0
6	P2S117	0.1
6	P2S118	0
6	P2S119	0
6	P2S120	0
6	P2S121	0.1
6	P2S122	0.1
6	P2S123	0
6	P2S124	0
6	P2S125	0
6	P2S126	0.62
6	P2S127	0.51
6	P2S128	2.06
6	P2S129	0
6	P2S130	0
6	P2S131	0
6	P2S132	0
6	P2S133	0
6	P2S134	0
6	P2S135	0
6	P2S136	0
6	P2S137	0
6	P2S138	0
6	P2S139	0
6	P2S140	0
6	P2S141	0
6	P2S142	0
6	P2S143	0
6	P2S144	0
6	P2S145	0
6	P2S146	0
6	P2S147	0
6	P2S148	0
6	P2S149	0
6	P2S150	0
6	P2S151	0
6	P2S152	0
6	P2S153	0
6	P2S154	0
6	P2S155	0
6	P2S156	0
6	P2S157	0
6	P2S158	0
6	P2S159	0
6	P2S160	0
6	P2S161	0
6	P2S162	0
6	P2S163	0
6	P2S164	0
6	P2S165	0
6	P2S166	0
6	P2S167	0
6	P2S168	0
6	P2S169	0
6	P2S170	0
6	P2S171	0
6	P2S172	0
6	P2S173	0
6	P2S174	0
6	P2S175	0
6	P2S176	0
6	P2S177	0
6	P2S178	0
6	P2S179	0
6	P2S180	0
6	P2S181	0
6	P2S182	0
6	P2S183	0
6	P2S184	0
6	P2S185	0
6	P2S186	0
6	P2S187	0
6	P2S188	0
6	P2S189	0
6	P2S190	0
6	P2S191	0
6	P2S192	0
6	P2S193	0
6	P2S194	0
6	P2S195	0
6	P2S196	0
6	P2S197	0
6	P2S198	0
6	P2S199	0
6	P2S200	0
6	P2S201	0
6	P2S202	0
6	P2S203	0.1
6	P2S204	0.21
6	P2S205	0
6	P2S206	0.1
6	P2S207	0.1
6	P2S208	0.62
6	P2S209	0
6	P2S210	0
6	P2S211	0
6	P2S212	0
6	P2S213	0
6	P2S214	0
6	P2S215	0
6	P2S216	0
6	P2S217	0
6	P2S218	0
6	P2S219	0
6	P2S220	0.1
6	P2S221	0
6	P2S222	0
6	P2S223	0
6	P2S224	0.21
6	P2S225	0
6	P2S226	0
6	P2S227	0
6	P2S228	0
6	P2S229	0
6	P2S230	0
6	P2S231	0
6	P2S232	0
6	P2S233	0.1
6	P2S234	0.1
6	P2S235	12.35
6	P2S236	6.69
6	P2S237	0
6	P2S238	0.21
6	P2S239	14.51
6	P2S240	16.26
6	P2S241	0
6	P2S242	0
6	P2S243	0
6	P2S244	0
6	P2S245	0
6	P2S246	0
6	P2S247	0
6	P2S248	0
6	P2S249	0
6	P2S250	0
6	P2S251	7.1
6	P2S252	4.42
6	P2S253	0
6	P2S254	0.41
6	P2S255	12.24
6	P2S256	17.28
6	P2S1	0.1
6	P2S2	0
6	P2S3	0
6	P2S4	0
6	P2S5	0
6	P2S6	0
6	P2S7	0
6	P2S8	0
6	P2S9	0
6	P2S10	0
6	P2S11	0
6	P2S12	0
6	P2S13	0
6	P2S14	0
6	P2S15	0
6	P2S16	0
6	P2S17	0
6	P2S18	0
6	P2S19	0
6	P2S20	0
6	P2S21	0
6	P2S22	0
6	P2S23	0
6	P2S24	0
6	P2S25	0
6	P2S26	0
6	P2S27	0
6	P2S28	0
6	P2S29	0
6	P2S30	0
6	P2S31	0
6	P2S32	0
6	P2S33	0
6	P2S34	0
6	P2S35	0
6	P2S36	0
6	P2S37	0
6	P2S38	0
6	P2S39	0
6	P2S40	0
6	P2S41	0
6	P2S42	0
6	P2S43	0
6	P2S44	0
6	P2S45	0
6	P2S46	0
6	P2S47	0
6	P2S48	0
6	P2S49	0
6	P2S50	0
6	P2S51	0
6	P2S52	0
6	P2S53	0
6	P2S54	0
6	P2S55	0
6	P2S56	0
6	P2S57	0
6	P2S58	0
6	P2S59	0
6	P2S60	0
6	P2S61	0
6	P2S62	0
6	P2S63	0
6	P2S64	0
6	P2S65	0
6	P2S66	0
6	P2S67	0
6	P2S68	0
6	P2S69	0
6	P2S70	0
6	P2S71	0
6	P2S72	0
6	P2S73	0
6	P2S74	0
6	P2S75	0.1
6	P2S76	0
6	P2S77	0
6	P2S78	0.2
6	P2S79	0
6	P2S80	0.1
6	P2S81	0
6	P2S82	0
6	P2S83	0
6	P2S84	0
6	P2S85	0.1
6	P2S86	0
6	P2S87	0
6	P2S88	0
6	P2S89	0.1
6	P2S90	0
6	P2S91	0
6	P2S92	0
6	P2S93	0.3
6	P2S94	0.1
6	P2S95	0
6	P2S96	0
6	P2S97	0
6	P2S98	0
6	P2S99	0
6	P2S100	0
6	P2S101	0
6	P2S102	0
6	P2S103	0
6	P2S104	0
6	P2S105	0
6	P2S106	0.1
6	P2S107	0.2
6	P2S108	0.2
6	P2S109	0
6	P2S110	0
6	P2S111	0.2
6	P2S112	0.8
6	P2S113	0
6	P2S114	0
6	P2S115	0
6	P2S116	0
6	P2S117	0.2
6	P2S118	0
6	P2S119	0.1
6	P2S120	0
6	P2S121	0
6	P2S122	0.1
6	P2S123	0.2
6	P2S124	0.6
6	P2S125	0
6	P2S126	1.2
6	P2S127	0.9
6	P2S128	2.1
6	P2S129	0
6	P2S130	0
6	P2S131	0
6	P2S132	0
6	P2S133	0
6	P2S134	0
6	P2S135	0
6	P2S136	0
6	P2S137	0
6	P2S138	0
6	P2S139	0
6	P2S140	0
6	P2S141	0
6	P2S142	0
6	P2S143	0
6	P2S144	0
6	P2S145	0
6	P2S146	0
6	P2S147	0
6	P2S148	0
6	P2S149	0
6	P2S150	0
6	P2S151	0
6	P2S152	0
6	P2S153	0
6	P2S154	0
6	P2S155	0
6	P2S156	0
6	P2S157	0
6	P2S158	0
6	P2S159	0
6	P2S160	0
6	P2S161	0
6	P2S162	0
6	P2S163	0
6	P2S164	0
6	P2S165	0
6	P2S166	0
6	P2S167	0
6	P2S168	0
6	P2S169	0
6	P2S170	0
6	P2S171	0
6	P2S172	0
6	P2S173	0
6	P2S174	0
6	P2S175	0
6	P2S176	0
6	P2S177	0
6	P2S178	0
6	P2S179	0
6	P2S180	0
6	P2S181	0
6	P2S182	0
6	P2S183	0
6	P2S184	0
6	P2S185	0
6	P2S186	0
6	P2S187	0
6	P2S188	0
6	P2S189	0
6	P2S190	0
6	P2S191	0
6	P2S192	0
6	P2S193	0
6	P2S194	0
6	P2S195	0
6	P2S196	0
6	P2S197	0
6	P2S198	0
6	P2S199	0
6	P2S200	0
6	P2S201	0
6	P2S202	0
6	P2S203	0
6	P2S204	0
6	P2S205	0
6	P2S206	0
6	P2S207	0
6	P2S208	0.1
6	P2S209	0
6	P2S210	0
6	P2S211	0
6	P2S212	0
6	P2S213	0
6	P2S214	0
6	P2S215	0
6	P2S216	0
6	P2S217	0
6	P2S218	0
6	P2S219	0
6	P2S220	0
6	P2S221	0
6	P2S222	0
6	P2S223	0
6	P2S224	0
6	P2S225	0
6	P2S226	0
6	P2S227	0
6	P2S228	0
6	P2S229	0
6	P2S230	0
6	P2S231	0.1
6	P2S232	0
6	P2S233	0
6	P2S234	0
6	P2S235	3.91
6	P2S236	2.1
6	P2S237	0
6	P2S238	0
6	P2S239	7.21
6	P2S240	9.92
6	P2S241	0
6	P2S242	0
6	P2S243	0.1
6	P2S244	0
6	P2S245	0
6	P2S246	0
6	P2S247	0.1
6	P2S248	0.2
6	P2S249	0.1
6	P2S250	0
6	P2S251	8.62
6	P2S252	5.81
6	P2S253	0.1
6	P2S254	0.2
6	P2S255	24.55
6	P2S256	28.86
7	P2S1	0
7	P2S2	0
7	P2S3	0
7	P2S4	0
7	P2S5	0
7	P2S6	0
7	P2S7	0
7	P2S8	0
7	P2S9	0
7	P2S10	0
7	P2S11	0
7	P2S12	0
7	P2S13	0
7	P2S14	0
7	P2S15	0
7	P2S16	0
7	P2S17	0.1
7	P2S18	0
7	P2S19	0
7	P2S20	0
7	P2S21	0
7	P2S22	0
7	P2S23	0
7	P2S24	0
7	P2S25	0
7	P2S26	0
7	P2S27	0
7	P2S28	0
7	P2S29	0
7	P2S30	0
7	P2S31	0
7	P2S32	0
7	P2S33	0
7	P2S34	0
7	P2S35	0
7	P2S36	0
7	P2S37	0
7	P2S38	0
7	P2S39	0
7	P2S40	0
7	P2S41	0
7	P2S42	0
7	P2S43	0
7	P2S44	0
7	P2S45	0
7	P2S46	0
7	P2S47	0
7	P2S48	0
7	P2S49	0
7	P2S50	0
7	P2S51	0
7	P2S52	0
7	P2S53	0
7	P2S54	0
7	P2S55	0.1
7	P2S56	0
7	P2S57	0
7	P2S58	0
7	P2S59	0
7	P2S60	0
7	P2S61	0
7	P2S62	0
7	P2S63	0.1
7	P2S64	0
7	P2S65	0.1
7	P2S66	0
7	P2S67	0
7	P2S68	0
7	P2S69	0
7	P2S70	0
7	P2S71	0
7	P2S72	0
7	P2S73	0
7	P2S74	0
7	P2S75	0
7	P2S76	0
7	P2S77	0.1
7	P2S78	0
7	P2S79	0
7	P2S80	0.31
7	P2S81	0
7	P2S82	0
7	P2S83	0
7	P2S84	0
7	P2S85	0
7	P2S86	0.1
7	P2S87	0
7	P2S88	0.1
7	P2S89	0.1
7	P2S90	0
7	P2S91	0
7	P2S92	0.1
7	P2S93	0
7	P2S94	0
7	P2S95	0
7	P2S96	1.44
7	P2S97	0
7	P2S98	0
7	P2S99	0
7	P2S100	0
7	P2S101	0
7	P2S102	0.1
7	P2S103	0
7	P2S104	0.1
7	P2S105	0
7	P2S106	0
7	P2S107	0
7	P2S108	0.1
7	P2S109	0
7	P2S110	0.1
7	P2S111	0.21
7	P2S112	1.44
7	P2S113	0
7	P2S114	0
7	P2S115	0
7	P2S116	0
7	P2S117	0
7	P2S118	0.31
7	P2S119	0
7	P2S120	0.21
7	P2S121	0
7	P2S122	0
7	P2S123	0
7	P2S124	0.31
7	P2S125	0
7	P2S126	0.21
7	P2S127	0.31
7	P2S128	3.79
7	P2S129	0
7	P2S130	0
7	P2S131	0
7	P2S132	0
7	P2S133	0
7	P2S134	0
7	P2S135	0
7	P2S136	0
7	P2S137	0
7	P2S138	0
7	P2S139	0
7	P2S140	0
7	P2S141	0
7	P2S142	0
7	P2S143	0
7	P2S144	0
7	P2S145	0
7	P2S146	0
7	P2S147	0
7	P2S148	0
7	P2S149	0
7	P2S150	0
7	P2S151	0
7	P2S152	0
7	P2S153	0
7	P2S154	0
7	P2S155	0
7	P2S156	0
7	P2S157	0
7	P2S158	0
7	P2S159	0
7	P2S160	0
7	P2S161	0
7	P2S162	0
7	P2S163	0
7	P2S164	0
7	P2S165	0
7	P2S166	0
7	P2S167	0
7	P2S168	0
7	P2S169	0
7	P2S170	0
7	P2S171	0
7	P2S172	0
7	P2S173	0
7	P2S174	0
7	P2S175	0
7	P2S176	0
7	P2S177	0
7	P2S178	0
7	P2S179	0
7	P2S180	0
7	P2S181	0
7	P2S182	0
7	P2S183	0
7	P2S184	0
7	P2S185	0
7	P2S186	0
7	P2S187	0
7	P2S188	0
7	P2S189	0
7	P2S190	0
7	P2S191	0
7	P2S192	0
7	P2S193	0
7	P2S194	0
7	P2S195	0
7	P2S196	0
7	P2S197	0
7	P2S198	0
7	P2S199	0
7	P2S200	0
7	P2S201	0
7	P2S202	0
7	P2S203	0.1
7	P2S204	0.31
7	P2S205	0
7	P2S206	0
7	P2S207	0.21
7	P2S208	2.26
7	P2S209	0
7	P2S210	0
7	P2S211	0
7	P2S212	0
7	P2S213	0
7	P2S214	0
7	P2S215	0
7	P2S216	0
7	P2S217	0
7	P2S218	0
7	P2S219	0.21
7	P2S220	0.82
7	P2S221	0
7	P2S222	0
7	P2S223	0.21
7	P2S224	1.74
7	P2S225	0
7	P2S226	0
7	P2S227	0
7	P2S228	0.1
7	P2S229	0
7	P2S230	0
7	P2S231	0
7	P2S232	0
7	P2S233	0
7	P2S234	0
7	P2S235	2.05
7	P2S236	4.31
7	P2S237	0
7	P2S238	0
7	P2S239	1.64
7	P2S240	13.95
7	P2S241	0
7	P2S242	0
7	P2S243	0
7	P2S244	0.21
7	P2S245	0
7	P2S246	0
7	P2S247	0
7	P2S248	0.41
7	P2S249	0
7	P2S250	0
7	P2S251	8.41
7	P2S252	21.33
7	P2S253	0
7	P2S254	0
7	P2S255	5.85
7	P2S256	26.05
7	P2S1	0
7	P2S2	0
7	P2S3	0
7	P2S4	0
7	P2S5	0
7	P2S6	0
7	P2S7	0
7	P2S8	0
7	P2S9	0
7	P2S10	0
7	P2S11	0
7	P2S12	0
7	P2S13	0
7	P2S14	0
7	P2S15	0
7	P2S16	0
7	P2S17	0
7	P2S18	0
7	P2S19	0
7	P2S20	0
7	P2S21	0
7	P2S22	0
7	P2S23	0
7	P2S24	0
7	P2S25	0
7	P2S26	0
7	P2S27	0
7	P2S28	0
7	P2S29	0
7	P2S30	0
7	P2S31	0
7	P2S32	0
7	P2S33	0
7	P2S34	0
7	P2S35	0
7	P2S36	0
7	P2S37	0
7	P2S38	0
7	P2S39	0
7	P2S40	0
7	P2S41	0
7	P2S42	0
7	P2S43	0
7	P2S44	0
7	P2S45	0
7	P2S46	0
7	P2S47	0
7	P2S48	0
7	P2S49	0
7	P2S50	0
7	P2S51	0
7	P2S52	0
7	P2S53	0
7	P2S54	0
7	P2S55	0
7	P2S56	0
7	P2S57	0
7	P2S58	0
7	P2S59	0
7	P2S60	0
7	P2S61	0
7	P2S62	0
7	P2S63	0.11
7	P2S64	0
7	P2S65	0
7	P2S66	0
7	P2S67	0
7	P2S68	0
7	P2S69	0
7	P2S70	0
7	P2S71	0
7	P2S72	0
7	P2S73	0.11
7	P2S74	0
7	P2S75	0
7	P2S76	0
7	P2S77	0
7	P2S78	0
7	P2S79	0
7	P2S80	0
7	P2S81	0
7	P2S82	0
7	P2S83	0
7	P2S84	0
7	P2S85	0
7	P2S86	0
7	P2S87	0
7	P2S88	0
7	P2S89	0
7	P2S90	0
7	P2S91	0
7	P2S92	0
7	P2S93	0
7	P2S94	0
7	P2S95	0
7	P2S96	0
7	P2S97	0
7	P2S98	0
7	P2S99	0
7	P2S100	0
7	P2S101	0.11
7	P2S102	0
7	P2S103	0
7	P2S104	0
7	P2S105	0
7	P2S106	0
7	P2S107	0
7	P2S108	0
7	P2S109	0
7	P2S110	0.21
7	P2S111	0.42
7	P2S112	1.9
7	P2S113	0
7	P2S114	0
7	P2S115	0
7	P2S116	0
7	P2S117	0
7	P2S118	0.11
7	P2S119	0
7	P2S120	0.11
7	P2S121	0
7	P2S122	0.11
7	P2S123	0
7	P2S124	0.11
7	P2S125	0
7	P2S126	1.06
7	P2S127	0.21
7	P2S128	4.02
7	P2S129	0
7	P2S130	0
7	P2S131	0
7	P2S132	0
7	P2S133	0
7	P2S134	0
7	P2S135	0
7	P2S136	0
7	P2S137	0
7	P2S138	0
7	P2S139	0
7	P2S140	0
7	P2S141	0
7	P2S142	0
7	P2S143	0
7	P2S144	0
7	P2S145	0
7	P2S146	0
7	P2S147	0
7	P2S148	0
7	P2S149	0
7	P2S150	0
7	P2S151	0
7	P2S152	0
7	P2S153	0
7	P2S154	0
7	P2S155	0
7	P2S156	0
7	P2S157	0
7	P2S158	0
7	P2S159	0
7	P2S160	0
7	P2S161	0
7	P2S162	0
7	P2S163	0
7	P2S164	0
7	P2S165	0
7	P2S166	0
7	P2S167	0
7	P2S168	0
7	P2S169	0
7	P2S170	0
7	P2S171	0
7	P2S172	0
7	P2S173	0
7	P2S174	0
7	P2S175	0
7	P2S176	0
7	P2S177	0
7	P2S178	0
7	P2S179	0
7	P2S180	0
7	P2S181	0
7	P2S182	0
7	P2S183	0
7	P2S184	0
7	P2S185	0
7	P2S186	0
7	P2S187	0
7	P2S188	0
7	P2S189	0
7	P2S190	0
7	P2S191	0
7	P2S192	0
7	P2S193	0
7	P2S194	0
7	P2S195	0
7	P2S196	0
7	P2S197	0
7	P2S198	0
7	P2S199	0
7	P2S200	0
7	P2S201	0
7	P2S202	0
7	P2S203	0
7	P2S204	0
7	P2S205	0
7	P2S206	0
7	P2S207	0
[truncated: 14,641 more rows]

## Sheet: Panel 3
Age	Subset ID	%			ID	NK subset
5	P3S1	8.4			P3S1	CD158a-CD158b-CD158e-KIR2DS4-CD94-NKG2A-NKG2C-KLRG1-
5	P3S2	2.42			P3S2	CD158a-CD158b-CD158e-KIR2DS4-CD94-NKG2A-NKG2C-KLRG1+
5	P3S3	0			P3S3	CD158a-CD158b-CD158e-KIR2DS4-CD94-NKG2A-NKG2C+KLRG1-
5	P3S4	0.12			P3S4	CD158a-CD158b-CD158e-KIR2DS4-CD94-NKG2A-NKG2C+KLRG1+
5	P3S5	0			P3S5	CD158a-CD158b-CD158e-KIR2DS4-CD94-NKG2A+NKG2C-KLRG1-
5	P3S6	0			P3S6	CD158a-CD158b-CD158e-KIR2DS4-CD94-NKG2A+NKG2C-KLRG1+
5	P3S7	0			P3S7	CD158a-CD158b-CD158e-KIR2DS4-CD94-NKG2A+NKG2C+KLRG1-
5	P3S8	0			P3S8	CD158a-CD158b-CD158e-KIR2DS4-CD94-NKG2A+NKG2C+KLRG1+
5	P3S9	4.14			P3S9	CD158a-CD158b-CD158e-KIR2DS4-CD94+NKG2A-NKG2C-KLRG1-
5	P3S10	2.19			P3S10	CD158a-CD158b-CD158e-KIR2DS4-CD94+NKG2A-NKG2C-KLRG1+
5	P3S11	0.12			P3S11	CD158a-CD158b-CD158e-KIR2DS4-CD94+NKG2A-NKG2C+KLRG1-
5	P3S12	0.58			P3S12	CD158a-CD158b-CD158e-KIR2DS4-CD94+NKG2A-NKG2C+KLRG1+
5	P3S13	15.54			P3S13	CD158a-CD158b-CD158e-KIR2DS4-CD94+NKG2A+NKG2C-KLRG1-
5	P3S14	10.36			P3S14	CD158a-CD158b-CD158e-KIR2DS4-CD94+NKG2A+NKG2C-KLRG1+
5	P3S15	0.58			P3S15	CD158a-CD158b-CD158e-KIR2DS4-CD94+NKG2A+NKG2C+KLRG1-
5	P3S16	0.23			P3S16	CD158a-CD158b-CD158e-KIR2DS4-CD94+NKG2A+NKG2C+KLRG1+
5	P3S17	0			P3S17	CD158a-CD158b-CD158e-KIR2DS4+CD94-NKG2A-NKG2C-KLRG1-
5	P3S18	0.12			P3S18	CD158a-CD158b-CD158e-KIR2DS4+CD94-NKG2A-NKG2C-KLRG1+
5	P3S19	0			P3S19	CD158a-CD158b-CD158e-KIR2DS4+CD94-NKG2A-NKG2C+KLRG1-
5	P3S20	0			P3S20	CD158a-CD158b-CD158e-KIR2DS4+CD94-NKG2A-NKG2C+KLRG1+
5	P3S21	0			P3S21	CD158a-CD158b-CD158e-KIR2DS4+CD94-NKG2A+NKG2C-KLRG1-
5	P3S22	0			P3S22	CD158a-CD158b-CD158e-KIR2DS4+CD94-NKG2A+NKG2C-KLRG1+
5	P3S23	0			P3S23	CD158a-CD158b-CD158e-KIR2DS4+CD94-NKG2A+NKG2C+KLRG1-
5	P3S24	0			P3S24	CD158a-CD158b-CD158e-KIR2DS4+CD94-NKG2A+NKG2C+KLRG1+
5	P3S25	0			P3S25	CD158a-CD158b-CD158e-KIR2DS4+CD94+NKG2A-NKG2C-KLRG1-
5	P3S26	0.12			P3S26	CD158a-CD158b-CD158e-KIR2DS4+CD94+NKG2A-NKG2C-KLRG1+
5	P3S27	0			P3S27	CD158a-CD158b-CD158e-KIR2DS4+CD94+NKG2A-NKG2C+KLRG1-
5	P3S28	0.23			P3S28	CD158a-CD158b-CD158e-KIR2DS4+CD94+NKG2A-NKG2C+KLRG1+
5	P3S29	0.46			P3S29	CD158a-CD158b-CD158e-KIR2DS4+CD94+NKG2A+NKG2C-KLRG1-
5	P3S30	0.46			P3S30	CD158a-CD158b-CD158e-KIR2DS4+CD94+NKG2A+NKG2C-KLRG1+
5	P3S31	0			P3S31	CD158a-CD158b-CD158e-KIR2DS4+CD94+NKG2A+NKG2C+KLRG1-
5	P3S32	0			P3S32	CD158a-CD158b-CD158e-KIR2DS4+CD94+NKG2A+NKG2C+KLRG1+
5	P3S33	3.68			P3S33	CD158a-CD158b-CD158e+KIR2DS4-CD94-NKG2A-NKG2C-KLRG1-
5	P3S34	1.04			P3S34	CD158a-CD158b-CD158e+KIR2DS4-CD94-NKG2A-NKG2C-KLRG1+
5	P3S35	0			P3S35	CD158a-CD158b-CD158e+KIR2DS4-CD94-NKG2A-NKG2C+KLRG1-
5	P3S36	0.12			P3S36	CD158a-CD158b-CD158e+KIR2DS4-CD94-NKG2A-NKG2C+KLRG1+
5	P3S37	0			P3S37	CD158a-CD158b-CD158e+KIR2DS4-CD94-NKG2A+NKG2C-KLRG1-
5	P3S38	0			P3S38	CD158a-CD158b-CD158e+KIR2DS4-CD94-NKG2A+NKG2C-KLRG1+
5	P3S39	0			P3S39	CD158a-CD158b-CD158e+KIR2DS4-CD94-NKG2A+NKG2C+KLRG1-
5	P3S40	0			P3S40	CD158a-CD158b-CD158e+KIR2DS4-CD94-NKG2A+NKG2C+KLRG1+
5	P3S41	1.04			P3S41	CD158a-CD158b-CD158e+KIR2DS4-CD94+NKG2A-NKG2C-KLRG1-
5	P3S42	0.12			P3S42	CD158a-CD158b-CD158e+KIR2DS4-CD94+NKG2A-NKG2C-KLRG1+
5	P3S43	0.35			P3S43	CD158a-CD158b-CD158e+KIR2DS4-CD94+NKG2A-NKG2C+KLRG1-
5	P3S44	0.23			P3S44	CD158a-CD158b-CD158e+KIR2DS4-CD94+NKG2A-NKG2C+KLRG1+
5	P3S45	2.07			P3S45	CD158a-CD158b-CD158e+KIR2DS4-CD94+NKG2A+NKG2C-KLRG1-
5	P3S46	0.92			P3S46	CD158a-CD158b-CD158e+KIR2DS4-CD94+NKG2A+NKG2C-KLRG1+
5	P3S47	0			P3S47	CD158a-CD158b-CD158e+KIR2DS4-CD94+NKG2A+NKG2C+KLRG1-
5	P3S48	0			P3S48	CD158a-CD158b-CD158e+KIR2DS4-CD94+NKG2A+NKG2C+KLRG1+
5	P3S49	0			P3S49	CD158a-CD158b-CD158e+KIR2DS4+CD94-NKG2A-NKG2C-KLRG1-
5	P3S50	0			P3S50	CD158a-CD158b-CD158e+KIR2DS4+CD94-NKG2A-NKG2C-KLRG1+
5	P3S51	0			P3S51	CD158a-CD158b-CD158e+KIR2DS4+CD94-NKG2A-NKG2C+KLRG1-
5	P3S52	0			P3S52	CD158a-CD158b-CD158e+KIR2DS4+CD94-NKG2A-NKG2C+KLRG1+
5	P3S53	0			P3S53	CD158a-CD158b-CD158e+KIR2DS4+CD94-NKG2A+NKG2C-KLRG1-
5	P3S54	0			P3S54	CD158a-CD158b-CD158e+KIR2DS4+CD94-NKG2A+NKG2C-KLRG1+
5	P3S55	0			P3S55	CD158a-CD158b-CD158e+KIR2DS4+CD94-NKG2A+NKG2C+KLRG1-
5	P3S56	0			P3S56	CD158a-CD158b-CD158e+KIR2DS4+CD94-NKG2A+NKG2C+KLRG1+
5	P3S57	0.12			P3S57	CD158a-CD158b-CD158e+KIR2DS4+CD94+NKG2A-NKG2C-KLRG1-
5	P3S58	0			P3S58	CD158a-CD158b-CD158e+KIR2DS4+CD94+NKG2A-NKG2C-KLRG1+
5	P3S59	0			P3S59	CD158a-CD158b-CD158e+KIR2DS4+CD94+NKG2A-NKG2C+KLRG1-
5	P3S60	0			P3S60	CD158a-CD158b-CD158e+KIR2DS4+CD94+NKG2A-NKG2C+KLRG1+
5	P3S61	0			P3S61	CD158a-CD158b-CD158e+KIR2DS4+CD94+NKG2A+NKG2C-KLRG1-
5	P3S62	0.12			P3S62	CD158a-CD158b-CD158e+KIR2DS4+CD94+NKG2A+NKG2C-KLRG1+
5	P3S63	0			P3S63	CD158a-CD158b-CD158e+KIR2DS4+CD94+NKG2A+NKG2C+KLRG1-
5	P3S64	0			P3S64	CD158a-CD158b-CD158e+KIR2DS4+CD94+NKG2A+NKG2C+KLRG1+
5	P3S65	0.69			P3S65	CD158a-CD158b+CD158e-KIR2DS4-CD94-NKG2A-NKG2C-KLRG1-
5	P3S66	0			P3S66	CD158a-CD158b+CD158e-KIR2DS4-CD94-NKG2A-NKG2C-KLRG1+
5	P3S67	0			P3S67	CD158a-CD158b+CD158e-KIR2DS4-CD94-NKG2A-NKG2C+KLRG1-
5	P3S68	0			P3S68	CD158a-CD158b+CD158e-KIR2DS4-CD94-NKG2A-NKG2C+KLRG1+
5	P3S69	0			P3S69	CD158a-CD158b+CD158e-KIR2DS4-CD94-NKG2A+NKG2C-KLRG1-
5	P3S70	0			P3S70	CD158a-CD158b+CD158e-KIR2DS4-CD94-NKG2A+NKG2C-KLRG1+
5	P3S71	0			P3S71	CD158a-CD158b+CD158e-KIR2DS4-CD94-NKG2A+NKG2C+KLRG1-
5	P3S72	0			P3S72	CD158a-CD158b+CD158e-KIR2DS4-CD94-NKG2A+NKG2C+KLRG1+
5	P3S73	0.35			P3S73	CD158a-CD158b+CD158e-KIR2DS4-CD94+NKG2A-NKG2C-KLRG1-
5	P3S74	0			P3S74	CD158a-CD158b+CD158e-KIR2DS4-CD94+NKG2A-NKG2C-KLRG1+
5	P3S75	0.12			P3S75	CD158a-CD158b+CD158e-KIR2DS4-CD94+NKG2A-NKG2C+KLRG1-
5	P3S76	0.23			P3S76	CD158a-CD158b+CD158e-KIR2DS4-CD94+NKG2A-NKG2C+KLRG1+
5	P3S77	0.35			P3S77	CD158a-CD158b+CD158e-KIR2DS4-CD94+NKG2A+NKG2C-KLRG1-
5	P3S78	0.58			P3S78	CD158a-CD158b+CD158e-KIR2DS4-CD94+NKG2A+NKG2C-KLRG1+
5	P3S79	0			P3S79	CD158a-CD158b+CD158e-KIR2DS4-CD94+NKG2A+NKG2C+KLRG1-
5	P3S80	0.12			P3S80	CD158a-CD158b+CD158e-KIR2DS4-CD94+NKG2A+NKG2C+KLRG1+
5	P3S81	0			P3S81	CD158a-CD158b+CD158e-KIR2DS4+CD94-NKG2A-NKG2C-KLRG1-
5	P3S82	0			P3S82	CD158a-CD158b+CD158e-KIR2DS4+CD94-NKG2A-NKG2C-KLRG1+
5	P3S83	0			P3S83	CD158a-CD158b+CD158e-KIR2DS4+CD94-NKG2A-NKG2C+KLRG1-
5	P3S84	0			P3S84	CD158a-CD158b+CD158e-KIR2DS4+CD94-NKG2A-NKG2C+KLRG1+
5	P3S85	0			P3S85	CD158a-CD158b+CD158e-KIR2DS4+CD94-NKG2A+NKG2C-KLRG1-
5	P3S86	0			P3S86	CD158a-CD158b+CD158e-KIR2DS4+CD94-NKG2A+NKG2C-KLRG1+
5	P3S87	0			P3S87	CD158a-CD158b+CD158e-KIR2DS4+CD94-NKG2A+NKG2C+KLRG1-
5	P3S88	0			P3S88	CD158a-CD158b+CD158e-KIR2DS4+CD94-NKG2A+NKG2C+KLRG1+
5	P3S89	0			P3S89	CD158a-CD158b+CD158e-KIR2DS4+CD94+NKG2A-NKG2C-KLRG1-
5	P3S90	0			P3S90	CD158a-CD158b+CD158e-KIR2DS4+CD94+NKG2A-NKG2C-KLRG1+
5	P3S91	0			P3S91	CD158a-CD158b+CD158e-KIR2DS4+CD94+NKG2A-NKG2C+KLRG1-
5	P3S92	0			P3S92	CD158a-CD158b+CD158e-KIR2DS4+CD94+NKG2A-NKG2C+KLRG1+
5	P3S93	0			P3S93	CD158a-CD158b+CD158e-KIR2DS4+CD94+NKG2A+NKG2C-KLRG1-
5	P3S94	0.12			P3S94	CD158a-CD158b+CD158e-KIR2DS4+CD94+NKG2A+NKG2C-KLRG1+
5	P3S95	0			P3S95	CD158a-CD158b+CD158e-KIR2DS4+CD94+NKG2A+NKG2C+KLRG1-
5	P3S96	0			P3S96	CD158a-CD158b+CD158e-KIR2DS4+CD94+NKG2A+NKG2C+KLRG1+
5	P3S97	0.58			P3S97	CD158a-CD158b+CD158e+KIR2DS4-CD94-NKG2A-NKG2C-KLRG1-
5	P3S98	0.12			P3S98	CD158a-CD158b+CD158e+KIR2DS4-CD94-NKG2A-NKG2C-KLRG1+
5	P3S99	0			P3S99	CD158a-CD158b+CD158e+KIR2DS4-CD94-NKG2A-NKG2C+KLRG1-
5	P3S100	0			P3S100	CD158a-CD158b+CD158e+KIR2DS4-CD94-NKG2A-NKG2C+KLRG1+
5	P3S101	0			P3S101	CD158a-CD158b+CD158e+KIR2DS4-CD94-NKG2A+NKG2C-KLRG1-
5	P3S102	0			P3S102	CD158a-CD158b+CD158e+KIR2DS4-CD94-NKG2A+NKG2C-KLRG1+
5	P3S103	0			P3S103	CD158a-CD158b+CD158e+KIR2DS4-CD94-NKG2A+NKG2C+KLRG1-
5	P3S104	0			P3S104	CD158a-CD158b+CD158e+KIR2DS4-CD94-NKG2A+NKG2C+KLRG1+
5	P3S105	0.12			P3S105	CD158a-CD158b+CD158e+KIR2DS4-CD94+NKG2A-NKG2C-KLRG1-
5	P3S106	0			P3S106	CD158a-CD158b+CD158e+KIR2DS4-CD94+NKG2A-NKG2C-KLRG1+
5	P3S107	0			P3S107	CD158a-CD158b+CD158e+KIR2DS4-CD94+NKG2A-NKG2C+KLRG1-
5	P3S108	0.12			P3S108	CD158a-CD158b+CD158e+KIR2DS4-CD94+NKG2A-NKG2C+KLRG1+
5	P3S109	0.12			P3S109	CD158a-CD158b+CD158e+KIR2DS4-CD94+NKG2A+NKG2C-KLRG1-
5	P3S110	0			P3S110	CD158a-CD158b+CD158e+KIR2DS4-CD94+NKG2A+NKG2C-KLRG1+
5	P3S111	0.12			P3S111	CD158a-CD158b+CD158e+KIR2DS4-CD94+NKG2A+NKG2C+KLRG1-
5	P3S112	0.12			P3S112	CD158a-CD158b+CD158e+KIR2DS4-CD94+NKG2A+NKG2C+KLRG1+
5	P3S113	0			P3S113	CD158a-CD158b+CD158e+KIR2DS4+CD94-NKG2A-NKG2C-KLRG1-
5	P3S114	0			P3S114	CD158a-CD158b+CD158e+KIR2DS4+CD94-NKG2A-NKG2C-KLRG1+
5	P3S115	0			P3S115	CD158a-CD158b+CD158e+KIR2DS4+CD94-NKG2A-NKG2C+KLRG1-
5	P3S116	0			P3S116	CD158a-CD158b+CD158e+KIR2DS4+CD94-NKG2A-NKG2C+KLRG1+
5	P3S117	0			P3S117	CD158a-CD158b+CD158e+KIR2DS4+CD94-NKG2A+NKG2C-KLRG1-
5	P3S118	0			P3S118	CD158a-CD158b+CD158e+KIR2DS4+CD94-NKG2A+NKG2C-KLRG1+
5	P3S119	0			P3S119	CD158a-CD158b+CD158e+KIR2DS4+CD94-NKG2A+NKG2C+KLRG1-
5	P3S120	0			P3S120	CD158a-CD158b+CD158e+KIR2DS4+CD94-NKG2A+NKG2C+KLRG1+
5	P3S121	0			P3S121	CD158a-CD158b+CD158e+KIR2DS4+CD94+NKG2A-NKG2C-KLRG1-
5	P3S122	0			P3S122	CD158a-CD158b+CD158e+KIR2DS4+CD94+NKG2A-NKG2C-KLRG1+
5	P3S123	0			P3S123	CD158a-CD158b+CD158e+KIR2DS4+CD94+NKG2A-NKG2C+KLRG1-
5	P3S124	0			P3S124	CD158a-CD158b+CD158e+KIR2DS4+CD94+NKG2A-NKG2C+KLRG1+
5	P3S125	0			P3S125	CD158a-CD158b+CD158e+KIR2DS4+CD94+NKG2A+NKG2C-KLRG1-
5	P3S126	0			P3S126	CD158a-CD158b+CD158e+KIR2DS4+CD94+NKG2A+NKG2C-KLRG1+
5	P3S127	0			P3S127	CD158a-CD158b+CD158e+KIR2DS4+CD94+NKG2A+NKG2C+KLRG1-
5	P3S128	0			P3S128	CD158a-CD158b+CD158e+KIR2DS4+CD94+NKG2A+NKG2C+KLRG1+
5	P3S129	5.29			P3S129	CD158a+CD158b-CD158e-KIR2DS4-CD94-NKG2A-NKG2C-KLRG1-
5	P3S130	0.58			P3S130	CD158a+CD158b-CD158e-KIR2DS4-CD94-NKG2A-NKG2C-KLRG1+
5	P3S131	2.65			P3S131	CD158a+CD158b-CD158e-KIR2DS4-CD94-NKG2A-NKG2C+KLRG1-
5	P3S132	0.35			P3S132	CD158a+CD158b-CD158e-KIR2DS4-CD94-NKG2A-NKG2C+KLRG1+
5	P3S133	0			P3S133	CD158a+CD158b-CD158e-KIR2DS4-CD94-NKG2A+NKG2C-KLRG1-
5	P3S134	0			P3S134	CD158a+CD158b-CD158e-KIR2DS4-CD94-NKG2A+NKG2C-KLRG1+
5	P3S135	0			P3S135	CD158a+CD158b-CD158e-KIR2DS4-CD94-NKG2A+NKG2C+KLRG1-
5	P3S136	0			P3S136	CD158a+CD158b-CD158e-KIR2DS4-CD94-NKG2A+NKG2C+KLRG1+
5	P3S137	0.69			P3S137	CD158a+CD158b-CD158e-KIR2DS4-CD94+NKG2A-NKG2C-KLRG1-
5	P3S138	0			P3S138	CD158a+CD158b-CD158e-KIR2DS4-CD94+NKG2A-NKG2C-KLRG1+
5	P3S139	10.82			P3S139	CD158a+CD158b-CD158e-KIR2DS4-CD94+NKG2A-NKG2C+KLRG1-
5	P3S140	1.15			P3S140	CD158a+CD158b-CD158e-KIR2DS4-CD94+NKG2A-NKG2C+KLRG1+
5	P3S141	1.61			P3S141	CD158a+CD158b-CD158e-KIR2DS4-CD94+NKG2A+NKG2C-KLRG1-
5	P3S142	0.35			P3S142	CD158a+CD158b-CD158e-KIR2DS4-CD94+NKG2A+NKG2C-KLRG1+
5	P3S143	0.92			P3S143	CD158a+CD158b-CD158e-KIR2DS4-CD94+NKG2A+NKG2C+KLRG1-
5	P3S144	0.23			P3S144	CD158a+CD158b-CD158e-KIR2DS4-CD94+NKG2A+NKG2C+KLRG1+
5	P3S145	0			P3S145	CD158a+CD158b-CD158e-KIR2DS4+CD94-NKG2A-NKG2C-KLRG1-
5	P3S146	0			P3S146	CD158a+CD158b-CD158e-KIR2DS4+CD94-NKG2A-NKG2C-KLRG1+
5	P3S147	0			P3S147	CD158a+CD158b-CD158e-KIR2DS4+CD94-NKG2A-NKG2C+KLRG1-
5	P3S148	0			P3S148	CD158a+CD158b-CD158e-KIR2DS4+CD94-NKG2A-NKG2C+KLRG1+
5	P3S149	0			P3S149	CD158a+CD158b-CD158e-KIR2DS4+CD94-NKG2A+NKG2C-KLRG1-
5	P3S150	0			P3S150	CD158a+CD158b-CD158e-KIR2DS4+CD94-NKG2A+NKG2C-KLRG1+
5	P3S151	0			P3S151	CD158a+CD158b-CD158e-KIR2DS4+CD94-NKG2A+NKG2C+KLRG1-
5	P3S152	0			P3S152	CD158a+CD158b-CD158e-KIR2DS4+CD94-NKG2A+NKG2C+KLRG1+
5	P3S153	0			P3S153	CD158a+CD158b-CD158e-KIR2DS4+CD94+NKG2A-NKG2C-KLRG1-
5	P3S154	0			P3S154	CD158a+CD158b-CD158e-KIR2DS4+CD94+NKG2A-NKG2C-KLRG1+
5	P3S155	0.23			P3S155	CD158a+CD158b-CD158e-KIR2DS4+CD94+NKG2A-NKG2C+KLRG1-
5	P3S156	0.23			P3S156	CD158a+CD158b-CD158e-KIR2DS4+CD94+NKG2A-NKG2C+KLRG1+
5	P3S157	0			P3S157	CD158a+CD158b-CD158e-KIR2DS4+CD94+NKG2A+NKG2C-KLRG1-
5	P3S158	0.12			P3S158	CD158a+CD158b-CD158e-KIR2DS4+CD94+NKG2A+NKG2C-KLRG1+
5	P3S159	0			P3S159	CD158a+CD158b-CD158e-KIR2DS4+CD94+NKG2A+NKG2C+KLRG1-
5	P3S160	0			P3S160	CD158a+CD158b-CD158e-KIR2DS4+CD94+NKG2A+NKG2C+KLRG1+
5	P3S161	3.22			P3S161	CD158a+CD158b-CD158e+KIR2DS4-CD94-NKG2A-NKG2C-KLRG1-
5	P3S162	0.23			P3S162	CD158a+CD158b-CD158e+KIR2DS4-CD94-NKG2A-NKG2C-KLRG1+
5	P3S163	0.69			P3S163	CD158a+CD158b-CD158e+KIR2DS4-CD94-NKG2A-NKG2C+KLRG1-
5	P3S164	0			P3S164	CD158a+CD158b-CD158e+KIR2DS4-CD94-NKG2A-NKG2C+KLRG1+
5	P3S165	0			P3S165	CD158a+CD158b-CD158e+KIR2DS4-CD94-NKG2A+NKG2C-KLRG1-
5	P3S166	0			P3S166	CD158a+CD158b-CD158e+KIR2DS4-CD94-NKG2A+NKG2C-KLRG1+
5	P3S167	0			P3S167	CD158a+CD158b-CD158e+KIR2DS4-CD94-NKG2A+NKG2C+KLRG1-
5	P3S168	0			P3S168	CD158a+CD158b-CD158e+KIR2DS4-CD94-NKG2A+NKG2C+KLRG1+
5	P3S169	0.69			P3S169	CD158a+CD158b-CD158e+KIR2DS4-CD94+NKG2A-NKG2C-KLRG1-
5	P3S170	0			P3S170	CD158a+CD158b-CD158e+KIR2DS4-CD94+NKG2A-NKG2C-KLRG1+
5	P3S171	2.76			P3S171	CD158a+CD158b-CD158e+KIR2DS4-CD94+NKG2A-NKG2C+KLRG1-
5	P3S172	0.58			P3S172	CD158a+CD158b-CD158e+KIR2DS4-CD94+NKG2A-NKG2C+KLRG1+
5	P3S173	1.04			P3S173	CD158a+CD158b-CD158e+KIR2DS4-CD94+NKG2A+NKG2C-KLRG1-
5	P3S174	0			P3S174	CD158a+CD158b-CD158e+KIR2DS4-CD94+NKG2A+NKG2C-KLRG1+
5	P3S175	0.46			P3S175	CD158a+CD158b-CD158e+KIR2DS4-CD94+NKG2A+NKG2C+KLRG1-
5	P3S176	0.12			P3S176	CD158a+CD158b-CD158e+KIR2DS4-CD94+NKG2A+NKG2C+KLRG1+
5	P3S177	0			P3S177	CD158a+CD158b-CD158e+KIR2DS4+CD94-NKG2A-NKG2C-KLRG1-
5	P3S178	0			P3S178	CD158a+CD158b-CD158e+KIR2DS4+CD94-NKG2A-NKG2C-KLRG1+
5	P3S179	0			P3S179	CD158a+CD158b-CD158e+KIR2DS4+CD94-NKG2A-NKG2C+KLRG1-
5	P3S180	0			P3S180	CD158a+CD158b-CD158e+KIR2DS4+CD94-NKG2A-NKG2C+KLRG1+
5	P3S181	0			P3S181	CD158a+CD158b-CD158e+KIR2DS4+CD94-NKG2A+NKG2C-KLRG1-
5	P3S182	0			P3S182	CD158a+CD158b-CD158e+KIR2DS4+CD94-NKG2A+NKG2C-KLRG1+
5	P3S183	0			P3S183	CD158a+CD158b-CD158e+KIR2DS4+CD94-NKG2A+NKG2C+KLRG1-
5	P3S184	0			P3S184	CD158a+CD158b-CD158e+KIR2DS4+CD94-NKG2A+NKG2C+KLRG1+
5	P3S185	0			P3S185	CD158a+CD158b-CD158e+KIR2DS4+CD94+NKG2A-NKG2C-KLRG1-
5	P3S186	0			P3S186	CD158a+CD158b-CD158e+KIR2DS4+CD94+NKG2A-NKG2C-KLRG1+
5	P3S187	0			P3S187	CD158a+CD158b-CD158e+KIR2DS4+CD94+NKG2A-NKG2C+KLRG1-
5	P3S188	0			P3S188	CD158a+CD158b-CD158e+KIR2DS4+CD94+NKG2A-NKG2C+KLRG1+
5	P3S189	0			P3S189	CD158a+CD158b-CD158e+KIR2DS4+CD94+NKG2A+NKG2C-KLRG1-
5	P3S190	0			P3S190	CD158a+CD158b-CD158e+KIR2DS4+CD94+NKG2A+NKG2C-KLRG1+
5	P3S191	0			P3S191	CD158a+CD158b-CD158e+KIR2DS4+CD94+NKG2A+NKG2C+KLRG1-
5	P3S192	0			P3S192	CD158a+CD158b-CD158e+KIR2DS4+CD94+NKG2A+NKG2C+KLRG1+
5	P3S193	0.58			P3S193	CD158a+CD158b+CD158e-KIR2DS4-CD94-NKG2A-NKG2C-KLRG1-
5	P3S194	0			P3S194	CD158a+CD158b+CD158e-KIR2DS4-CD94-NKG2A-NKG2C-KLRG1+
5	P3S195	0.35			P3S195	CD158a+CD158b+CD158e-KIR2DS4-CD94-NKG2A-NKG2C+KLRG1-
5	P3S196	0			P3S196	CD158a+CD158b+CD158e-KIR2DS4-CD94-NKG2A-NKG2C+KLRG1+
5	P3S197	0			P3S197	CD158a+CD158b+CD158e-KIR2DS4-CD94-NKG2A+NKG2C-KLRG1-
5	P3S198	0			P3S198	CD158a+CD158b+CD158e-KIR2DS4-CD94-NKG2A+NKG2C-KLRG1+
5	P3S199	0			P3S199	CD158a+CD158b+CD158e-KIR2DS4-CD94-NKG2A+NKG2C+KLRG1-
5	P3S200	0			P3S200	CD158a+CD158b+CD158e-KIR2DS4-CD94-NKG2A+NKG2C+KLRG1+
5	P3S201	0			P3S201	CD158a+CD158b+CD158e-KIR2DS4-CD94+NKG2A-NKG2C-KLRG1-
5	P3S202	0			P3S202	CD158a+CD158b+CD158e-KIR2DS4-CD94+NKG2A-NKG2C-KLRG1+
5	P3S203	2.07			P3S203	CD158a+CD158b+CD158e-KIR2DS4-CD94+NKG2A-NKG2C+KLRG1-
5	P3S204	0.46			P3S204	CD158a+CD158b+CD158e-KIR2DS4-CD94+NKG2A-NKG2C+KLRG1+
5	P3S205	0.35			P3S205	CD158a+CD158b+CD158e-KIR2DS4-CD94+NKG2A+NKG2C-KLRG1-
5	P3S206	0			P3S206	CD158a+CD158b+CD158e-KIR2DS4-CD94+NKG2A+NKG2C-KLRG1+
5	P3S207	0			P3S207	CD158a+CD158b+CD158e-KIR2DS4-CD94+NKG2A+NKG2C+KLRG1-
5	P3S208	0			P3S208	CD158a+CD158b+CD158e-KIR2DS4-CD94+NKG2A+NKG2C+KLRG1+
5	P3S209	0			P3S209	CD158a+CD158b+CD158e-KIR2DS4+CD94-NKG2A-NKG2C-KLRG1-
5	P3S210	0			P3S210	CD158a+CD158b+CD158e-KIR2DS4+CD94-NKG2A-NKG2C-KLRG1+
5	P3S211	0			P3S211	CD158a+CD158b+CD158e-KIR2DS4+CD94-NKG2A-NKG2C+KLRG1-
5	P3S212	0			P3S212	CD158a+CD158b+CD158e-KIR2DS4+CD94-NKG2A-NKG2C+KLRG1+
5	P3S213	0			P3S213	CD158a+CD158b+CD158e-KIR2DS4+CD94-NKG2A+NKG2C-KLRG1-
5	P3S214	0			P3S214	CD158a+CD158b+CD158e-KIR2DS4+CD94-NKG2A+NKG2C-KLRG1+
5	P3S215	0			P3S215	CD158a+CD158b+CD158e-KIR2DS4+CD94-NKG2A+NKG2C+KLRG1-
5	P3S216	0			P3S216	CD158a+CD158b+CD158e-KIR2DS4+CD94-NKG2A+NKG2C+KLRG1+
5	P3S217	0			P3S217	CD158a+CD158b+CD158e-KIR2DS4+CD94+NKG2A-NKG2C-KLRG1-
5	P3S218	0			P3S218	CD158a+CD158b+CD158e-KIR2DS4+CD94+NKG2A-NKG2C-KLRG1+
5	P3S219	0			P3S219	CD158a+CD158b+CD158e-KIR2DS4+CD94+NKG2A-NKG2C+KLRG1-
5	P3S220	0			P3S220	CD158a+CD158b+CD158e-KIR2DS4+CD94+NKG2A-NKG2C+KLRG1+
5	P3S221	0			P3S221	CD158a+CD158b+CD158e-KIR2DS4+CD94+NKG2A+NKG2C-KLRG1-
5	P3S222	0			P3S222	CD158a+CD158b+CD158e-KIR2DS4+CD94+NKG2A+NKG2C-KLRG1+
5	P3S223	0			P3S223	CD158a+CD158b+CD158e-KIR2DS4+CD94+NKG2A+NKG2C+KLRG1-
5	P3S224	0			P3S224	CD158a+CD158b+CD158e-KIR2DS4+CD94+NKG2A+NKG2C+KLRG1+
5	P3S225	0.35			P3S225	CD158a+CD158b+CD158e+KIR2DS4-CD94-NKG2A-NKG2C-KLRG1-
5	P3S226	0			P3S226	CD158a+CD158b+CD158e+KIR2DS4-CD94-NKG2A-NKG2C-KLRG1+
5	P3S227	0			P3S227	CD158a+CD158b+CD158e+KIR2DS4-CD94-NKG2A-NKG2C+KLRG1-
5	P3S228	0.12			P3S228	CD158a+CD158b+CD158e+KIR2DS4-CD94-NKG2A-NKG2C+KLRG1+
5	P3S229	0.12			P3S229	CD158a+CD158b+CD158e+KIR2DS4-CD94-NKG2A+NKG2C-KLRG1-
5	P3S230	0			P3S230	CD158a+CD158b+CD158e+KIR2DS4-CD94-NKG2A+NKG2C-KLRG1+
5	P3S231	0			P3S231	CD158a+CD158b+CD158e+KIR2DS4-CD94-NKG2A+NKG2C+KLRG1-
5	P3S232	0			P3S232	CD158a+CD158b+CD158e+KIR2DS4-CD94-NKG2A+NKG2C+KLRG1+
5	P3S233	0.23			P3S233	CD158a+CD158b+CD158e+KIR2DS4-CD94+NKG2A-NKG2C-KLRG1-
5	P3S234	0			P3S234	CD158a+CD158b+CD158e+KIR2DS4-CD94+NKG2A-NKG2C-KLRG1+
5	P3S235	0.23			P3S235	CD158a+CD158b+CD158e+KIR2DS4-CD94+NKG2A-NKG2C+KLRG1-
5	P3S236	0.23			P3S236	CD158a+CD158b+CD158e+KIR2DS4-CD94+NKG2A-NKG2C+KLRG1+
5	P3S237	0			P3S237	CD158a+CD158b+CD158e+KIR2DS4-CD94+NKG2A+NKG2C-KLRG1-
5	P3S238	0			P3S238	CD158a+CD158b+CD158e+KIR2DS4-CD94+NKG2A+NKG2C-KLRG1+
5	P3S239	0.35			P3S239	CD158a+CD158b+CD158e+KIR2DS4-CD94+NKG2A+NKG2C+KLRG1-
5	P3S240	0			P3S240	CD158a+CD158b+CD158e+KIR2DS4-CD94+NKG2A+NKG2C+KLRG1+
5	P3S241	0			P3S241	CD158a+CD158b+CD158e+KIR2DS4+CD94-NKG2A-NKG2C-KLRG1-
5	P3S242	0			P3S242	CD158a+CD158b+CD158e+KIR2DS4+CD94-NKG2A-NKG2C-KLRG1+
5	P3S243	0			P3S243	CD158a+CD158b+CD158e+KIR2DS4+CD94-NKG2A-NKG2C+KLRG1-
5	P3S244	0			P3S244	CD158a+CD158b+CD158e+KIR2DS4+CD94-NKG2A-NKG2C+KLRG1+
5	P3S245	0			P3S245	CD158a+CD158b+CD158e+KIR2DS4+CD94-NKG2A+NKG2C-KLRG1-
5	P3S246	0			P3S246	CD158a+CD158b+CD158e+KIR2DS4+CD94-NKG2A+NKG2C-KLRG1+
5	P3S247	0			P3S247	CD158a+CD158b+CD158e+KIR2DS4+CD94-NKG2A+NKG2C+KLRG1-
5	P3S248	0			P3S248	CD158a+CD158b+CD158e+KIR2DS4+CD94-NKG2A+NKG2C+KLRG1+
5	P3S249	0			P3S249	CD158a+CD158b+CD158e+KIR2DS4+CD94+NKG2A-NKG2C-KLRG1-
5	P3S250	0			P3S250	CD158a+CD158b+CD158e+KIR2DS4+CD94+NKG2A-NKG2C-KLRG1+
5	P3S251	0			P3S251	CD158a+CD158b+CD158e+KIR2DS4+CD94+NKG2A-NKG2C+KLRG1-
5	P3S252	0			P3S252	CD158a+CD158b+CD158e+KIR2DS4+CD94+NKG2A-NKG2C+KLRG1+
5	P3S253	0			P3S253	CD158a+CD158b+CD158e+KIR2DS4+CD94+NKG2A+NKG2C-KLRG1-
5	P3S254	0			P3S254	CD158a+CD158b+CD158e+KIR2DS4+CD94+NKG2A+NKG2C-KLRG1+
5	P3S255	0			P3S255	CD158a+CD158b+CD158e+KIR2DS4+CD94+NKG2A+NKG2C+KLRG1-
5	P3S256	0			P3S256	CD158a+CD158b+CD158e+KIR2DS4+CD94+NKG2A+NKG2C+KLRG1+
5	P3S1	7.58
5	P3S2	6.64
5	P3S3	0.19
5	P3S4	0
5	P3S5	0.65
5	P3S6	0.47
5	P3S7	0
5	P3S8	0
5	P3S9	4.21
5	P3S10	2.53
5	P3S11	0.28
5	P3S12	0
5	P3S13	20.21
5	P3S14	17.77
5	P3S15	0.19
5	P3S16	0.09
5	P3S17	0
5	P3S18	0.09
5	P3S19	0
5	P3S20	0
5	P3S21	0
5	P3S22	0
5	P3S23	0
5	P3S24	0
5	P3S25	0
5	P3S26	0
5	P3S27	0
5	P3S28	0
5	P3S29	0.19
5	P3S30	0.19
5	P3S31	0
5	P3S32	0
5	P3S33	0
5	P3S34	0
5	P3S35	0
5	P3S36	0
5	P3S37	0
5	P3S38	0
5	P3S39	0
5	P3S40	0
5	P3S41	0.09
5	P3S42	0
5	P3S43	0
5	P3S44	0
5	P3S45	0
5	P3S46	0
5	P3S47	0
5	P3S48	0
5	P3S49	0
5	P3S50	0
5	P3S51	0
5	P3S52	0
5	P3S53	0
5	P3S54	0
5	P3S55	0
5	P3S56	0
5	P3S57	0
5	P3S58	0
5	P3S59	0
5	P3S60	0
5	P3S61	0
5	P3S62	0
5	P3S63	0
5	P3S64	0
5	P3S65	5.71
5	P3S66	2.43
5	P3S67	0.19
5	P3S68	0.09
5	P3S69	0
5	P3S70	0
5	P3S71	0
5	P3S72	0
5	P3S73	1.31
5	P3S74	0.28
5	P3S75	0.28
5	P3S76	0.19
5	P3S77	3.93
5	P3S78	2.06
5	P3S79	0
5	P3S80	0
5	P3S81	0
5	P3S82	0.09
5	P3S83	0
5	P3S84	0
5	P3S85	0
5	P3S86	0
5	P3S87	0
5	P3S88	0
5	P3S89	0
5	P3S90	0
5	P3S91	0
5	P3S92	0
5	P3S93	0.28
5	P3S94	0
5	P3S95	0
5	P3S96	0
5	P3S97	0.09
5	P3S98	0
5	P3S99	0
5	P3S100	0
5	P3S101	0
5	P3S102	0
5	P3S103	0
5	P3S104	0
5	P3S105	0.09
5	P3S106	0
5	P3S107	0
5	P3S108	0
5	P3S109	0
5	P3S110	0
5	P3S111	0
5	P3S112	0
5	P3S113	0
5	P3S114	0
5	P3S115	0
5	P3S116	0
5	P3S117	0
5	P3S118	0
5	P3S119	0
5	P3S120	0
5	P3S121	0
5	P3S122	0
5	P3S123	0
5	P3S124	0
5	P3S125	0
5	P3S126	0
5	P3S127	0
5	P3S128	0
5	P3S129	4.96
5	P3S130	1.87
5	P3S131	1.31
5	P3S132	0.09
5	P3S133	0
5	P3S134	0
5	P3S135	0
5	P3S136	0
5	P3S137	0.84
5	P3S138	0.19
5	P3S139	0.19
5	P3S140	0
5	P3S141	1.4
5	P3S142	0.84
5	P3S143	0
5	P3S144	0
5	P3S145	0
5	P3S146	0.09
5	P3S147	0
5	P3S148	0
5	P3S149	0
5	P3S150	0
5	P3S151	0
5	P3S152	0
5	P3S153	0
5	P3S154	0
5	P3S155	0
5	P3S156	0
5	P3S157	0
5	P3S158	0
5	P3S159	0
5	P3S160	0
5	P3S161	0
5	P3S162	0
5	P3S163	0.09
5	P3S164	0
5	P3S165	0
5	P3S166	0
5	P3S167	0
5	P3S168	0
5	P3S169	0
5	P3S170	0
5	P3S171	0
5	P3S172	0
5	P3S173	0
5	P3S174	0
5	P3S175	0
5	P3S176	0
5	P3S177	0
5	P3S178	0
5	P3S179	0
5	P3S180	0
5	P3S181	0
5	P3S182	0
5	P3S183	0
5	P3S184	0
5	P3S185	0
5	P3S186	0
5	P3S187	0
5	P3S188	0
5	P3S189	0
5	P3S190	0
5	P3S191	0
5	P3S192	0
5	P3S193	5.99
5	P3S194	0.47
5	P3S195	0.47
5	P3S196	0
5	P3S197	0
5	P3S198	0
5	P3S199	0
5	P3S200	0
5	P3S201	0.65
5	P3S202	0
5	P3S203	0.28
5	P3S204	0
5	P3S205	1.68
5	P3S206	0.09
5	P3S207	0
5	P3S208	0
5	P3S209	0
5	P3S210	0
5	P3S211	0
5	P3S212	0
5	P3S213	0
5	P3S214	0
5	P3S215	0
5	P3S216	0
5	P3S217	0
5	P3S218	0
5	P3S219	0
5	P3S220	0
5	P3S221	0
5	P3S222	0
5	P3S223	0
5	P3S224	0
5	P3S225	0
5	P3S226	0
5	P3S227	0
5	P3S228	0
5	P3S229	0
5	P3S230	0
5	P3S231	0
5	P3S232	0
5	P3S233	0.09
5	P3S234	0
5	P3S235	0
5	P3S236	0
5	P3S237	0
5	P3S238	0
5	P3S239	0
5	P3S240	0
5	P3S241	0
5	P3S242	0
5	P3S243	0
5	P3S244	0
5	P3S245	0
5	P3S246	0
5	P3S247	0
5	P3S248	0
5	P3S249	0
5	P3S250	0
5	P3S251	0
5	P3S252	0
5	P3S253	0
5	P3S254	0
5	P3S255	0
5	P3S256	0
5	P3S1	11.49
5	P3S2	8.14
5	P3S3	0.21
5	P3S4	0.07
5	P3S5	0
5	P3S6	0.21
5	P3S7	0
5	P3S8	0
5	P3S9	2.5
5	P3S10	2.14
5	P3S11	0.36
5	P3S12	0.36
5	P3S13	12.99
5	P3S14	12.49
5	P3S15	0.5
5	P3S16	0.29
5	P3S17	0
5	P3S18	0
5	P3S19	0
5	P3S20	0.07
5	P3S21	0
5	P3S22	0
5	P3S23	0
5	P3S24	0
5	P3S25	0.07
5	P3S26	0
5	P3S27	0
5	P3S28	0
5	P3S29	0.71
5	P3S30	0.21
5	P3S31	0
5	P3S32	0.07
5	P3S33	0.14
5	P3S34	0
5	P3S35	0
5	P3S36	0
5	P3S37	0
5	P3S38	0
5	P3S39	0
5	P3S40	0
5	P3S41	0
5	P3S42	0
5	P3S43	0
5	P3S44	0
5	P3S45	0
5	P3S46	0.07
5	P3S47	0
5	P3S48	0
5	P3S49	0
5	P3S50	0
5	P3S51	0
5	P3S52	0
5	P3S53	0
5	P3S54	0
5	P3S55	0
5	P3S56	0
5	P3S57	0
5	P3S58	0
5	P3S59	0
5	P3S60	0
5	P3S61	0
5	P3S62	0
5	P3S63	0
5	P3S64	0
5	P3S65	11.35
5	P3S66	2.86
5	P3S67	0.64
5	P3S68	0.07
5	P3S69	0.36
5	P3S70	0
5	P3S71	0
5	P3S72	0
5	P3S73	1.07
5	P3S74	0.29
5	P3S75	0.57
5	P3S76	0.14
5	P3S77	4.21
5	P3S78	1.28
5	P3S79	0.5
5	P3S80	0.14
5	P3S81	0
5	P3S82	0
5	P3S83	0
5	P3S84	0
5	P3S85	0
5	P3S86	0
5	P3S87	0
5	P3S88	0
5	P3S89	0
5	P3S90	0
5	P3S91	0
5	P3S92	0
5	P3S93	0.14
5	P3S94	0.07
5	P3S95	0
5	P3S96	0
5	P3S97	0.5
5	P3S98	0
5	P3S99	0.07
5	P3S100	0
5	P3S101	0
5	P3S102	0
5	P3S103	0
5	P3S104	0
5	P3S105	0
5	P3S106	0
5	P3S107	0
5	P3S108	0
5	P3S109	0.14
5	P3S110	0.14
5	P3S111	0
5	P3S112	0
5	P3S113	0
5	P3S114	0
5	P3S115	0
5	P3S116	0
5	P3S117	0
5	P3S118	0
5	P3S119	0
5	P3S120	0
5	P3S121	0
5	P3S122	0
5	P3S123	0
5	P3S124	0
5	P3S125	0
5	P3S126	0
5	P3S127	0
5	P3S128	0
5	P3S129	4.64
5	P3S130	0.71
5	P3S131	1.5
5	P3S132	0
5	P3S133	0
5	P3S134	0
5	P3S135	0
5	P3S136	0
5	P3S137	0.29
5	P3S138	0
5	P3S139	0.64
5	P3S140	0.21
5	P3S141	1.64
5	P3S142	0.64
5	P3S143	0.21
5	P3S144	0
5	P3S145	0
5	P3S146	0
5	P3S147	0
5	P3S148	0
5	P3S149	0
5	P3S150	0
5	P3S151	0
5	P3S152	0
5	P3S153	0
5	P3S154	0
5	P3S155	0
5	P3S156	0
5	P3S157	0.07
5	P3S158	0
5	P3S159	0
5	P3S160	0
5	P3S161	0.07
5	P3S162	0
5	P3S163	0
5	P3S164	0
5	P3S165	0
5	P3S166	0
5	P3S167	0
5	P3S168	0
5	P3S169	0
5	P3S170	0
5	P3S171	0
5	P3S172	0
5	P3S173	0
5	P3S174	0
5	P3S175	0
5	P3S176	0
5	P3S177	0
5	P3S178	0
5	P3S179	0
5	P3S180	0
5	P3S181	0
5	P3S182	0
5	P3S183	0
5	P3S184	0
5	P3S185	0
5	P3S186	0
5	P3S187	0
5	P3S188	0
5	P3S189	0
5	P3S190	0
5	P3S191	0
5	P3S192	0
5	P3S193	6
5	P3S194	0.21
5	P3S195	1.57
5	P3S196	0.07
5	P3S197	0.14
5	P3S198	0
5	P3S199	0
5	P3S200	0
5	P3S201	0.5
5	P3S202	0.07
5	P3S203	0.86
5	P3S204	0.07
5	P3S205	0.93
5	P3S206	0.14
5	P3S207	0.14
5	P3S208	0
5	P3S209	0
5	P3S210	0
5	P3S211	0
5	P3S212	0
5	P3S213	0
5	P3S214	0
5	P3S215	0
5	P3S216	0
5	P3S217	0
5	P3S218	0
5	P3S219	0
5	P3S220	0
5	P3S221	0
5	P3S222	0
5	P3S223	0
5	P3S224	0
5	P3S225	0.07
5	P3S226	0.07
5	P3S227	0.57
5	P3S228	0.07
5	P3S229	0
5	P3S230	0
5	P3S231	0.07
5	P3S232	0
5	P3S233	0
5	P3S234	0
5	P3S235	0
5	P3S236	0
5	P3S237	0.07
5	P3S238	0
5	P3S239	0
5	P3S240	0
5	P3S241	0
5	P3S242	0
5	P3S243	0
5	P3S244	0
5	P3S245	0
5	P3S246	0
5	P3S247	0
5	P3S248	0
5	P3S249	0
5	P3S250	0
5	P3S251	0
5	P3S252	0.07
5	P3S253	0
5	P3S254	0
5	P3S255	0
5	P3S256	0
6	P3S1	2.85
6	P3S2	4.84
6	P3S3	0.09
6	P3S4	0.28
6	P3S5	0.19
6	P3S6	0
6	P3S7	0
6	P3S8	0
6	P3S9	2.56
6	P3S10	2.47
6	P3S11	0.09
6	P3S12	0.28
6	P3S13	8.93
6	P3S14	17.66
6	P3S15	0.38
6	P3S16	0.19
6	P3S17	0.09
6	P3S18	0.09
6	P3S19	0
6	P3S20	0
6	P3S21	0
6	P3S22	0
6	P3S23	0
6	P3S24	0
6	P3S25	0
6	P3S26	0
6	P3S27	0
6	P3S28	0
6	P3S29	0.09
6	P3S30	1.9
6	P3S31	0
6	P3S32	0.19
6	P3S33	6.46
6	P3S34	2.18
6	P3S35	0.09
6	P3S36	0
6	P3S37	0
6	P3S38	0
6	P3S39	0
6	P3S40	0
6	P3S41	1.23
6	P3S42	0.28
6	P3S43	0.28
6	P3S44	0
6	P3S45	2.37
6	P3S46	2.47
6	P3S47	0.19
6	P3S48	0.19
6	P3S49	0
6	P3S50	0.09
6	P3S51	0
6	P3S52	0
6	P3S53	0
6	P3S54	0
6	P3S55	0
6	P3S56	0
6	P3S57	0
6	P3S58	0
6	P3S59	0
6	P3S60	0
6	P3S61	0
6	P3S62	0.09
6	P3S63	0
6	P3S64	0.09
6	P3S65	1.14
6	P3S66	1.23
6	P3S67	0.09
6	P3S68	0
6	P3S69	0
6	P3S70	0.19
6	P3S71	0
6	P3S72	0
6	P3S73	0.57
6	P3S74	0.19
6	P3S75	0.09
6	P3S76	0.09
6	P3S77	2.37
6	P3S78	1.71
6	P3S79	0.19
6	P3S80	0
6	P3S81	0
6	P3S82	0
6	P3S83	0
6	P3S84	0
6	P3S85	0
6	P3S86	0
6	P3S87	0
6	P3S88	0
6	P3S89	0
6	P3S90	0
6	P3S91	0
6	P3S92	0
6	P3S93	0
6	P3S94	0.09
6	P3S95	0
6	P3S96	0.09
6	P3S97	1.99
6	P3S98	0.85
6	P3S99	0.09
6	P3S100	0
6	P3S101	0.09
6	P3S102	0
6	P3S103	0
6	P3S104	0
6	P3S105	0.47
6	P3S106	0.19
6	P3S107	0.09
6	P3S108	0.09
6	P3S109	0.57
6	P3S110	0.38
6	P3S111	0
6	P3S112	0
6	P3S113	0.09
6	P3S114	0
6	P3S115	0
6	P3S116	0
6	P3S117	0
6	P3S118	0
6	P3S119	0
6	P3S120	0
6	P3S121	0
6	P3S122	0
6	P3S123	0
6	P3S124	0
6	P3S125	0
6	P3S126	0
6	P3S127	0
6	P3S128	0
6	P3S129	6.27
6	P3S130	0.76
6	P3S131	1.8
6	P3S132	0.28
6	P3S133	0
6	P3S134	0.09
6	P3S135	0
6	P3S136	0
6	P3S137	0.76
6	P3S138	0.38
6	P3S139	0.28
6	P3S140	0.09
6	P3S141	2.37
6	P3S142	0.19
6	P3S143	0.66
6	P3S144	0
6	P3S145	0
6	P3S146	0
6	P3S147	0
6	P3S148	0
6	P3S149	0
6	P3S150	0
6	P3S151	0
6	P3S152	0
6	P3S153	0
6	P3S154	0
6	P3S155	0
6	P3S156	0
6	P3S157	0
6	P3S158	0
6	P3S159	0
6	P3S160	0
6	P3S161	3.8
6	P3S162	0.28
6	P3S163	0.38
6	P3S164	0
6	P3S165	0
6	P3S166	0
6	P3S167	0
6	P3S168	0
6	P3S169	0.38
6	P3S170	0.09
6	P3S171	0.28
6	P3S172	0
6	P3S173	0.76
6	P3S174	0.09
6	P3S175	0.09
6	P3S176	0
6	P3S177	0
6	P3S178	0
6	P3S179	0
6	P3S180	0
6	P3S181	0
6	P3S182	0
6	P3S183	0
6	P3S184	0
6	P3S185	0
6	P3S186	0
6	P3S187	0
6	P3S188	0
6	P3S189	0
6	P3S190	0
6	P3S191	0
6	P3S192	0
6	P3S193	2.37
6	P3S194	0.28
6	P3S195	0.85
6	P3S196	0.09
6	P3S197	0
6	P3S198	0
6	P3S199	0.09
6	P3S200	0
6	P3S201	0.57
6	P3S202	0.09
6	P3S203	0.19
6	P3S204	0
6	P3S205	0.47
6	P3S206	0
6	P3S207	0
6	P3S208	0
6	P3S209	0
6	P3S210	0
6	P3S211	0
6	P3S212	0
6	P3S213	0
6	P3S214	0
6	P3S215	0
6	P3S216	0
6	P3S217	0
6	P3S218	0
6	P3S219	0
6	P3S220	0
6	P3S221	0
6	P3S222	0
6	P3S223	0
6	P3S224	0
6	P3S225	1.61
6	P3S226	0
6	P3S227	0.28
6	P3S228	0
6	P3S229	0
6	P3S230	0
6	P3S231	0
6	P3S232	0
6	P3S233	0.28
6	P3S234	0
6	P3S235	0.09
6	P3S236	0
6	P3S237	0.09
6	P3S238	0.09
6	P3S239	0.09
6	P3S240	0
6	P3S241	0
6	P3S242	0
6	P3S243	0
6	P3S244	0
6	P3S245	0
6	P3S246	0
6	P3S247	0
6	P3S248	0
6	P3S249	0
6	P3S250	0
6	P3S251	0
6	P3S252	0
6	P3S253	0
6	P3S254	0
6	P3S255	0
6	P3S256	0
6	P3S1	14.33
6	P3S2	18.73
6	P3S3	0.46
6	P3S4	0.18
6	P3S5	0.09
6	P3S6	0.18
6	P3S7	0
6	P3S8	0
6	P3S9	2.85
6	P3S10	3.31
6	P3S11	0.37
6	P3S12	0.46
6	P3S13	4.96
6	P3S14	5.05
6	P3S15	0.28
6	P3S16	0.09
6	P3S17	0
6	P3S18	0.09
6	P3S19	0
6	P3S20	0
6	P3S21	0
6	P3S22	0
6	P3S23	0
6	P3S24	0
6	P3S25	0
6	P3S26	0
6	P3S27	0.09
6	P3S28	0
6	P3S29	0.09
6	P3S30	0.09
6	P3S31	0
6	P3S32	0
6	P3S33	3.03
6	P3S34	2.11
6	P3S35	0
6	P3S36	0
6	P3S37	0.09
6	P3S38	0.18
6	P3S39	0
6	P3S40	0
6	P3S41	0.37
6	P3S42	0.18
6	P3S43	0.09
6	P3S44	0
6	P3S45	0.55
6	P3S46	0.64
6	P3S47	0
6	P3S48	0.18
6	P3S49	0
6	P3S50	0.09
6	P3S51	0
6	P3S52	0
6	P3S53	0
6	P3S54	0
6	P3S55	0
6	P3S56	0
6	P3S57	0
6	P3S58	0
6	P3S59	0
6	P3S60	0
6	P3S61	0
6	P3S62	0
6	P3S63	0
6	P3S64	0
6	P3S65	2.75
6	P3S66	1.19
6	P3S67	0
6	P3S68	0
6	P3S69	0
6	P3S70	0
6	P3S71	0
6	P3S72	0
6	P3S73	0.09
6	P3S74	0
6	P3S75	0
6	P3S76	0.09
6	P3S77	0.18
6	P3S78	0.55
6	P3S79	0.09
6	P3S80	0
6	P3S81	0
6	P3S82	0
6	P3S83	0
6	P3S84	0
6	P3S85	0
6	P3S86	0
6	P3S87	0
6	P3S88	0
6	P3S89	0
6	P3S90	0
6	P3S91	0
6	P3S92	0
6	P3S93	0
6	P3S94	0
6	P3S95	0
6	P3S96	0
6	P3S97	0.55
6	P3S98	0.09
6	P3S99	0
6	P3S100	0
6	P3S101	0
6	P3S102	0
6	P3S103	0
6	P3S104	0
6	P3S105	0.09
6	P3S106	0
6	P3S107	0
6	P3S108	0.09
6	P3S109	0.09
6	P3S110	0.09
6	P3S111	0
6	P3S112	0
6	P3S113	0
6	P3S114	0
6	P3S115	0
6	P3S116	0
6	P3S117	0
6	P3S118	0
6	P3S119	0
6	P3S120	0
6	P3S121	0
6	P3S122	0
6	P3S123	0
6	P3S124	0
6	P3S125	0
6	P3S126	0
6	P3S127	0
6	P3S128	0
6	P3S129	14.88
6	P3S130	4.04
6	P3S131	2.3
6	P3S132	0.09
6	P3S133	0
6	P3S134	0
6	P3S135	0
6	P3S136	0
6	P3S137	0.92
6	P3S138	0.28
6	P3S139	0.37
6	P3S140	0.18
6	P3S141	0.64
6	P3S142	0.28
6	P3S143	0.18
6	P3S144	0
6	P3S145	0.09
6	P3S146	0
6	P3S147	0
6	P3S148	0
6	P3S149	0
6	P3S150	0.09
6	P3S151	0
6	P3S152	0
6	P3S153	0
6	P3S154	0
6	P3S155	0
6	P3S156	0
6	P3S157	0
6	P3S158	0
6	P3S159	0
6	P3S160	0
6	P3S161	4.41
6	P3S162	0.83
6	P3S163	0.28
6	P3S164	0
6	P3S165	0.09
6	P3S166	0
6	P3S167	0
6	P3S168	0
6	P3S169	0
6	P3S170	0
6	P3S171	0.28
6	P3S172	0.09
6	P3S173	0.37
6	P3S174	0
6	P3S175	0
6	P3S176	0
6	P3S177	0
6	P3S178	0
6	P3S179	0
6	P3S180	0
6	P3S181	0
6	P3S182	0
6	P3S183	0
6	P3S184	0
6	P3S185	0
6	P3S186	0
6	P3S187	0
6	P3S188	0
6	P3S189	0
6	P3S190	0
6	P3S191	0
6	P3S192	0
6	P3S193	2.2
6	P3S194	0.28
6	P3S195	0.28
6	P3S196	0
6	P3S197	0
6	P3S198	0
6	P3S199	0
6	P3S200	0
6	P3S201	0
6	P3S202	0
6	P3S203	0.18
6	P3S204	0
6	P3S205	0.18
6	P3S206	0
6	P3S207	0
6	P3S208	0
6	P3S209	0
6	P3S210	0
6	P3S211	0
6	P3S212	0
6	P3S213	0
6	P3S214	0
6	P3S215	0
6	P3S216	0
6	P3S217	0
6	P3S218	0
6	P3S219	0
6	P3S220	0
6	P3S221	0
6	P3S222	0
6	P3S223	0
6	P3S224	0
6	P3S225	0.55
6	P3S226	0
6	P3S227	0.09
6	P3S228	0
6	P3S229	0
6	P3S230	0
6	P3S231	0.18
6	P3S232	0
6	P3S233	0
6	P3S234	0
6	P3S235	0
6	P3S236	0
6	P3S237	0.18
6	P3S238	0
6	P3S239	0
6	P3S240	0
6	P3S241	0
6	P3S242	0
6	P3S243	0
6	P3S244	0
6	P3S245	0
6	P3S246	0
6	P3S247	0
6	P3S248	0
6	P3S249	0
6	P3S250	0
6	P3S251	0
6	P3S252	0
6	P3S253	0
6	P3S254	0
6	P3S255	0
6	P3S256	0
6	P3S1	3.7
6	P3S2	7.97
6	P3S3	0.28
6	P3S4	0.19
6	P3S5	0
6	P3S6	0.28
6	P3S7	0
6	P3S8	0
6	P3S9	2.09
6	P3S10	3.8
6	P3S11	0.19
6	P3S12	1.14
6	P3S13	9.39
6	P3S14	18.31
6	P3S15	0.57
6	P3S16	0.57
6	P3S17	0
6	P3S18	0
6	P3S19	0
6	P3S20	0
6	P3S21	0
6	P3S22	0
6	P3S23	0
6	P3S24	0
6	P3S25	0
6	P3S26	0
6	P3S27	0
6	P3S28	0
6	P3S29	0.09
6	P3S30	0.19
6	P3S31	0
6	P3S32	0.09
6	P3S33	1.71
6	P3S34	0.66
6	P3S35	0.09
6	P3S36	0
6	P3S37	0
6	P3S38	0
6	P3S39	0
6	P3S40	0
6	P3S41	0.47
6	P3S42	0.19
6	P3S43	0.28
6	P3S44	0
6	P3S45	0.38
6	P3S46	1.04
6	P3S47	0
6	P3S48	0.09
6	P3S49	0
6	P3S50	0
6	P3S51	0
6	P3S52	0
6	P3S53	0
6	P3S54	0
6	P3S55	0
6	P3S56	0
6	P3S57	0
6	P3S58	0
6	P3S59	0
6	P3S60	0.09
6	P3S61	0
6	P3S62	0
6	P3S63	0
6	P3S64	0
6	P3S65	1.52
6	P3S66	1.23
6	P3S67	0
6	P3S68	0
6	P3S69	0
6	P3S70	0
6	P3S71	0
6	P3S72	0
6	P3S73	0.19
6	P3S74	0.09
6	P3S75	0.09
6	P3S76	0.19
6	P3S77	0.66
6	P3S78	1.33
6	P3S79	0.09
6	P3S80	0.09
6	P3S81	0
6	P3S82	0
6	P3S83	0
6	P3S84	0
6	P3S85	0
6	P3S86	0
6	P3S87	0
6	P3S88	0
6	P3S89	0
6	P3S90	0
6	P3S91	0
6	P3S92	0
6	P3S93	0
6	P3S94	0
6	P3S95	0
6	P3S96	0
6	P3S97	0.76
6	P3S98	0
6	P3S99	0
6	P3S100	0.09
6	P3S101	0.09
6	P3S102	0
6	P3S103	0
6	P3S104	0
6	P3S105	0.09
6	P3S106	0
6	P3S107	0
6	P3S108	0
6	P3S109	0.28
6	P3S110	0.19
6	P3S111	0
6	P3S112	0
6	P3S113	0
6	P3S114	0
6	P3S115	0
6	P3S116	0
6	P3S117	0
6	P3S118	0
6	P3S119	0
6	P3S120	0
6	P3S121	0
6	P3S122	0
6	P3S123	0
6	P3S124	0
6	P3S125	0
6	P3S126	0
6	P3S127	0
6	P3S128	0
6	P3S129	8.06
6	P3S130	4.46
6	P3S131	1.61
6	P3S132	0.19
6	P3S133	0.09
6	P3S134	0.28
6	P3S135	0
6	P3S136	0
6	P3S137	1.14
6	P3S138	0.66
6	P3S139	0.66
6	P3S140	0.47
6	P3S141	4.74
6	P3S142	1.61
6	P3S143	0.57
6	P3S144	0.09
6	P3S145	0
6	P3S146	0
6	P3S147	0
6	P3S148	0
6	P3S149	0
6	P3S150	0
6	P3S151	0
6	P3S152	0
6	P3S153	0
6	P3S154	0
6	P3S155	0
6	P3S156	0
6	P3S157	0
6	P3S158	0.09
6	P3S159	0
6	P3S160	0
6	P3S161	4.27
6	P3S162	0.95
6	P3S163	0.38
6	P3S164	0
6	P3S165	0.09
6	P3S166	0
6	P3S167	0
6	P3S168	0
6	P3S169	0.47
6	P3S170	0
6	P3S171	0.66
6	P3S172	0
6	P3S173	1.14
6	P3S174	0.28
6	P3S175	0.09
6	P3S176	0
6	P3S177	0
6	P3S178	0
6	P3S179	0
6	P3S180	0
6	P3S181	0
6	P3S182	0
6	P3S183	0
6	P3S184	0
6	P3S185	0.09
6	P3S186	0
6	P3S187	0
6	P3S188	0
6	P3S189	0
6	P3S190	0
6	P3S191	0
6	P3S192	0
6	P3S193	1.8
6	P3S194	0.85
6	P3S195	0.28
6	P3S196	0
6	P3S197	0
6	P3S198	0
6	P3S199	0
6	P3S200	0
6	P3S201	0.28
6	P3S202	0
6	P3S203	0.57
6	P3S204	0.09
6	P3S205	0.28
6	P3S206	0.19
6	P3S207	0
6	P3S208	0
6	P3S209	0
6	P3S210	0
6	P3S211	0
6	P3S212	0
6	P3S213	0
6	P3S214	0
6	P3S215	0
6	P3S216	0
6	P3S217	0
6	P3S218	0
6	P3S219	0
6	P3S220	0
6	P3S221	0
6	P3S222	0
6	P3S223	0.09
6	P3S224	0
6	P3S225	0.95
6	P3S226	0
6	P3S227	0.19
6	P3S228	0
6	P3S229	0
6	P3S230	0
6	P3S231	0
6	P3S232	0
6	P3S233	0
6	P3S234	0.09
6	P3S235	0.09
6	P3S236	0
6	P3S237	0.09
6	P3S238	0
6	P3S239	0
6	P3S240	0
6	P3S241	0
6	P3S242	0
6	P3S243	0
6	P3S244	0
6	P3S245	0
6	P3S246	0
6	P3S247	0
6	P3S248	0
6	P3S249	0
6	P3S250	0
6	P3S251	0
6	P3S252	0
6	P3S253	0
6	P3S254	0
6	P3S255	0
6	P3S256	0
7	P3S1	1.21
7	P3S2	3.2
7	P3S3	0
7	P3S4	0.22
7	P3S5	0
7	P3S6	0.11
7	P3S7	0
7	P3S8	0
7	P3S9	0.44
7	P3S10	0.99
7	P3S11	0.66
7	P3S12	0.99
7	P3S13	10.71
7	P3S14	23.84
7	P3S15	2.1
7	P3S16	1.55
7	P3S17	1.43
7	P3S18	2.87
7	P3S19	0
7	P3S20	0
7	P3S21	0
7	P3S22	0
7	P3S23	0
7	P3S24	0
7	P3S25	0.66
7	P3S26	0.77
7	P3S27	0.33
7	P3S28	0.55
7	P3S29	2.65
7	P3S30	6.84
7	P3S31	0.33
7	P3S32	0.44
7	P3S33	0.55
7	P3S34	0.66
7	P3S35	0
7	P3S36	0
7	P3S37	0
7	P3S38	0.11
7	P3S39	0
7	P3S40	0
7	P3S41	0
7	P3S42	0.33
7	P3S43	0.33
7	P3S44	0.44
7	P3S45	0.11
7	P3S46	1.1
7	P3S47	0
7	P3S48	0
7	P3S49	0
7	P3S50	0.11
7	P3S51	0
7	P3S52	0
7	P3S53	0
7	P3S54	0
7	P3S55	0
7	P3S56	0
7	P3S57	0.11
7	P3S58	0
7	P3S59	0
7	P3S60	0
7	P3S61	0
7	P3S62	0
7	P3S63	0
7	P3S64	0
7	P3S65	0.55
7	P3S66	0.22
7	P3S67	0
7	P3S68	0.11
7	P3S69	0
7	P3S70	0
7	P3S71	0
7	P3S72	0
7	P3S73	0
7	P3S74	0.11
7	P3S75	0.11
7	P3S76	0.44
7	P3S77	0.66
7	P3S78	1.55
7	P3S79	0.11
7	P3S80	0.22
7	P3S81	0.66
7	P3S82	0.88
7	P3S83	0
7	P3S84	0
7	P3S85	0
7	P3S86	0
7	P3S87	0
7	P3S88	0
7	P3S89	0.11
7	P3S90	0
7	P3S91	0.11
7	P3S92	0.33
7	P3S93	0.11
7	P3S94	0.99
7	P3S95	0
7	P3S96	0
7	P3S97	0.33
7	P3S98	0.11
7	P3S99	0
7	P3S100	0
7	P3S101	0
7	P3S102	0
7	P3S103	0
7	P3S104	0
7	P3S105	0
7	P3S106	0
7	P3S107	0.11
7	P3S108	0
7	P3S109	0.11
7	P3S110	0.33
7	P3S111	0
7	P3S112	0
7	P3S113	0.11
7	P3S114	0.11
7	P3S115	0
7	P3S116	0
7	P3S117	0
7	P3S118	0
7	P3S119	0
7	P3S120	0
7	P3S121	0.11
7	P3S122	0
7	P3S123	0
7	P3S124	0
7	P3S125	0
7	P3S126	0
7	P3S127	0
7	P3S128	0
7	P3S129	1.1
7	P3S130	0.33
7	P3S131	0.44
7	P3S132	0
7	P3S133	0
7	P3S134	0
7	P3S135	0
7	P3S136	0
7	P3S137	0.11
7	P3S138	0.11
7	P3S139	0.33
7	P3S140	0.11
7	P3S141	1.77
7	P3S142	0.88
7	P3S143	0.77
7	P3S144	0.22
7	P3S145	1.77
7	P3S146	0.77
7	P3S147	0.88
7	P3S148	0.11
7	P3S149	0
7	P3S150	0.11
7	P3S151	0
7	P3S152	0
7	P3S153	0.11
7	P3S154	0.22
7	P3S155	0.55
7	P3S156	0.11
7	P3S157	0.77
7	P3S158	0.88
7	P3S159	0.22
7	P3S160	0
7	P3S161	0.99
7	P3S162	0.88
7	P3S163	0
7	P3S164	0
7	P3S165	0
7	P3S166	0
7	P3S167	0.11
7	P3S168	0
7	P3S169	0.11
7	P3S170	0.22
7	P3S171	0.77
7	P3S172	0.11
7	P3S173	0.88
7	P3S174	0
7	P3S175	0.33
7	P3S176	0
7	P3S177	0.22
7	P3S178	0
7	P3S179	0.11
7	P3S180	0
7	P3S181	0.11
7	P3S182	0
7	P3S183	0
7	P3S184	0
7	P3S185	0
7	P3S186	0
7	P3S187	0.11
7	P3S188	0
7	P3S189	0.22
7	P3S190	0
7	P3S191	0
7	P3S192	0
7	P3S193	0.22
7	P3S194	0
7	P3S195	0.11
7	P3S196	0
7	P3S197	0
7	P3S198	0
7	P3S199	0
7	P3S200	0
7	P3S201	0.11
7	P3S202	0
7	P3S203	0.44
7	P3S204	0.11
7	P3S205	0.33
7	P3S206	0.22
7	P3S207	0
7	P3S208	0
7	P3S209	1.1
7	P3S210	0.11
7	P3S211	0.11
7	P3S212	0
7	P3S213	0
7	P3S214	0
7	P3S215	0
7	P3S216	0
7	P3S217	0.22
7	P3S218	0
7	P3S219	1.21
7	P3S220	0.22
7	P3S221	0.22
7	P3S222	0
7	P3S223	0
7	P3S224	0
7	P3S225	0.66
7	P3S226	0
7	P3S227	0.11
7	P3S228	0
7	P3S229	0
7	P3S230	0
7	P3S231	0.11
7	P3S232	0
7	P3S233	0
7	P3S234	0.11
7	P3S235	0.44
7	P3S236	0
7	P3S237	0
7	P3S238	0.11
7	P3S239	0
7	P3S240	0
7	P3S241	0.22
7	P3S242	0
7	P3S243	0
7	P3S244	0
7	P3S245	0
7	P3S246	0
7	P3S247	0
7	P3S248	0.11
7	P3S249	0
7	P3S250	0
7	P3S251	0
7	P3S252	0
7	P3S253	0
7	P3S254	0.11
7	P3S255	0
7	P3S256	0
7	P3S1	1.21
7	P3S2	3.08
7	P3S3	0
7	P3S4	0.19
7	P3S5	0
7	P3S6	0.19
7	P3S7	0
7	P3S8	0
7	P3S9	1.77
7	P3S10	1.21
7	P3S11	0.19
7	P3S12	0.19
7	P3S13	6.71
7	P3S14	11.37
7	P3S15	0.65
7	P3S16	0.19
7	P3S17	3.63
7	P3S18	7.92
7	P3S19	0.09
7	P3S20	0.28
7	P3S21	0
7	P3S22	0.56
7	P3S23	0
7	P3S24	0
7	P3S25	1.96
7	P3S26	2.7
7	P3S27	0.37
7	P3S28	0.37
7	P3S29	4.85
7	P3S30	10.07
7	P3S31	0.09
7	P3S32	0.37
7	P3S33	1.58
7	P3S34	1.12
7	P3S35	0
7	P3S36	0
7	P3S37	0
7	P3S38	0.09
7	P3S39	0
7	P3S40	0
7	P3S41	0.28
7	P3S42	0.19
7	P3S43	0
7	P3S44	0.09
7	P3S45	0.75
7	P3S46	0.93
7	P3S47	0
7	P3S48	0
7	P3S49	1.3
7	P3S50	1.49
7	P3S51	0
7	P3S52	0
7	P3S53	0.09
7	P3S54	0.09
7	P3S55	0
7	P3S56	0
7	P3S57	0.56
7	P3S58	0
7	P3S59	0.09
7	P3S60	0
7	P3S61	0.37
7	P3S62	1.86
7	P3S63	0
7	P3S64	0.09
7	P3S65	0.09
7	P3S66	0.19
7	P3S67	0
7	P3S68	0
7	P3S69	0
7	P3S70	0
7	P3S71	0
7	P3S72	0
7	P3S73	0
7	P3S74	0.09
7	P3S75	0.09
7	P3S76	0
7	P3S77	0.47
7	P3S78	0.56
7	P3S79	0.09
7	P3S80	0
7	P3S81	2.14
7	P3S82	2.24
7	P3S83	0.09
7	P3S84	0.09
7	P3S85	0
7	P3S86	0
7	P3S87	0
7	P3S88	0
7	P3S89	0.75
7	P3S90	0.28
7	P3S91	0.09
7	P3S92	0.09
7	P3S93	1.21
7	P3S94	1.68
7	P3S95	0
7	P3S96	0
7	P3S97	1.03
7	P3S98	0.09
7	P3S99	0
7	P3S100	0
7	P3S101	0.09
7	P3S102	0.09
7	P3S103	0
7	P3S104	0
7	P3S105	0.09
7	P3S106	0
7	P3S107	0
7	P3S108	0
7	P3S109	0.09
7	P3S110	0
7	P3S111	0
7	P3S112	0
7	P3S113	0.47
7	P3S114	0.47
7	P3S115	0.09
7	P3S116	0
7	P3S117	0
7	P3S118	0
7	P3S119	0
7	P3S120	0
7	P3S121	0.09
7	P3S122	0.09
7	P3S123	0
7	P3S124	0.09
7	P3S125	0.28
7	P3S126	0.56
7	P3S127	0.09
7	P3S128	0.09
7	P3S129	1.21
7	P3S130	0.09
7	P3S131	0.19
7	P3S132	0.09
7	P3S133	0.09
7	P3S134	0
7	P3S135	0
7	P3S136	0
7	P3S137	0.28
7	P3S138	0
7	P3S139	0.19
7	P3S140	0.09
7	P3S141	0.65
7	P3S142	0.09
7	P3S143	0.09
7	P3S144	0
7	P3S145	2.52
7	P3S146	0.84
7	P3S147	0.56
7	P3S148	0.19
7	P3S149	0.19
7	P3S150	0.19
7	P3S151	0
7	P3S152	0
7	P3S153	0.09
7	P3S154	0
7	P3S155	0
7	P3S156	0
7	P3S157	0.37
7	P3S158	0.28
7	P3S159	0.09
7	P3S160	0
7	P3S161	0.93
7	P3S162	0
7	P3S163	0
7	P3S164	0
7	P3S165	0.19
7	P3S166	0
7	P3S167	0
7	P3S168	0
7	P3S169	0.09
7	P3S170	0
7	P3S171	0.19
7	P3S172	0
7	P3S173	0.19
7	P3S174	0
7	P3S175	0
7	P3S176	0
7	P3S177	0.93
7	P3S178	0.09
7	P3S179	0.19
7	P3S180	0
7	P3S181	0
7	P3S182	0
7	P3S183	0
7	P3S184	0
7	P3S185	0
7	P3S186	0
7	P3S187	0
7	P3S188	0
7	P3S189	0.28
7	P3S190	0
7	P3S191	0
7	P3S192	0
7	P3S193	0.37
7	P3S194	0
7	P3S195	0
7	P3S196	0.09
7	P3S197	0
7	P3S198	0
7	P3S199	0
7	P3S200	0
7	P3S201	0.09
7	P3S202	0
7	P3S203	0
7	P3S204	0
7	P3S205	0.09
7	P3S206	0
7	P3S207	0
[truncated: 13,617 more rows]

## Sheet: Panel 4
Age	Subset ID	%			ID	NK subset
5	P4S1	0.11			P4S1	CD16 3G8-CD11b-CD57-CD94-CD62L-CD27-CD117-IL-15RA-
5	P4S2	0			P4S2	CD16 3G8-CD11b-CD57-CD94-CD62L-CD27-CD117-IL-15RA+
5	P4S3	0			P4S3	CD16 3G8-CD11b-CD57-CD94-CD62L-CD27-CD117+IL-15RA-
5	P4S4	0			P4S4	CD16 3G8-CD11b-CD57-CD94-CD62L-CD27-CD117+IL-15RA+
5	P4S5	0.11			P4S5	CD16 3G8-CD11b-CD57-CD94-CD62L-CD27+CD117-IL-15RA-
5	P4S6	0			P4S6	CD16 3G8-CD11b-CD57-CD94-CD62L-CD27+CD117-IL-15RA+
5	P4S7	0			P4S7	CD16 3G8-CD11b-CD57-CD94-CD62L-CD27+CD117+IL-15RA-
5	P4S8	0			P4S8	CD16 3G8-CD11b-CD57-CD94-CD62L-CD27+CD117+IL-15RA+
5	P4S9	0.23			P4S9	CD16 3G8-CD11b-CD57-CD94-CD62L+CD27-CD117-IL-15RA-
5	P4S10	0			P4S10	CD16 3G8-CD11b-CD57-CD94-CD62L+CD27-CD117-IL-15RA+
5	P4S11	0			P4S11	CD16 3G8-CD11b-CD57-CD94-CD62L+CD27-CD117+IL-15RA-
5	P4S12	0			P4S12	CD16 3G8-CD11b-CD57-CD94-CD62L+CD27-CD117+IL-15RA+
5	P4S13	0			P4S13	CD16 3G8-CD11b-CD57-CD94-CD62L+CD27+CD117-IL-15RA-
5	P4S14	0			P4S14	CD16 3G8-CD11b-CD57-CD94-CD62L+CD27+CD117-IL-15RA+
5	P4S15	0			P4S15	CD16 3G8-CD11b-CD57-CD94-CD62L+CD27+CD117+IL-15RA-
5	P4S16	0			P4S16	CD16 3G8-CD11b-CD57-CD94-CD62L+CD27+CD117+IL-15RA+
5	P4S17	0			P4S17	CD16 3G8-CD11b-CD57-CD94+CD62L-CD27-CD117-IL-15RA-
5	P4S18	0			P4S18	CD16 3G8-CD11b-CD57-CD94+CD62L-CD27-CD117-IL-15RA+
5	P4S19	0			P4S19	CD16 3G8-CD11b-CD57-CD94+CD62L-CD27-CD117+IL-15RA-
5	P4S20	0			P4S20	CD16 3G8-CD11b-CD57-CD94+CD62L-CD27-CD117+IL-15RA+
5	P4S21	0			P4S21	CD16 3G8-CD11b-CD57-CD94+CD62L-CD27+CD117-IL-15RA-
5	P4S22	0			P4S22	CD16 3G8-CD11b-CD57-CD94+CD62L-CD27+CD117-IL-15RA+
5	P4S23	0			P4S23	CD16 3G8-CD11b-CD57-CD94+CD62L-CD27+CD117+IL-15RA-
5	P4S24	0			P4S24	CD16 3G8-CD11b-CD57-CD94+CD62L-CD27+CD117+IL-15RA+
5	P4S25	0			P4S25	CD16 3G8-CD11b-CD57-CD94+CD62L+CD27-CD117-IL-15RA-
5	P4S26	0			P4S26	CD16 3G8-CD11b-CD57-CD94+CD62L+CD27-CD117-IL-15RA+
5	P4S27	0			P4S27	CD16 3G8-CD11b-CD57-CD94+CD62L+CD27-CD117+IL-15RA-
5	P4S28	0			P4S28	CD16 3G8-CD11b-CD57-CD94+CD62L+CD27-CD117+IL-15RA+
5	P4S29	0			P4S29	CD16 3G8-CD11b-CD57-CD94+CD62L+CD27+CD117-IL-15RA-
5	P4S30	0			P4S30	CD16 3G8-CD11b-CD57-CD94+CD62L+CD27+CD117-IL-15RA+
5	P4S31	0			P4S31	CD16 3G8-CD11b-CD57-CD94+CD62L+CD27+CD117+IL-15RA-
5	P4S32	0			P4S32	CD16 3G8-CD11b-CD57-CD94+CD62L+CD27+CD117+IL-15RA+
5	P4S33	0			P4S33	CD16 3G8-CD11b-CD57+CD94-CD62L-CD27-CD117-IL-15RA-
5	P4S34	0			P4S34	CD16 3G8-CD11b-CD57+CD94-CD62L-CD27-CD117-IL-15RA+
5	P4S35	0			P4S35	CD16 3G8-CD11b-CD57+CD94-CD62L-CD27-CD117+IL-15RA-
5	P4S36	0			P4S36	CD16 3G8-CD11b-CD57+CD94-CD62L-CD27-CD117+IL-15RA+
5	P4S37	0			P4S37	CD16 3G8-CD11b-CD57+CD94-CD62L-CD27+CD117-IL-15RA-
5	P4S38	0			P4S38	CD16 3G8-CD11b-CD57+CD94-CD62L-CD27+CD117-IL-15RA+
5	P4S39	0			P4S39	CD16 3G8-CD11b-CD57+CD94-CD62L-CD27+CD117+IL-15RA-
5	P4S40	0			P4S40	CD16 3G8-CD11b-CD57+CD94-CD62L-CD27+CD117+IL-15RA+
5	P4S41	0			P4S41	CD16 3G8-CD11b-CD57+CD94-CD62L+CD27-CD117-IL-15RA-
5	P4S42	0			P4S42	CD16 3G8-CD11b-CD57+CD94-CD62L+CD27-CD117-IL-15RA+
5	P4S43	0			P4S43	CD16 3G8-CD11b-CD57+CD94-CD62L+CD27-CD117+IL-15RA-
5	P4S44	0			P4S44	CD16 3G8-CD11b-CD57+CD94-CD62L+CD27-CD117+IL-15RA+
5	P4S45	0			P4S45	CD16 3G8-CD11b-CD57+CD94-CD62L+CD27+CD117-IL-15RA-
5	P4S46	0			P4S46	CD16 3G8-CD11b-CD57+CD94-CD62L+CD27+CD117-IL-15RA+
5	P4S47	0			P4S47	CD16 3G8-CD11b-CD57+CD94-CD62L+CD27+CD117+IL-15RA-
5	P4S48	0			P4S48	CD16 3G8-CD11b-CD57+CD94-CD62L+CD27+CD117+IL-15RA+
5	P4S49	0			P4S49	CD16 3G8-CD11b-CD57+CD94+CD62L-CD27-CD117-IL-15RA-
5	P4S50	0			P4S50	CD16 3G8-CD11b-CD57+CD94+CD62L-CD27-CD117-IL-15RA+
5	P4S51	0			P4S51	CD16 3G8-CD11b-CD57+CD94+CD62L-CD27-CD117+IL-15RA-
5	P4S52	0			P4S52	CD16 3G8-CD11b-CD57+CD94+CD62L-CD27-CD117+IL-15RA+
5	P4S53	0			P4S53	CD16 3G8-CD11b-CD57+CD94+CD62L-CD27+CD117-IL-15RA-
5	P4S54	0			P4S54	CD16 3G8-CD11b-CD57+CD94+CD62L-CD27+CD117-IL-15RA+
5	P4S55	0			P4S55	CD16 3G8-CD11b-CD57+CD94+CD62L-CD27+CD117+IL-15RA-
5	P4S56	0			P4S56	CD16 3G8-CD11b-CD57+CD94+CD62L-CD27+CD117+IL-15RA+
5	P4S57	0			P4S57	CD16 3G8-CD11b-CD57+CD94+CD62L+CD27-CD117-IL-15RA-
5	P4S58	0			P4S58	CD16 3G8-CD11b-CD57+CD94+CD62L+CD27-CD117-IL-15RA+
5	P4S59	0			P4S59	CD16 3G8-CD11b-CD57+CD94+CD62L+CD27-CD117+IL-15RA-
5	P4S60	0			P4S60	CD16 3G8-CD11b-CD57+CD94+CD62L+CD27-CD117+IL-15RA+
5	P4S61	0			P4S61	CD16 3G8-CD11b-CD57+CD94+CD62L+CD27+CD117-IL-15RA-
5	P4S62	0			P4S62	CD16 3G8-CD11b-CD57+CD94+CD62L+CD27+CD117-IL-15RA+
5	P4S63	0			P4S63	CD16 3G8-CD11b-CD57+CD94+CD62L+CD27+CD117+IL-15RA-
5	P4S64	0			P4S64	CD16 3G8-CD11b-CD57+CD94+CD62L+CD27+CD117+IL-15RA+
5	P4S65	0.46			P4S65	CD16 3G8-CD11b+CD57-CD94-CD62L-CD27-CD117-IL-15RA-
5	P4S66	0			P4S66	CD16 3G8-CD11b+CD57-CD94-CD62L-CD27-CD117-IL-15RA+
5	P4S67	0			P4S67	CD16 3G8-CD11b+CD57-CD94-CD62L-CD27-CD117+IL-15RA-
5	P4S68	0			P4S68	CD16 3G8-CD11b+CD57-CD94-CD62L-CD27-CD117+IL-15RA+
5	P4S69	0			P4S69	CD16 3G8-CD11b+CD57-CD94-CD62L-CD27+CD117-IL-15RA-
5	P4S70	0			P4S70	CD16 3G8-CD11b+CD57-CD94-CD62L-CD27+CD117-IL-15RA+
5	P4S71	0			P4S71	CD16 3G8-CD11b+CD57-CD94-CD62L-CD27+CD117+IL-15RA-
5	P4S72	0			P4S72	CD16 3G8-CD11b+CD57-CD94-CD62L-CD27+CD117+IL-15RA+
5	P4S73	0.11			P4S73	CD16 3G8-CD11b+CD57-CD94-CD62L+CD27-CD117-IL-15RA-
5	P4S74	0			P4S74	CD16 3G8-CD11b+CD57-CD94-CD62L+CD27-CD117-IL-15RA+
5	P4S75	0			P4S75	CD16 3G8-CD11b+CD57-CD94-CD62L+CD27-CD117+IL-15RA-
5	P4S76	0			P4S76	CD16 3G8-CD11b+CD57-CD94-CD62L+CD27-CD117+IL-15RA+
5	P4S77	0.11			P4S77	CD16 3G8-CD11b+CD57-CD94-CD62L+CD27+CD117-IL-15RA-
5	P4S78	0.11			P4S78	CD16 3G8-CD11b+CD57-CD94-CD62L+CD27+CD117-IL-15RA+
5	P4S79	0			P4S79	CD16 3G8-CD11b+CD57-CD94-CD62L+CD27+CD117+IL-15RA-
5	P4S80	0			P4S80	CD16 3G8-CD11b+CD57-CD94-CD62L+CD27+CD117+IL-15RA+
5	P4S81	0.11			P4S81	CD16 3G8-CD11b+CD57-CD94+CD62L-CD27-CD117-IL-15RA-
5	P4S82	0			P4S82	CD16 3G8-CD11b+CD57-CD94+CD62L-CD27-CD117-IL-15RA+
5	P4S83	0			P4S83	CD16 3G8-CD11b+CD57-CD94+CD62L-CD27-CD117+IL-15RA-
5	P4S84	0			P4S84	CD16 3G8-CD11b+CD57-CD94+CD62L-CD27-CD117+IL-15RA+
5	P4S85	0			P4S85	CD16 3G8-CD11b+CD57-CD94+CD62L-CD27+CD117-IL-15RA-
5	P4S86	0			P4S86	CD16 3G8-CD11b+CD57-CD94+CD62L-CD27+CD117-IL-15RA+
5	P4S87	0			P4S87	CD16 3G8-CD11b+CD57-CD94+CD62L-CD27+CD117+IL-15RA-
5	P4S88	0			P4S88	CD16 3G8-CD11b+CD57-CD94+CD62L-CD27+CD117+IL-15RA+
5	P4S89	0.34			P4S89	CD16 3G8-CD11b+CD57-CD94+CD62L+CD27-CD117-IL-15RA-
5	P4S90	0.23			P4S90	CD16 3G8-CD11b+CD57-CD94+CD62L+CD27-CD117-IL-15RA+
5	P4S91	0			P4S91	CD16 3G8-CD11b+CD57-CD94+CD62L+CD27-CD117+IL-15RA-
5	P4S92	0			P4S92	CD16 3G8-CD11b+CD57-CD94+CD62L+CD27-CD117+IL-15RA+
5	P4S93	0.34			P4S93	CD16 3G8-CD11b+CD57-CD94+CD62L+CD27+CD117-IL-15RA-
5	P4S94	0.34			P4S94	CD16 3G8-CD11b+CD57-CD94+CD62L+CD27+CD117-IL-15RA+
5	P4S95	0			P4S95	CD16 3G8-CD11b+CD57-CD94+CD62L+CD27+CD117+IL-15RA-
5	P4S96	0			P4S96	CD16 3G8-CD11b+CD57-CD94+CD62L+CD27+CD117+IL-15RA+
5	P4S97	0			P4S97	CD16 3G8-CD11b+CD57+CD94-CD62L-CD27-CD117-IL-15RA-
5	P4S98	0			P4S98	CD16 3G8-CD11b+CD57+CD94-CD62L-CD27-CD117-IL-15RA+
5	P4S99	0			P4S99	CD16 3G8-CD11b+CD57+CD94-CD62L-CD27-CD117+IL-15RA-
5	P4S100	0			P4S100	CD16 3G8-CD11b+CD57+CD94-CD62L-CD27-CD117+IL-15RA+
5	P4S101	0			P4S101	CD16 3G8-CD11b+CD57+CD94-CD62L-CD27+CD117-IL-15RA-
5	P4S102	0			P4S102	CD16 3G8-CD11b+CD57+CD94-CD62L-CD27+CD117-IL-15RA+
5	P4S103	0			P4S103	CD16 3G8-CD11b+CD57+CD94-CD62L-CD27+CD117+IL-15RA-
5	P4S104	0			P4S104	CD16 3G8-CD11b+CD57+CD94-CD62L-CD27+CD117+IL-15RA+
5	P4S105	0			P4S105	CD16 3G8-CD11b+CD57+CD94-CD62L+CD27-CD117-IL-15RA-
5	P4S106	0			P4S106	CD16 3G8-CD11b+CD57+CD94-CD62L+CD27-CD117-IL-15RA+
5	P4S107	0			P4S107	CD16 3G8-CD11b+CD57+CD94-CD62L+CD27-CD117+IL-15RA-
5	P4S108	0			P4S108	CD16 3G8-CD11b+CD57+CD94-CD62L+CD27-CD117+IL-15RA+
5	P4S109	0			P4S109	CD16 3G8-CD11b+CD57+CD94-CD62L+CD27+CD117-IL-15RA-
5	P4S110	0			P4S110	CD16 3G8-CD11b+CD57+CD94-CD62L+CD27+CD117-IL-15RA+
5	P4S111	0			P4S111	CD16 3G8-CD11b+CD57+CD94-CD62L+CD27+CD117+IL-15RA-
5	P4S112	0			P4S112	CD16 3G8-CD11b+CD57+CD94-CD62L+CD27+CD117+IL-15RA+
5	P4S113	0			P4S113	CD16 3G8-CD11b+CD57+CD94+CD62L-CD27-CD117-IL-15RA-
5	P4S114	0			P4S114	CD16 3G8-CD11b+CD57+CD94+CD62L-CD27-CD117-IL-15RA+
5	P4S115	0			P4S115	CD16 3G8-CD11b+CD57+CD94+CD62L-CD27-CD117+IL-15RA-
5	P4S116	0			P4S116	CD16 3G8-CD11b+CD57+CD94+CD62L-CD27-CD117+IL-15RA+
5	P4S117	0			P4S117	CD16 3G8-CD11b+CD57+CD94+CD62L-CD27+CD117-IL-15RA-
5	P4S118	0			P4S118	CD16 3G8-CD11b+CD57+CD94+CD62L-CD27+CD117-IL-15RA+
5	P4S119	0			P4S119	CD16 3G8-CD11b+CD57+CD94+CD62L-CD27+CD117+IL-15RA-
5	P4S120	0			P4S120	CD16 3G8-CD11b+CD57+CD94+CD62L-CD27+CD117+IL-15RA+
5	P4S121	0			P4S121	CD16 3G8-CD11b+CD57+CD94+CD62L+CD27-CD117-IL-15RA-
5	P4S122	0			P4S122	CD16 3G8-CD11b+CD57+CD94+CD62L+CD27-CD117-IL-15RA+
5	P4S123	0			P4S123	CD16 3G8-CD11b+CD57+CD94+CD62L+CD27-CD117+IL-15RA-
5	P4S124	0			P4S124	CD16 3G8-CD11b+CD57+CD94+CD62L+CD27-CD117+IL-15RA+
5	P4S125	0			P4S125	CD16 3G8-CD11b+CD57+CD94+CD62L+CD27+CD117-IL-15RA-
5	P4S126	0			P4S126	CD16 3G8-CD11b+CD57+CD94+CD62L+CD27+CD117-IL-15RA+
5	P4S127	0			P4S127	CD16 3G8-CD11b+CD57+CD94+CD62L+CD27+CD117+IL-15RA-
5	P4S128	0			P4S128	CD16 3G8-CD11b+CD57+CD94+CD62L+CD27+CD117+IL-15RA+
5	P4S129	0.11			P4S129	CD16 3G8+CD11b-CD57-CD94-CD62L-CD27-CD117-IL-15RA-
5	P4S130	0			P4S130	CD16 3G8+CD11b-CD57-CD94-CD62L-CD27-CD117-IL-15RA+
5	P4S131	0			P4S131	CD16 3G8+CD11b-CD57-CD94-CD62L-CD27-CD117+IL-15RA-
5	P4S132	0			P4S132	CD16 3G8+CD11b-CD57-CD94-CD62L-CD27-CD117+IL-15RA+
5	P4S133	0			P4S133	CD16 3G8+CD11b-CD57-CD94-CD62L-CD27+CD117-IL-15RA-
5	P4S134	0			P4S134	CD16 3G8+CD11b-CD57-CD94-CD62L-CD27+CD117-IL-15RA+
5	P4S135	0			P4S135	CD16 3G8+CD11b-CD57-CD94-CD62L-CD27+CD117+IL-15RA-
5	P4S136	0			P4S136	CD16 3G8+CD11b-CD57-CD94-CD62L-CD27+CD117+IL-15RA+
5	P4S137	0			P4S137	CD16 3G8+CD11b-CD57-CD94-CD62L+CD27-CD117-IL-15RA-
5	P4S138	0.11			P4S138	CD16 3G8+CD11b-CD57-CD94-CD62L+CD27-CD117-IL-15RA+
5	P4S139	0			P4S139	CD16 3G8+CD11b-CD57-CD94-CD62L+CD27-CD117+IL-15RA-
5	P4S140	0			P4S140	CD16 3G8+CD11b-CD57-CD94-CD62L+CD27-CD117+IL-15RA+
5	P4S141	0			P4S141	CD16 3G8+CD11b-CD57-CD94-CD62L+CD27+CD117-IL-15RA-
5	P4S142	0			P4S142	CD16 3G8+CD11b-CD57-CD94-CD62L+CD27+CD117-IL-15RA+
5	P4S143	0			P4S143	CD16 3G8+CD11b-CD57-CD94-CD62L+CD27+CD117+IL-15RA-
5	P4S144	0			P4S144	CD16 3G8+CD11b-CD57-CD94-CD62L+CD27+CD117+IL-15RA+
5	P4S145	0.11			P4S145	CD16 3G8+CD11b-CD57-CD94+CD62L-CD27-CD117-IL-15RA-
5	P4S146	0			P4S146	CD16 3G8+CD11b-CD57-CD94+CD62L-CD27-CD117-IL-15RA+
5	P4S147	0			P4S147	CD16 3G8+CD11b-CD57-CD94+CD62L-CD27-CD117+IL-15RA-
5	P4S148	0			P4S148	CD16 3G8+CD11b-CD57-CD94+CD62L-CD27-CD117+IL-15RA+
5	P4S149	0.11			P4S149	CD16 3G8+CD11b-CD57-CD94+CD62L-CD27+CD117-IL-15RA-
5	P4S150	0			P4S150	CD16 3G8+CD11b-CD57-CD94+CD62L-CD27+CD117-IL-15RA+
5	P4S151	0			P4S151	CD16 3G8+CD11b-CD57-CD94+CD62L-CD27+CD117+IL-15RA-
5	P4S152	0			P4S152	CD16 3G8+CD11b-CD57-CD94+CD62L-CD27+CD117+IL-15RA+
5	P4S153	0			P4S153	CD16 3G8+CD11b-CD57-CD94+CD62L+CD27-CD117-IL-15RA-
5	P4S154	0.11			P4S154	CD16 3G8+CD11b-CD57-CD94+CD62L+CD27-CD117-IL-15RA+
5	P4S155	0			P4S155	CD16 3G8+CD11b-CD57-CD94+CD62L+CD27-CD117+IL-15RA-
5	P4S156	0			P4S156	CD16 3G8+CD11b-CD57-CD94+CD62L+CD27-CD117+IL-15RA+
5	P4S157	0			P4S157	CD16 3G8+CD11b-CD57-CD94+CD62L+CD27+CD117-IL-15RA-
5	P4S158	0			P4S158	CD16 3G8+CD11b-CD57-CD94+CD62L+CD27+CD117-IL-15RA+
5	P4S159	0			P4S159	CD16 3G8+CD11b-CD57-CD94+CD62L+CD27+CD117+IL-15RA-
5	P4S160	0			P4S160	CD16 3G8+CD11b-CD57-CD94+CD62L+CD27+CD117+IL-15RA+
5	P4S161	0.57			P4S161	CD16 3G8+CD11b-CD57+CD94-CD62L-CD27-CD117-IL-15RA-
5	P4S162	0.11			P4S162	CD16 3G8+CD11b-CD57+CD94-CD62L-CD27-CD117-IL-15RA+
5	P4S163	0			P4S163	CD16 3G8+CD11b-CD57+CD94-CD62L-CD27-CD117+IL-15RA-
5	P4S164	0			P4S164	CD16 3G8+CD11b-CD57+CD94-CD62L-CD27-CD117+IL-15RA+
5	P4S165	0			P4S165	CD16 3G8+CD11b-CD57+CD94-CD62L-CD27+CD117-IL-15RA-
5	P4S166	0			P4S166	CD16 3G8+CD11b-CD57+CD94-CD62L-CD27+CD117-IL-15RA+
5	P4S167	0			P4S167	CD16 3G8+CD11b-CD57+CD94-CD62L-CD27+CD117+IL-15RA-
5	P4S168	0			P4S168	CD16 3G8+CD11b-CD57+CD94-CD62L-CD27+CD117+IL-15RA+
5	P4S169	0.11			P4S169	CD16 3G8+CD11b-CD57+CD94-CD62L+CD27-CD117-IL-15RA-
5	P4S170	0			P4S170	CD16 3G8+CD11b-CD57+CD94-CD62L+CD27-CD117-IL-15RA+
5	P4S171	0			P4S171	CD16 3G8+CD11b-CD57+CD94-CD62L+CD27-CD117+IL-15RA-
5	P4S172	0			P4S172	CD16 3G8+CD11b-CD57+CD94-CD62L+CD27-CD117+IL-15RA+
5	P4S173	0			P4S173	CD16 3G8+CD11b-CD57+CD94-CD62L+CD27+CD117-IL-15RA-
5	P4S174	0			P4S174	CD16 3G8+CD11b-CD57+CD94-CD62L+CD27+CD117-IL-15RA+
5	P4S175	0			P4S175	CD16 3G8+CD11b-CD57+CD94-CD62L+CD27+CD117+IL-15RA-
5	P4S176	0			P4S176	CD16 3G8+CD11b-CD57+CD94-CD62L+CD27+CD117+IL-15RA+
5	P4S177	0.34			P4S177	CD16 3G8+CD11b-CD57+CD94+CD62L-CD27-CD117-IL-15RA-
5	P4S178	0			P4S178	CD16 3G8+CD11b-CD57+CD94+CD62L-CD27-CD117-IL-15RA+
5	P4S179	0			P4S179	CD16 3G8+CD11b-CD57+CD94+CD62L-CD27-CD117+IL-15RA-
5	P4S180	0			P4S180	CD16 3G8+CD11b-CD57+CD94+CD62L-CD27-CD117+IL-15RA+
5	P4S181	0			P4S181	CD16 3G8+CD11b-CD57+CD94+CD62L-CD27+CD117-IL-15RA-
5	P4S182	0			P4S182	CD16 3G8+CD11b-CD57+CD94+CD62L-CD27+CD117-IL-15RA+
5	P4S183	0			P4S183	CD16 3G8+CD11b-CD57+CD94+CD62L-CD27+CD117+IL-15RA-
5	P4S184	0			P4S184	CD16 3G8+CD11b-CD57+CD94+CD62L-CD27+CD117+IL-15RA+
5	P4S185	0.34			P4S185	CD16 3G8+CD11b-CD57+CD94+CD62L+CD27-CD117-IL-15RA-
5	P4S186	0			P4S186	CD16 3G8+CD11b-CD57+CD94+CD62L+CD27-CD117-IL-15RA+
5	P4S187	0			P4S187	CD16 3G8+CD11b-CD57+CD94+CD62L+CD27-CD117+IL-15RA-
5	P4S188	0			P4S188	CD16 3G8+CD11b-CD57+CD94+CD62L+CD27-CD117+IL-15RA+
5	P4S189	0			P4S189	CD16 3G8+CD11b-CD57+CD94+CD62L+CD27+CD117-IL-15RA-
5	P4S190	0			P4S190	CD16 3G8+CD11b-CD57+CD94+CD62L+CD27+CD117-IL-15RA+
5	P4S191	0			P4S191	CD16 3G8+CD11b-CD57+CD94+CD62L+CD27+CD117+IL-15RA-
5	P4S192	0			P4S192	CD16 3G8+CD11b-CD57+CD94+CD62L+CD27+CD117+IL-15RA+
5	P4S193	12.44			P4S193	CD16 3G8+CD11b+CD57-CD94-CD62L-CD27-CD117-IL-15RA-
5	P4S194	1.48			P4S194	CD16 3G8+CD11b+CD57-CD94-CD62L-CD27-CD117-IL-15RA+
5	P4S195	0			P4S195	CD16 3G8+CD11b+CD57-CD94-CD62L-CD27-CD117+IL-15RA-
5	P4S196	0			P4S196	CD16 3G8+CD11b+CD57-CD94-CD62L-CD27-CD117+IL-15RA+
5	P4S197	1.37			P4S197	CD16 3G8+CD11b+CD57-CD94-CD62L-CD27+CD117-IL-15RA-
5	P4S198	0.34			P4S198	CD16 3G8+CD11b+CD57-CD94-CD62L-CD27+CD117-IL-15RA+
5	P4S199	0			P4S199	CD16 3G8+CD11b+CD57-CD94-CD62L-CD27+CD117+IL-15RA-
5	P4S200	0			P4S200	CD16 3G8+CD11b+CD57-CD94-CD62L-CD27+CD117+IL-15RA+
5	P4S201	5.48			P4S201	CD16 3G8+CD11b+CD57-CD94-CD62L+CD27-CD117-IL-15RA-
5	P4S202	0.91			P4S202	CD16 3G8+CD11b+CD57-CD94-CD62L+CD27-CD117-IL-15RA+
5	P4S203	0			P4S203	CD16 3G8+CD11b+CD57-CD94-CD62L+CD27-CD117+IL-15RA-
5	P4S204	0			P4S204	CD16 3G8+CD11b+CD57-CD94-CD62L+CD27-CD117+IL-15RA+
5	P4S205	0.23			P4S205	CD16 3G8+CD11b+CD57-CD94-CD62L+CD27+CD117-IL-15RA-
5	P4S206	0.23			P4S206	CD16 3G8+CD11b+CD57-CD94-CD62L+CD27+CD117-IL-15RA+
5	P4S207	0.11			P4S207	CD16 3G8+CD11b+CD57-CD94-CD62L+CD27+CD117+IL-15RA-
5	P4S208	0			P4S208	CD16 3G8+CD11b+CD57-CD94-CD62L+CD27+CD117+IL-15RA+
5	P4S209	7.88			P4S209	CD16 3G8+CD11b+CD57-CD94+CD62L-CD27-CD117-IL-15RA-
5	P4S210	1.48			P4S210	CD16 3G8+CD11b+CD57-CD94+CD62L-CD27-CD117-IL-15RA+
5	P4S211	0.11			P4S211	CD16 3G8+CD11b+CD57-CD94+CD62L-CD27-CD117+IL-15RA-
5	P4S212	0			P4S212	CD16 3G8+CD11b+CD57-CD94+CD62L-CD27-CD117+IL-15RA+
5	P4S213	1.14			P4S213	CD16 3G8+CD11b+CD57-CD94+CD62L-CD27+CD117-IL-15RA-
5	P4S214	0.68			P4S214	CD16 3G8+CD11b+CD57-CD94+CD62L-CD27+CD117-IL-15RA+
5	P4S215	0			P4S215	CD16 3G8+CD11b+CD57-CD94+CD62L-CD27+CD117+IL-15RA-
5	P4S216	0			P4S216	CD16 3G8+CD11b+CD57-CD94+CD62L-CD27+CD117+IL-15RA+
5	P4S217	12.44			P4S217	CD16 3G8+CD11b+CD57-CD94+CD62L+CD27-CD117-IL-15RA-
5	P4S218	2.51			P4S218	CD16 3G8+CD11b+CD57-CD94+CD62L+CD27-CD117-IL-15RA+
5	P4S219	0			P4S219	CD16 3G8+CD11b+CD57-CD94+CD62L+CD27-CD117+IL-15RA-
5	P4S220	0			P4S220	CD16 3G8+CD11b+CD57-CD94+CD62L+CD27-CD117+IL-15RA+
5	P4S221	3.54			P4S221	CD16 3G8+CD11b+CD57-CD94+CD62L+CD27+CD117-IL-15RA-
5	P4S222	0.8			P4S222	CD16 3G8+CD11b+CD57-CD94+CD62L+CD27+CD117-IL-15RA+
5	P4S223	0			P4S223	CD16 3G8+CD11b+CD57-CD94+CD62L+CD27+CD117+IL-15RA-
5	P4S224	0			P4S224	CD16 3G8+CD11b+CD57-CD94+CD62L+CD27+CD117+IL-15RA+
5	P4S225	9.02			P4S225	CD16 3G8+CD11b+CD57+CD94-CD62L-CD27-CD117-IL-15RA-
5	P4S226	0.8			P4S226	CD16 3G8+CD11b+CD57+CD94-CD62L-CD27-CD117-IL-15RA+
5	P4S227	0			P4S227	CD16 3G8+CD11b+CD57+CD94-CD62L-CD27-CD117+IL-15RA-
5	P4S228	0			P4S228	CD16 3G8+CD11b+CD57+CD94-CD62L-CD27-CD117+IL-15RA+
5	P4S229	0.23			P4S229	CD16 3G8+CD11b+CD57+CD94-CD62L-CD27+CD117-IL-15RA-
5	P4S230	0			P4S230	CD16 3G8+CD11b+CD57+CD94-CD62L-CD27+CD117-IL-15RA+
5	P4S231	0			P4S231	CD16 3G8+CD11b+CD57+CD94-CD62L-CD27+CD117+IL-15RA-
5	P4S232	0			P4S232	CD16 3G8+CD11b+CD57+CD94-CD62L-CD27+CD117+IL-15RA+
5	P4S233	4.11			P4S233	CD16 3G8+CD11b+CD57+CD94-CD62L+CD27-CD117-IL-15RA-
5	P4S234	0.34			P4S234	CD16 3G8+CD11b+CD57+CD94-CD62L+CD27-CD117-IL-15RA+
5	P4S235	0			P4S235	CD16 3G8+CD11b+CD57+CD94-CD62L+CD27-CD117+IL-15RA-
5	P4S236	0			P4S236	CD16 3G8+CD11b+CD57+CD94-CD62L+CD27-CD117+IL-15RA+
5	P4S237	0.11			P4S237	CD16 3G8+CD11b+CD57+CD94-CD62L+CD27+CD117-IL-15RA-
5	P4S238	0			P4S238	CD16 3G8+CD11b+CD57+CD94-CD62L+CD27+CD117-IL-15RA+
5	P4S239	0			P4S239	CD16 3G8+CD11b+CD57+CD94-CD62L+CD27+CD117+IL-15RA-
5	P4S240	0			P4S240	CD16 3G8+CD11b+CD57+CD94-CD62L+CD27+CD117+IL-15RA+
5	P4S241	14.04			P4S241	CD16 3G8+CD11b+CD57+CD94+CD62L-CD27-CD117-IL-15RA-
5	P4S242	1.37			P4S242	CD16 3G8+CD11b+CD57+CD94+CD62L-CD27-CD117-IL-15RA+
5	P4S243	0			P4S243	CD16 3G8+CD11b+CD57+CD94+CD62L-CD27-CD117+IL-15RA-
5	P4S244	0			P4S244	CD16 3G8+CD11b+CD57+CD94+CD62L-CD27-CD117+IL-15RA+
5	P4S245	0.11			P4S245	CD16 3G8+CD11b+CD57+CD94+CD62L-CD27+CD117-IL-15RA-
5	P4S246	0			P4S246	CD16 3G8+CD11b+CD57+CD94+CD62L-CD27+CD117-IL-15RA+
5	P4S247	0			P4S247	CD16 3G8+CD11b+CD57+CD94+CD62L-CD27+CD117+IL-15RA-
5	P4S248	0			P4S248	CD16 3G8+CD11b+CD57+CD94+CD62L-CD27+CD117+IL-15RA+
5	P4S249	10.62			P4S249	CD16 3G8+CD11b+CD57+CD94+CD62L+CD27-CD117-IL-15RA-
5	P4S250	0.91			P4S250	CD16 3G8+CD11b+CD57+CD94+CD62L+CD27-CD117-IL-15RA+
5	P4S251	0			P4S251	CD16 3G8+CD11b+CD57+CD94+CD62L+CD27-CD117+IL-15RA-
5	P4S252	0			P4S252	CD16 3G8+CD11b+CD57+CD94+CD62L+CD27-CD117+IL-15RA+
5	P4S253	0.34			P4S253	CD16 3G8+CD11b+CD57+CD94+CD62L+CD27+CD117-IL-15RA-
5	P4S254	0.11			P4S254	CD16 3G8+CD11b+CD57+CD94+CD62L+CD27+CD117-IL-15RA+
5	P4S255	0			P4S255	CD16 3G8+CD11b+CD57+CD94+CD62L+CD27+CD117+IL-15RA-
5	P4S256	0			P4S256	CD16 3G8+CD11b+CD57+CD94+CD62L+CD27+CD117+IL-15RA+
5	P4S1	0
5	P4S2	0.12
5	P4S3	0
5	P4S4	0
5	P4S5	0.12
5	P4S6	0
5	P4S7	0
5	P4S8	0
5	P4S9	0.23
5	P4S10	0.12
5	P4S11	0
5	P4S12	0
5	P4S13	0
5	P4S14	0
5	P4S15	0
5	P4S16	0
5	P4S17	0
5	P4S18	0
5	P4S19	0
5	P4S20	0
5	P4S21	0
5	P4S22	0
5	P4S23	0
5	P4S24	0
5	P4S25	0
5	P4S26	0
5	P4S27	0
5	P4S28	0
5	P4S29	0
5	P4S30	0
5	P4S31	0
5	P4S32	0
5	P4S33	0
5	P4S34	0
5	P4S35	0
5	P4S36	0
5	P4S37	0
5	P4S38	0
5	P4S39	0
5	P4S40	0
5	P4S41	0
5	P4S42	0
5	P4S43	0
5	P4S44	0
5	P4S45	0
5	P4S46	0
5	P4S47	0
5	P4S48	0
5	P4S49	0
5	P4S50	0
5	P4S51	0
5	P4S52	0
5	P4S53	0
5	P4S54	0
5	P4S55	0
5	P4S56	0
5	P4S57	0
5	P4S58	0
5	P4S59	0
5	P4S60	0
5	P4S61	0
5	P4S62	0
5	P4S63	0
5	P4S64	0
5	P4S65	0.23
5	P4S66	0
5	P4S67	0
5	P4S68	0
5	P4S69	0.23
5	P4S70	0
5	P4S71	0
5	P4S72	0
5	P4S73	0
5	P4S74	0.12
5	P4S75	0.12
5	P4S76	0
5	P4S77	0.23
5	P4S78	0
5	P4S79	0
5	P4S80	0
5	P4S81	1.17
5	P4S82	0
5	P4S83	0.12
5	P4S84	0
5	P4S85	0.7
5	P4S86	0
5	P4S87	0
5	P4S88	0
5	P4S89	0.58
5	P4S90	0
5	P4S91	0
5	P4S92	0
5	P4S93	1.4
5	P4S94	0
5	P4S95	0
5	P4S96	0
5	P4S97	0
5	P4S98	0.12
5	P4S99	0
5	P4S100	0
5	P4S101	0
5	P4S102	0
5	P4S103	0
5	P4S104	0
5	P4S105	0
5	P4S106	0
5	P4S107	0
5	P4S108	0
5	P4S109	0
5	P4S110	0
5	P4S111	0
5	P4S112	0
5	P4S113	0.12
5	P4S114	0
5	P4S115	0
5	P4S116	0
5	P4S117	0
5	P4S118	0
5	P4S119	0
5	P4S120	0
5	P4S121	0
5	P4S122	0
5	P4S123	0
5	P4S124	0
5	P4S125	0
5	P4S126	0
5	P4S127	0
5	P4S128	0
5	P4S129	0.12
5	P4S130	0
5	P4S131	0
5	P4S132	0
5	P4S133	0
5	P4S134	0
5	P4S135	0
5	P4S136	0
5	P4S137	0.12
5	P4S138	0
5	P4S139	0
5	P4S140	0
5	P4S141	0
5	P4S142	0
5	P4S143	0
5	P4S144	0
5	P4S145	0
5	P4S146	0
5	P4S147	0
5	P4S148	0
5	P4S149	0
5	P4S150	0
5	P4S151	0
5	P4S152	0
5	P4S153	0
5	P4S154	0
5	P4S155	0
5	P4S156	0
5	P4S157	0
5	P4S158	0
5	P4S159	0
5	P4S160	0
5	P4S161	0
5	P4S162	0
5	P4S163	0
5	P4S164	0
5	P4S165	0
5	P4S166	0
5	P4S167	0
5	P4S168	0
5	P4S169	0
5	P4S170	0
5	P4S171	0
5	P4S172	0
5	P4S173	0
5	P4S174	0
5	P4S175	0
5	P4S176	0
5	P4S177	0
5	P4S178	0
5	P4S179	0
5	P4S180	0
5	P4S181	0
5	P4S182	0
5	P4S183	0
5	P4S184	0
5	P4S185	0
5	P4S186	0
5	P4S187	0
5	P4S188	0
5	P4S189	0
5	P4S190	0
5	P4S191	0
5	P4S192	0
5	P4S193	12.72
5	P4S194	0.23
5	P4S195	0
5	P4S196	0
5	P4S197	0.7
5	P4S198	0
5	P4S199	0
5	P4S200	0
5	P4S201	3.5
5	P4S202	0
5	P4S203	0
5	P4S204	0
5	P4S205	0.93
5	P4S206	0
5	P4S207	0
5	P4S208	0.12
5	P4S209	21.12
5	P4S210	0.12
5	P4S211	0
5	P4S212	0
5	P4S213	1.52
5	P4S214	0
5	P4S215	0
5	P4S216	0
5	P4S217	11.79
5	P4S218	0
5	P4S219	0
5	P4S220	0
5	P4S221	5.25
5	P4S222	0.12
5	P4S223	0
5	P4S224	0
5	P4S225	10.85
5	P4S226	0.23
5	P4S227	0
5	P4S228	0
5	P4S229	0.82
5	P4S230	0
5	P4S231	0
5	P4S232	0
5	P4S233	2.8
5	P4S234	0
5	P4S235	0
5	P4S236	0
5	P4S237	0
5	P4S238	0
5	P4S239	0
5	P4S240	0
5	P4S241	15.52
5	P4S242	0.23
5	P4S243	0
5	P4S244	0
5	P4S245	0.35
5	P4S246	0
5	P4S247	0
5	P4S248	0
5	P4S249	4.43
5	P4S250	0
5	P4S251	0
5	P4S252	0
5	P4S253	0.7
5	P4S254	0
5	P4S255	0
5	P4S256	0
5	P4S1	0.1
5	P4S2	0.3
5	P4S3	0
5	P4S4	0
5	P4S5	0
5	P4S6	0
5	P4S7	0
5	P4S8	0.1
5	P4S9	0.2
5	P4S10	0
5	P4S11	0
5	P4S12	0
5	P4S13	0
5	P4S14	0
5	P4S15	0
5	P4S16	0
5	P4S17	0.1
5	P4S18	0.1
5	P4S19	0
5	P4S20	0
5	P4S21	0
5	P4S22	0
5	P4S23	0
5	P4S24	0
5	P4S25	0
5	P4S26	0
5	P4S27	0
5	P4S28	0
5	P4S29	0
5	P4S30	0
5	P4S31	0
5	P4S32	0
5	P4S33	0
5	P4S34	0
5	P4S35	0
5	P4S36	0
5	P4S37	0
5	P4S38	0
5	P4S39	0
5	P4S40	0
5	P4S41	0
5	P4S42	0
5	P4S43	0
5	P4S44	0
5	P4S45	0
5	P4S46	0
5	P4S47	0
5	P4S48	0
5	P4S49	0
5	P4S50	0
5	P4S51	0
5	P4S52	0
5	P4S53	0
5	P4S54	0
5	P4S55	0
5	P4S56	0
5	P4S57	0
5	P4S58	0
5	P4S59	0
5	P4S60	0
5	P4S61	0
5	P4S62	0
5	P4S63	0
5	P4S64	0
5	P4S65	0.3
5	P4S66	0.49
5	P4S67	0.1
5	P4S68	0
5	P4S69	0.39
5	P4S70	0
5	P4S71	0
5	P4S72	0
5	P4S73	0.3
5	P4S74	0.1
5	P4S75	0.3
5	P4S76	0
5	P4S77	0.1
5	P4S78	0
5	P4S79	0
5	P4S80	0
5	P4S81	1.18
5	P4S82	1.18
5	P4S83	0
5	P4S84	0
5	P4S85	0
5	P4S86	0.1
5	P4S87	0
5	P4S88	0
5	P4S89	1.38
5	P4S90	0
5	P4S91	0
5	P4S92	0
5	P4S93	0.49
5	P4S94	0
5	P4S95	0
5	P4S96	0
5	P4S97	1.09
5	P4S98	0.2
5	P4S99	0
5	P4S100	0
5	P4S101	0
5	P4S102	0
5	P4S103	0
5	P4S104	0
5	P4S105	0
5	P4S106	0
5	P4S107	0
5	P4S108	0
5	P4S109	0
5	P4S110	0
5	P4S111	0
5	P4S112	0
5	P4S113	0.3
5	P4S114	0.2
5	P4S115	0
5	P4S116	0
5	P4S117	0
5	P4S118	0
5	P4S119	0
5	P4S120	0
5	P4S121	0
5	P4S122	0
5	P4S123	0
5	P4S124	0
5	P4S125	0
5	P4S126	0
5	P4S127	0
5	P4S128	0
5	P4S129	0
5	P4S130	0
5	P4S131	0
5	P4S132	0
5	P4S133	0
5	P4S134	0
5	P4S135	0
5	P4S136	0
5	P4S137	0
5	P4S138	0
5	P4S139	0
5	P4S140	0
5	P4S141	0
5	P4S142	0
5	P4S143	0
5	P4S144	0
5	P4S145	0.1
5	P4S146	0
5	P4S147	0
5	P4S148	0
5	P4S149	0
5	P4S150	0
5	P4S151	0
5	P4S152	0
5	P4S153	0
5	P4S154	0
5	P4S155	0
5	P4S156	0
5	P4S157	0
5	P4S158	0
5	P4S159	0
5	P4S160	0
5	P4S161	0
5	P4S162	0
5	P4S163	0
5	P4S164	0
5	P4S165	0
5	P4S166	0
5	P4S167	0
5	P4S168	0
5	P4S169	0
5	P4S170	0
5	P4S171	0
5	P4S172	0
5	P4S173	0
5	P4S174	0
5	P4S175	0
5	P4S176	0
5	P4S177	0
5	P4S178	0
5	P4S179	0
5	P4S180	0
5	P4S181	0
5	P4S182	0
5	P4S183	0
5	P4S184	0
5	P4S185	0
5	P4S186	0
5	P4S187	0
5	P4S188	0
5	P4S189	0
5	P4S190	0
5	P4S191	0
5	P4S192	0
5	P4S193	16.09
5	P4S194	1.28
5	P4S195	0
5	P4S196	0.1
5	P4S197	0.79
5	P4S198	0
5	P4S199	0
5	P4S200	0
5	P4S201	3.36
5	P4S202	0
5	P4S203	0
5	P4S204	0
5	P4S205	0.2
5	P4S206	0
5	P4S207	0
5	P4S208	0
5	P4S209	14.61
5	P4S210	1.78
5	P4S211	0
5	P4S212	0
5	P4S213	0.39
5	P4S214	0
5	P4S215	0
5	P4S216	0
5	P4S217	17.57
5	P4S218	0
5	P4S219	0
5	P4S220	0
5	P4S221	2.96
5	P4S222	0
5	P4S223	0
5	P4S224	0
5	P4S225	12.83
5	P4S226	2.67
5	P4S227	0
5	P4S228	0
5	P4S229	0.1
5	P4S230	0
5	P4S231	0
5	P4S232	0.1
5	P4S233	1.97
5	P4S234	0
5	P4S235	0
5	P4S236	0
5	P4S237	0
5	P4S238	0
5	P4S239	0
5	P4S240	0
5	P4S241	8.98
5	P4S242	0.99
5	P4S243	0
5	P4S244	0
5	P4S245	0.1
5	P4S246	0
5	P4S247	0
5	P4S248	0
5	P4S249	3.85
5	P4S250	0
5	P4S251	0
5	P4S252	0
5	P4S253	0.1
5	P4S254	0
5	P4S255	0
5	P4S256	0
6	P4S1	0
6	P4S2	0.11
6	P4S3	0
6	P4S4	0
6	P4S5	0
6	P4S6	0
6	P4S7	0
6	P4S8	0
6	P4S9	0
6	P4S10	0
6	P4S11	0
6	P4S12	0
6	P4S13	0
6	P4S14	0
6	P4S15	0
6	P4S16	0
6	P4S17	0.11
6	P4S18	0
6	P4S19	0
6	P4S20	0
6	P4S21	0
6	P4S22	0
6	P4S23	0
6	P4S24	0
6	P4S25	0
6	P4S26	0
6	P4S27	0
6	P4S28	0
6	P4S29	0
6	P4S30	0
6	P4S31	0
6	P4S32	0
6	P4S33	0
6	P4S34	0
6	P4S35	0
6	P4S36	0
6	P4S37	0
6	P4S38	0
6	P4S39	0
6	P4S40	0
6	P4S41	0
6	P4S42	0
6	P4S43	0
6	P4S44	0
6	P4S45	0
6	P4S46	0
6	P4S47	0
6	P4S48	0
6	P4S49	0
6	P4S50	0
6	P4S51	0
6	P4S52	0
6	P4S53	0
6	P4S54	0
6	P4S55	0
6	P4S56	0
6	P4S57	0
6	P4S58	0
6	P4S59	0
6	P4S60	0
6	P4S61	0
6	P4S62	0
6	P4S63	0
6	P4S64	0
6	P4S65	1.77
6	P4S66	0.11
6	P4S67	0
6	P4S68	0
6	P4S69	0.11
6	P4S70	0
6	P4S71	0
6	P4S72	0
6	P4S73	0
6	P4S74	0
6	P4S75	0
6	P4S76	0
6	P4S77	0.11
6	P4S78	0
6	P4S79	0
6	P4S80	0
6	P4S81	2.77
6	P4S82	0.22
6	P4S83	0
6	P4S84	0
6	P4S85	1
6	P4S86	0
6	P4S87	0
6	P4S88	0
6	P4S89	0.33
6	P4S90	0
6	P4S91	0
6	P4S92	0
6	P4S93	0.11
6	P4S94	0
6	P4S95	0
6	P4S96	0
6	P4S97	0.78
6	P4S98	0
6	P4S99	0
6	P4S100	0
6	P4S101	0
6	P4S102	0
6	P4S103	0
6	P4S104	0
6	P4S105	0
6	P4S106	0
6	P4S107	0
6	P4S108	0
6	P4S109	0
6	P4S110	0
6	P4S111	0
6	P4S112	0
6	P4S113	1.33
6	P4S114	0
6	P4S115	0
6	P4S116	0
6	P4S117	0
6	P4S118	0
6	P4S119	0
6	P4S120	0
6	P4S121	0
6	P4S122	0
6	P4S123	0
6	P4S124	0
6	P4S125	0
6	P4S126	0
6	P4S127	0
6	P4S128	0
6	P4S129	0
6	P4S130	0
6	P4S131	0
6	P4S132	0
6	P4S133	0
6	P4S134	0
6	P4S135	0
6	P4S136	0
6	P4S137	0
6	P4S138	0
6	P4S139	0
6	P4S140	0
6	P4S141	0
6	P4S142	0
6	P4S143	0
6	P4S144	0
6	P4S145	0
6	P4S146	0
6	P4S147	0
6	P4S148	0
6	P4S149	0
6	P4S150	0
6	P4S151	0
6	P4S152	0
6	P4S153	0
6	P4S154	0
6	P4S155	0
6	P4S156	0
6	P4S157	0
6	P4S158	0
6	P4S159	0
6	P4S160	0
6	P4S161	0
6	P4S162	0
6	P4S163	0
6	P4S164	0
6	P4S165	0
6	P4S166	0
6	P4S167	0
6	P4S168	0
6	P4S169	0
6	P4S170	0
6	P4S171	0
6	P4S172	0
6	P4S173	0
6	P4S174	0
6	P4S175	0
6	P4S176	0
6	P4S177	0
6	P4S178	0
6	P4S179	0
6	P4S180	0
6	P4S181	0
6	P4S182	0
6	P4S183	0
6	P4S184	0
6	P4S185	0
6	P4S186	0
6	P4S187	0
6	P4S188	0
6	P4S189	0
6	P4S190	0
6	P4S191	0
6	P4S192	0
6	P4S193	11.31
6	P4S194	0.44
6	P4S195	0
6	P4S196	0
6	P4S197	0.22
6	P4S198	0
6	P4S199	0
6	P4S200	0
6	P4S201	1.44
6	P4S202	0
6	P4S203	0
6	P4S204	0
6	P4S205	0.22
6	P4S206	0
6	P4S207	0
6	P4S208	0
6	P4S209	36.14
6	P4S210	0.33
6	P4S211	0.11
6	P4S212	0
6	P4S213	3.22
6	P4S214	0
6	P4S215	0
6	P4S216	0
6	P4S217	8.65
6	P4S218	0
6	P4S219	0
6	P4S220	0
6	P4S221	1.66
6	P4S222	0
6	P4S223	0
6	P4S224	0
6	P4S225	6.87
6	P4S226	0.11
6	P4S227	0
6	P4S228	0
6	P4S229	0.22
6	P4S230	0
6	P4S231	0
6	P4S232	0
6	P4S233	0.33
6	P4S234	0
6	P4S235	0
6	P4S236	0
6	P4S237	0
6	P4S238	0
6	P4S239	0
6	P4S240	0
6	P4S241	17.52
6	P4S242	0.11
6	P4S243	0
6	P4S244	0
6	P4S245	0.89
6	P4S246	0
6	P4S247	0
6	P4S248	0
6	P4S249	1.22
6	P4S250	0
6	P4S251	0
6	P4S252	0
6	P4S253	0.11
6	P4S254	0
6	P4S255	0
6	P4S256	0
6	P4S1	0
6	P4S2	0
6	P4S3	0
6	P4S4	0
6	P4S5	0
6	P4S6	0
6	P4S7	0
6	P4S8	0
6	P4S9	0.42
6	P4S10	0.21
6	P4S11	0
6	P4S12	0
6	P4S13	0
6	P4S14	0
6	P4S15	0
6	P4S16	0
6	P4S17	0
6	P4S18	0.1
6	P4S19	0
6	P4S20	0
6	P4S21	0
6	P4S22	0
6	P4S23	0
6	P4S24	0
6	P4S25	0
6	P4S26	0
6	P4S27	0
6	P4S28	0
6	P4S29	0
6	P4S30	0
6	P4S31	0
6	P4S32	0
6	P4S33	0
6	P4S34	0
6	P4S35	0
6	P4S36	0
6	P4S37	0
6	P4S38	0
6	P4S39	0
6	P4S40	0
6	P4S41	0
6	P4S42	0
6	P4S43	0
6	P4S44	0
6	P4S45	0
6	P4S46	0
6	P4S47	0
6	P4S48	0
6	P4S49	0
6	P4S50	0
6	P4S51	0
6	P4S52	0
6	P4S53	0
6	P4S54	0
6	P4S55	0
6	P4S56	0
6	P4S57	0
6	P4S58	0
6	P4S59	0
6	P4S60	0
6	P4S61	0
6	P4S62	0
6	P4S63	0
6	P4S64	0
6	P4S65	1.57
6	P4S66	0.1
6	P4S67	0.1
6	P4S68	0
6	P4S69	0.1
6	P4S70	0
6	P4S71	0
6	P4S72	0
6	P4S73	0.21
6	P4S74	0
6	P4S75	0
6	P4S76	0
6	P4S77	0.42
6	P4S78	0
6	P4S79	0
6	P4S80	0
6	P4S81	2.09
6	P4S82	0.21
6	P4S83	0
6	P4S84	0
6	P4S85	0.42
6	P4S86	0
6	P4S87	0
6	P4S88	0
6	P4S89	0.31
6	P4S90	0
6	P4S91	0
6	P4S92	0
6	P4S93	0.73
6	P4S94	0
6	P4S95	0
6	P4S96	0
6	P4S97	0.21
6	P4S98	0
6	P4S99	0
6	P4S100	0
6	P4S101	0
6	P4S102	0
6	P4S103	0
6	P4S104	0
6	P4S105	0
6	P4S106	0
6	P4S107	0
6	P4S108	0
6	P4S109	0
6	P4S110	0
6	P4S111	0
6	P4S112	0
6	P4S113	0.21
6	P4S114	0
6	P4S115	0
6	P4S116	0
6	P4S117	0
6	P4S118	0
6	P4S119	0
6	P4S120	0
6	P4S121	0
6	P4S122	0
6	P4S123	0
6	P4S124	0
6	P4S125	0
6	P4S126	0
6	P4S127	0
6	P4S128	0
6	P4S129	0
6	P4S130	0.1
6	P4S131	0
6	P4S132	0
6	P4S133	0
6	P4S134	0
6	P4S135	0
6	P4S136	0
6	P4S137	0.1
6	P4S138	0
6	P4S139	0
6	P4S140	0
6	P4S141	0.1
6	P4S142	0
6	P4S143	0
6	P4S144	0
6	P4S145	0.1
6	P4S146	0
6	P4S147	0
6	P4S148	0
6	P4S149	0
6	P4S150	0
6	P4S151	0
6	P4S152	0
6	P4S153	0
6	P4S154	0
6	P4S155	0
6	P4S156	0
6	P4S157	0
6	P4S158	0
6	P4S159	0
6	P4S160	0
6	P4S161	0
6	P4S162	0
6	P4S163	0
6	P4S164	0
6	P4S165	0
6	P4S166	0
6	P4S167	0
6	P4S168	0
6	P4S169	0
6	P4S170	0
6	P4S171	0
6	P4S172	0
6	P4S173	0
6	P4S174	0
6	P4S175	0
6	P4S176	0
6	P4S177	0
6	P4S178	0
6	P4S179	0
6	P4S180	0
6	P4S181	0
6	P4S182	0
6	P4S183	0
6	P4S184	0
6	P4S185	0
6	P4S186	0
6	P4S187	0
6	P4S188	0
6	P4S189	0
6	P4S190	0
6	P4S191	0
6	P4S192	0
6	P4S193	25.89
6	P4S194	0
6	P4S195	0
6	P4S196	0
6	P4S197	0
6	P4S198	0
6	P4S199	0
6	P4S200	0
6	P4S201	18.16
6	P4S202	0
6	P4S203	0
6	P4S204	0
6	P4S205	0.42
6	P4S206	0
6	P4S207	0
6	P4S208	0.42
6	P4S209	8.04
6	P4S210	0
6	P4S211	0
6	P4S212	0
6	P4S213	0.31
6	P4S214	0
6	P4S215	0
6	P4S216	0
6	P4S217	13.36
6	P4S218	0
6	P4S219	0
6	P4S220	0
6	P4S221	2.19
6	P4S222	0
6	P4S223	0
6	P4S224	0
6	P4S225	14.2
6	P4S226	0
6	P4S227	0
6	P4S228	0
6	P4S229	0
6	P4S230	0
6	P4S231	0
6	P4S232	0
6	P4S233	3.97
6	P4S234	0
6	P4S235	0
6	P4S236	0
6	P4S237	0
6	P4S238	0
6	P4S239	0
6	P4S240	0
6	P4S241	3.34
6	P4S242	0
6	P4S243	0
6	P4S244	0
6	P4S245	0
6	P4S246	0
6	P4S247	0
6	P4S248	0
6	P4S249	1.88
6	P4S250	0
6	P4S251	0
6	P4S252	0
6	P4S253	0
6	P4S254	0
6	P4S255	0
6	P4S256	0
6	P4S1	0.21
6	P4S2	0
6	P4S3	0
6	P4S4	0
6	P4S5	0
6	P4S6	0
6	P4S7	0
6	P4S8	0
6	P4S9	0.32
6	P4S10	0
6	P4S11	0
6	P4S12	0
6	P4S13	0.11
6	P4S14	0
6	P4S15	0
6	P4S16	0
6	P4S17	0
6	P4S18	0
6	P4S19	0
6	P4S20	0
6	P4S21	0
6	P4S22	0
6	P4S23	0
6	P4S24	0
6	P4S25	0
6	P4S26	0
6	P4S27	0
6	P4S28	0
6	P4S29	0
6	P4S30	0
6	P4S31	0
6	P4S32	0
6	P4S33	0
6	P4S34	0
6	P4S35	0
6	P4S36	0
6	P4S37	0
6	P4S38	0
6	P4S39	0
6	P4S40	0
6	P4S41	0
6	P4S42	0
6	P4S43	0
6	P4S44	0
6	P4S45	0
6	P4S46	0
6	P4S47	0
6	P4S48	0
6	P4S49	0
6	P4S50	0
6	P4S51	0
6	P4S52	0
6	P4S53	0
6	P4S54	0
6	P4S55	0
6	P4S56	0
6	P4S57	0
6	P4S58	0
6	P4S59	0
6	P4S60	0
6	P4S61	0
6	P4S62	0
6	P4S63	0
6	P4S64	0
6	P4S65	0.53
6	P4S66	0
6	P4S67	0
6	P4S68	0
6	P4S69	0
6	P4S70	0
6	P4S71	0
6	P4S72	0
6	P4S73	0
6	P4S74	0
6	P4S75	0.11
6	P4S76	0
6	P4S77	0
6	P4S78	0
6	P4S79	0
6	P4S80	0
6	P4S81	1.06
6	P4S82	0
6	P4S83	0
6	P4S84	0
6	P4S85	0.53
6	P4S86	0
6	P4S87	0
6	P4S88	0
6	P4S89	0.32
6	P4S90	0
6	P4S91	0.11
6	P4S92	0
6	P4S93	0.42
6	P4S94	0
6	P4S95	0.11
6	P4S96	0
6	P4S97	0.21
6	P4S98	0
6	P4S99	0
6	P4S100	0
6	P4S101	0
6	P4S102	0
6	P4S103	0
6	P4S104	0
6	P4S105	0
6	P4S106	0
6	P4S107	0
6	P4S108	0
6	P4S109	0
6	P4S110	0
6	P4S111	0
6	P4S112	0
6	P4S113	0.32
6	P4S114	0
6	P4S115	0
6	P4S116	0
6	P4S117	0
6	P4S118	0
6	P4S119	0
6	P4S120	0
6	P4S121	0
6	P4S122	0
6	P4S123	0
6	P4S124	0
6	P4S125	0
6	P4S126	0
6	P4S127	0
6	P4S128	0
6	P4S129	0
6	P4S130	0
6	P4S131	0
6	P4S132	0
6	P4S133	0
6	P4S134	0
6	P4S135	0
6	P4S136	0
6	P4S137	0
6	P4S138	0
6	P4S139	0
6	P4S140	0
6	P4S141	0
6	P4S142	0
6	P4S143	0
6	P4S144	0
6	P4S145	0
6	P4S146	0
6	P4S147	0
6	P4S148	0
6	P4S149	0
6	P4S150	0
6	P4S151	0
6	P4S152	0
6	P4S153	0
6	P4S154	0
6	P4S155	0
6	P4S156	0
6	P4S157	0
6	P4S158	0
6	P4S159	0
6	P4S160	0
6	P4S161	0
6	P4S162	0
6	P4S163	0
6	P4S164	0
6	P4S165	0
6	P4S166	0
6	P4S167	0
6	P4S168	0
6	P4S169	0
6	P4S170	0
6	P4S171	0
6	P4S172	0
6	P4S173	0
6	P4S174	0
6	P4S175	0
6	P4S176	0
6	P4S177	0
6	P4S178	0
6	P4S179	0
6	P4S180	0
6	P4S181	0
6	P4S182	0
6	P4S183	0
6	P4S184	0
6	P4S185	0
6	P4S186	0
6	P4S187	0
6	P4S188	0
6	P4S189	0
6	P4S190	0
6	P4S191	0
6	P4S192	0
6	P4S193	20.32
6	P4S194	0.21
6	P4S195	0
6	P4S196	0
6	P4S197	0.53
6	P4S198	0
6	P4S199	0
6	P4S200	0
6	P4S201	2.01
6	P4S202	0
6	P4S203	0
6	P4S204	0
6	P4S205	0.21
6	P4S206	0
6	P4S207	0
6	P4S208	0
6	P4S209	21.06
6	P4S210	0.32
6	P4S211	0.11
6	P4S212	0
6	P4S213	1.06
6	P4S214	0.11
6	P4S215	0
6	P4S216	0
6	P4S217	10.9
6	P4S218	0
6	P4S219	0
6	P4S220	0
6	P4S221	1.8
6	P4S222	0
6	P4S223	0
6	P4S224	0
6	P4S225	11.53
6	P4S226	0.11
6	P4S227	0
6	P4S228	0
6	P4S229	0
6	P4S230	0
6	P4S231	0
6	P4S232	0
6	P4S233	0.63
6	P4S234	0
6	P4S235	0
6	P4S236	0
6	P4S237	0
6	P4S238	0
6	P4S239	0
6	P4S240	0
6	P4S241	19.15
6	P4S242	0.11
6	P4S243	0
6	P4S244	0
6	P4S245	0.42
6	P4S246	0
6	P4S247	0
6	P4S248	0
6	P4S249	5.08
6	P4S250	0
6	P4S251	0
6	P4S252	0
6	P4S253	0
6	P4S254	0
6	P4S255	0
6	P4S256	0
7	P4S1	0.13
7	P4S2	0
7	P4S3	0
7	P4S4	0
7	P4S5	0
7	P4S6	0
7	P4S7	0
7	P4S8	0
7	P4S9	0.13
7	P4S10	0
7	P4S11	0
7	P4S12	0
7	P4S13	0
7	P4S14	0
7	P4S15	0
7	P4S16	0
7	P4S17	0
7	P4S18	0
7	P4S19	0
7	P4S20	0
7	P4S21	0
7	P4S22	0
7	P4S23	0
7	P4S24	0
7	P4S25	0
7	P4S26	0
7	P4S27	0
7	P4S28	0
7	P4S29	0
7	P4S30	0
7	P4S31	0
7	P4S32	0
7	P4S33	0
7	P4S34	0
7	P4S35	0
7	P4S36	0
7	P4S37	0
7	P4S38	0
7	P4S39	0
7	P4S40	0
7	P4S41	0
7	P4S42	0
7	P4S43	0
7	P4S44	0
7	P4S45	0
7	P4S46	0
7	P4S47	0
7	P4S48	0
7	P4S49	0
7	P4S50	0
7	P4S51	0
7	P4S52	0
7	P4S53	0
7	P4S54	0
7	P4S55	0
7	P4S56	0
7	P4S57	0
7	P4S58	0
7	P4S59	0
7	P4S60	0
7	P4S61	0
7	P4S62	0
7	P4S63	0
7	P4S64	0
7	P4S65	0.13
7	P4S66	0
7	P4S67	0
7	P4S68	0
7	P4S69	0
7	P4S70	0.13
7	P4S71	0
7	P4S72	0
7	P4S73	0.13
7	P4S74	0
7	P4S75	0
7	P4S76	0
7	P4S77	0.13
7	P4S78	0
7	P4S79	0
7	P4S80	0
7	P4S81	1.05
7	P4S82	0
7	P4S83	0
7	P4S84	0
7	P4S85	0.65
7	P4S86	0
7	P4S87	0
7	P4S88	0
7	P4S89	0.52
7	P4S90	0
7	P4S91	0
7	P4S92	0
7	P4S93	0.79
7	P4S94	0
7	P4S95	0
7	P4S96	0
7	P4S97	0
7	P4S98	0
7	P4S99	0
7	P4S100	0
7	P4S101	0
7	P4S102	0
7	P4S103	0
7	P4S104	0
7	P4S105	0
7	P4S106	0
7	P4S107	0
7	P4S108	0
7	P4S109	0
7	P4S110	0
7	P4S111	0
7	P4S112	0
7	P4S113	0
7	P4S114	0
7	P4S115	0
7	P4S116	0
7	P4S117	0
7	P4S118	0
7	P4S119	0
7	P4S120	0
7	P4S121	0
7	P4S122	0
7	P4S123	0
7	P4S124	0
7	P4S125	0
7	P4S126	0
7	P4S127	0
7	P4S128	0
7	P4S129	0
7	P4S130	0
7	P4S131	0
7	P4S132	0
7	P4S133	0
7	P4S134	0
7	P4S135	0
7	P4S136	0
7	P4S137	0
7	P4S138	0
7	P4S139	0
7	P4S140	0
7	P4S141	0
7	P4S142	0
7	P4S143	0
7	P4S144	0.13
7	P4S145	0
7	P4S146	0
7	P4S147	0
7	P4S148	0
7	P4S149	0
7	P4S150	0
7	P4S151	0
7	P4S152	0
7	P4S153	0
7	P4S154	0
7	P4S155	0
7	P4S156	0
7	P4S157	0
7	P4S158	0
7	P4S159	0
7	P4S160	0
7	P4S161	0
7	P4S162	0
7	P4S163	0
7	P4S164	0
7	P4S165	0
7	P4S166	0
7	P4S167	0
7	P4S168	0
7	P4S169	0
7	P4S170	0
7	P4S171	0
7	P4S172	0
7	P4S173	0
7	P4S174	0
7	P4S175	0
7	P4S176	0
7	P4S177	0
7	P4S178	0
7	P4S179	0
7	P4S180	0
7	P4S181	0
7	P4S182	0
7	P4S183	0
7	P4S184	0
7	P4S185	0
7	P4S186	0
7	P4S187	0
7	P4S188	0
7	P4S189	0
7	P4S190	0
7	P4S191	0
7	P4S192	0
7	P4S193	14.53
7	P4S194	1.18
7	P4S195	0
7	P4S196	0
7	P4S197	1.57
7	P4S198	0
7	P4S199	0
7	P4S200	0
7	P4S201	4.32
7	P4S202	0.13
7	P4S203	0
7	P4S204	0
7	P4S205	0.65
7	P4S206	0
7	P4S207	0
7	P4S208	0.26
7	P4S209	22.25
7	P4S210	1.18
7	P4S211	0
7	P4S212	0
7	P4S213	4.58
7	P4S214	0.26
7	P4S215	0
7	P4S216	0
7	P4S217	10.08
7	P4S218	0.26
7	P4S219	0
7	P4S220	0
7	P4S221	2.62
7	P4S222	0
7	P4S223	0
7	P4S224	0
7	P4S225	7.46
7	P4S226	0.39
7	P4S227	0
7	P4S228	0
7	P4S229	0.79
7	P4S230	0
7	P4S231	0
7	P4S232	0
7	P4S233	2.09
7	P4S234	0
7	P4S235	0
7	P4S236	0
7	P4S237	0.39
7	P4S238	0
7	P4S239	0
7	P4S240	0
7	P4S241	14.79
7	P4S242	0.39
7	P4S243	0
7	P4S244	0
7	P4S245	1.57
7	P4S246	0
7	P4S247	0
7	P4S248	0
7	P4S249	4.06
7	P4S250	0
7	P4S251	0
7	P4S252	0
7	P4S253	0.26
7	P4S254	0
7	P4S255	0
7	P4S256	0
7	P4S1	0
7	P4S2	0
7	P4S3	0
7	P4S4	0
7	P4S5	0
7	P4S6	0
7	P4S7	0
7	P4S8	0
7	P4S9	0.23
7	P4S10	0
7	P4S11	0
7	P4S12	0
7	P4S13	0
7	P4S14	0
7	P4S15	0
7	P4S16	0
7	P4S17	0
7	P4S18	0
7	P4S19	0
7	P4S20	0
7	P4S21	0
7	P4S22	0
7	P4S23	0
7	P4S24	0
7	P4S25	0
7	P4S26	0
7	P4S27	0
7	P4S28	0
7	P4S29	0
7	P4S30	0
7	P4S31	0
7	P4S32	0
7	P4S33	0
7	P4S34	0
7	P4S35	0
7	P4S36	0
7	P4S37	0
7	P4S38	0
7	P4S39	0
7	P4S40	0
7	P4S41	0
7	P4S42	0
7	P4S43	0
7	P4S44	0
7	P4S45	0
7	P4S46	0
7	P4S47	0
7	P4S48	0
7	P4S49	0
7	P4S50	0
7	P4S51	0
7	P4S52	0
7	P4S53	0
7	P4S54	0
7	P4S55	0
7	P4S56	0
7	P4S57	0
7	P4S58	0
7	P4S59	0
7	P4S60	0
7	P4S61	0
7	P4S62	0
7	P4S63	0
7	P4S64	0
7	P4S65	0
7	P4S66	0
7	P4S67	0
7	P4S68	0
7	P4S69	0
7	P4S70	0
7	P4S71	0
7	P4S72	0
7	P4S73	0.11
7	P4S74	0
7	P4S75	0
7	P4S76	0
7	P4S77	0
7	P4S78	0
7	P4S79	0
7	P4S80	0
7	P4S81	0.69
7	P4S82	0
7	P4S83	0
7	P4S84	0
7	P4S85	0.57
7	P4S86	0
7	P4S87	0
7	P4S88	0
7	P4S89	0.69
7	P4S90	0
7	P4S91	0
7	P4S92	0
7	P4S93	1.15
7	P4S94	0
7	P4S95	0
7	P4S96	0
7	P4S97	0
7	P4S98	0
7	P4S99	0
7	P4S100	0
7	P4S101	0
7	P4S102	0
7	P4S103	0
7	P4S104	0
7	P4S105	0
7	P4S106	0
7	P4S107	0
7	P4S108	0
7	P4S109	0
7	P4S110	0
7	P4S111	0
7	P4S112	0
7	P4S113	0.34
7	P4S114	0
7	P4S115	0
7	P4S116	0
7	P4S117	0
7	P4S118	0
7	P4S119	0
7	P4S120	0
7	P4S121	0
7	P4S122	0
7	P4S123	0
7	P4S124	0
7	P4S125	0
7	P4S126	0
7	P4S127	0
7	P4S128	0
7	P4S129	0
7	P4S130	0
7	P4S131	0
7	P4S132	0
7	P4S133	0
7	P4S134	0
7	P4S135	0
7	P4S136	0
7	P4S137	0
7	P4S138	0
7	P4S139	0
7	P4S140	0
7	P4S141	0
7	P4S142	0
7	P4S143	0
7	P4S144	0
7	P4S145	0
7	P4S146	0
7	P4S147	0
7	P4S148	0
7	P4S149	0
7	P4S150	0
7	P4S151	0
7	P4S152	0
7	P4S153	0
7	P4S154	0
7	P4S155	0
7	P4S156	0
7	P4S157	0
7	P4S158	0
7	P4S159	0
7	P4S160	0
7	P4S161	0
7	P4S162	0
7	P4S163	0
7	P4S164	0
7	P4S165	0
7	P4S166	0
7	P4S167	0
7	P4S168	0
7	P4S169	0
7	P4S170	0
7	P4S171	0
7	P4S172	0
7	P4S173	0
7	P4S174	0
7	P4S175	0
7	P4S176	0
7	P4S177	0
7	P4S178	0
7	P4S179	0
7	P4S180	0
7	P4S181	0
7	P4S182	0
7	P4S183	0
7	P4S184	0
7	P4S185	0
7	P4S186	0
7	P4S187	0
7	P4S188	0
7	P4S189	0
7	P4S190	0
7	P4S191	0
7	P4S192	0
7	P4S193	5.06
7	P4S194	0.11
7	P4S195	0
7	P4S196	0
7	P4S197	0.92
7	P4S198	0
7	P4S199	0
7	P4S200	0
7	P4S201	2.76
7	P4S202	0.11
7	P4S203	0
7	P4S204	0
7	P4S205	0.34
7	P4S206	0.11
7	P4S207	0
[truncated: 13,617 more rows]

## Sheet: Panel 5
Age	Subset ID	% - No stim		Age	Subset ID	% - With stim			ID	NK subset
5	P1S1	1.34		5	P1S1	1.15			P1S1	Perf BD48-Perf dG9-Granzyme-CD107a-IFN-g-IL-5-IL-10-IL-13-
5	P1S2	0		5	P1S2	0			P1S2	Perf BD48-Perf dG9-Granzyme-CD107a-IFN-g-IL-5-IL-10-IL-13+
5	P1S3	0		5	P1S3	0			P1S3	Perf BD48-Perf dG9-Granzyme-CD107a-IFN-g-IL-5-IL-10+IL-13-
5	P1S4	0		5	P1S4	0			P1S4	Perf BD48-Perf dG9-Granzyme-CD107a-IFN-g-IL-5-IL-10+IL-13+
5	P1S5	0		5	P1S5	0			P1S5	Perf BD48-Perf dG9-Granzyme-CD107a-IFN-g-IL-5+IL-10-IL-13-
5	P1S6	0		5	P1S6	0			P1S6	Perf BD48-Perf dG9-Granzyme-CD107a-IFN-g-IL-5+IL-10-IL-13+
5	P1S7	0		5	P1S7	0			P1S7	Perf BD48-Perf dG9-Granzyme-CD107a-IFN-g-IL-5+IL-10+IL-13-
5	P1S8	0		5	P1S8	0			P1S8	Perf BD48-Perf dG9-Granzyme-CD107a-IFN-g-IL-5+IL-10+IL-13+
5	P1S9	0.07		5	P1S9	0.16			P1S9	Perf BD48-Perf dG9-Granzyme-CD107a-IFN-g+IL-5-IL-10-IL-13-
5	P1S10	0		5	P1S10	0			P1S10	Perf BD48-Perf dG9-Granzyme-CD107a-IFN-g+IL-5-IL-10-IL-13+
5	P1S11	0		5	P1S11	0			P1S11	Perf BD48-Perf dG9-Granzyme-CD107a-IFN-g+IL-5-IL-10+IL-13-
5	P1S12	0		5	P1S12	0			P1S12	Perf BD48-Perf dG9-Granzyme-CD107a-IFN-g+IL-5-IL-10+IL-13+
5	P1S13	0		5	P1S13	0			P1S13	Perf BD48-Perf dG9-Granzyme-CD107a-IFN-g+IL-5+IL-10-IL-13-
5	P1S14	0		5	P1S14	0			P1S14	Perf BD48-Perf dG9-Granzyme-CD107a-IFN-g+IL-5+IL-10-IL-13+
5	P1S15	0		5	P1S15	0			P1S15	Perf BD48-Perf dG9-Granzyme-CD107a-IFN-g+IL-5+IL-10+IL-13-
5	P1S16	0		5	P1S16	0			P1S16	Perf BD48-Perf dG9-Granzyme-CD107a-IFN-g+IL-5+IL-10+IL-13+
5	P1S17	0.9		5	P1S17	1.31			P1S17	Perf BD48-Perf dG9-Granzyme-CD107a+IFN-g-IL-5-IL-10-IL-13-
5	P1S18	0		5	P1S18	0			P1S18	Perf BD48-Perf dG9-Granzyme-CD107a+IFN-g-IL-5-IL-10-IL-13+
5	P1S19	0.07		5	P1S19	0			P1S19	Perf BD48-Perf dG9-Granzyme-CD107a+IFN-g-IL-5-IL-10+IL-13-
5	P1S20	0		5	P1S20	0			P1S20	Perf BD48-Perf dG9-Granzyme-CD107a+IFN-g-IL-5-IL-10+IL-13+
5	P1S21	0		5	P1S21	0			P1S21	Perf BD48-Perf dG9-Granzyme-CD107a+IFN-g-IL-5+IL-10-IL-13-
5	P1S22	0		5	P1S22	0			P1S22	Perf BD48-Perf dG9-Granzyme-CD107a+IFN-g-IL-5+IL-10-IL-13+
5	P1S23	0		5	P1S23	0			P1S23	Perf BD48-Perf dG9-Granzyme-CD107a+IFN-g-IL-5+IL-10+IL-13-
5	P1S24	0		5	P1S24	0			P1S24	Perf BD48-Perf dG9-Granzyme-CD107a+IFN-g-IL-5+IL-10+IL-13+
5	P1S25	0.07		5	P1S25	0.9			P1S25	Perf BD48-Perf dG9-Granzyme-CD107a+IFN-g+IL-5-IL-10-IL-13-
5	P1S26	0		5	P1S26	0			P1S26	Perf BD48-Perf dG9-Granzyme-CD107a+IFN-g+IL-5-IL-10-IL-13+
5	P1S27	0.07		5	P1S27	0			P1S27	Perf BD48-Perf dG9-Granzyme-CD107a+IFN-g+IL-5-IL-10+IL-13-
5	P1S28	0		5	P1S28	0			P1S28	Perf BD48-Perf dG9-Granzyme-CD107a+IFN-g+IL-5-IL-10+IL-13+
5	P1S29	0		5	P1S29	0			P1S29	Perf BD48-Perf dG9-Granzyme-CD107a+IFN-g+IL-5+IL-10-IL-13-
5	P1S30	0		5	P1S30	0			P1S30	Perf BD48-Perf dG9-Granzyme-CD107a+IFN-g+IL-5+IL-10-IL-13+
5	P1S31	0		5	P1S31	0			P1S31	Perf BD48-Perf dG9-Granzyme-CD107a+IFN-g+IL-5+IL-10+IL-13-
5	P1S32	0		5	P1S32	0			P1S32	Perf BD48-Perf dG9-Granzyme-CD107a+IFN-g+IL-5+IL-10+IL-13+
5	P1S33	0.15		5	P1S33	0.33			P1S33	Perf BD48-Perf dG9-Granzyme+CD107a-IFN-g-IL-5-IL-10-IL-13-
5	P1S34	0		5	P1S34	0			P1S34	Perf BD48-Perf dG9-Granzyme+CD107a-IFN-g-IL-5-IL-10-IL-13+
5	P1S35	0		5	P1S35	0			P1S35	Perf BD48-Perf dG9-Granzyme+CD107a-IFN-g-IL-5-IL-10+IL-13-
5	P1S36	0		5	P1S36	0			P1S36	Perf BD48-Perf dG9-Granzyme+CD107a-IFN-g-IL-5-IL-10+IL-13+
5	P1S37	0		5	P1S37	0			P1S37	Perf BD48-Perf dG9-Granzyme+CD107a-IFN-g-IL-5+IL-10-IL-13-
5	P1S38	0		5	P1S38	0			P1S38	Perf BD48-Perf dG9-Granzyme+CD107a-IFN-g-IL-5+IL-10-IL-13+
5	P1S39	0		5	P1S39	0			P1S39	Perf BD48-Perf dG9-Granzyme+CD107a-IFN-g-IL-5+IL-10+IL-13-
5	P1S40	0		5	P1S40	0			P1S40	Perf BD48-Perf dG9-Granzyme+CD107a-IFN-g-IL-5+IL-10+IL-13+
5	P1S41	0		5	P1S41	0.25			P1S41	Perf BD48-Perf dG9-Granzyme+CD107a-IFN-g+IL-5-IL-10-IL-13-
5	P1S42	0		5	P1S42	0			P1S42	Perf BD48-Perf dG9-Granzyme+CD107a-IFN-g+IL-5-IL-10-IL-13+
5	P1S43	0		5	P1S43	0			P1S43	Perf BD48-Perf dG9-Granzyme+CD107a-IFN-g+IL-5-IL-10+IL-13-
5	P1S44	0		5	P1S44	0			P1S44	Perf BD48-Perf dG9-Granzyme+CD107a-IFN-g+IL-5-IL-10+IL-13+
5	P1S45	0		5	P1S45	0			P1S45	Perf BD48-Perf dG9-Granzyme+CD107a-IFN-g+IL-5+IL-10-IL-13-
5	P1S46	0		5	P1S46	0			P1S46	Perf BD48-Perf dG9-Granzyme+CD107a-IFN-g+IL-5+IL-10-IL-13+
5	P1S47	0		5	P1S47	0			P1S47	Perf BD48-Perf dG9-Granzyme+CD107a-IFN-g+IL-5+IL-10+IL-13-
5	P1S48	0		5	P1S48	0			P1S48	Perf BD48-Perf dG9-Granzyme+CD107a-IFN-g+IL-5+IL-10+IL-13+
5	P1S49	0.6		5	P1S49	1.07			P1S49	Perf BD48-Perf dG9-Granzyme+CD107a+IFN-g-IL-5-IL-10-IL-13-
5	P1S50	0		5	P1S50	0			P1S50	Perf BD48-Perf dG9-Granzyme+CD107a+IFN-g-IL-5-IL-10-IL-13+
5	P1S51	0		5	P1S51	0			P1S51	Perf BD48-Perf dG9-Granzyme+CD107a+IFN-g-IL-5-IL-10+IL-13-
5	P1S52	0		5	P1S52	0			P1S52	Perf BD48-Perf dG9-Granzyme+CD107a+IFN-g-IL-5-IL-10+IL-13+
5	P1S53	0		5	P1S53	0.08			P1S53	Perf BD48-Perf dG9-Granzyme+CD107a+IFN-g-IL-5+IL-10-IL-13-
5	P1S54	0		5	P1S54	0			P1S54	Perf BD48-Perf dG9-Granzyme+CD107a+IFN-g-IL-5+IL-10-IL-13+
5	P1S55	0		5	P1S55	0			P1S55	Perf BD48-Perf dG9-Granzyme+CD107a+IFN-g-IL-5+IL-10+IL-13-
5	P1S56	0		5	P1S56	0			P1S56	Perf BD48-Perf dG9-Granzyme+CD107a+IFN-g-IL-5+IL-10+IL-13+
5	P1S57	0		5	P1S57	0.66			P1S57	Perf BD48-Perf dG9-Granzyme+CD107a+IFN-g+IL-5-IL-10-IL-13-
5	P1S58	0		5	P1S58	0			P1S58	Perf BD48-Perf dG9-Granzyme+CD107a+IFN-g+IL-5-IL-10-IL-13+
5	P1S59	0		5	P1S59	0			P1S59	Perf BD48-Perf dG9-Granzyme+CD107a+IFN-g+IL-5-IL-10+IL-13-
5	P1S60	0		5	P1S60	0			P1S60	Perf BD48-Perf dG9-Granzyme+CD107a+IFN-g+IL-5-IL-10+IL-13+
5	P1S61	0		5	P1S61	0			P1S61	Perf BD48-Perf dG9-Granzyme+CD107a+IFN-g+IL-5+IL-10-IL-13-
5	P1S62	0		5	P1S62	0			P1S62	Perf BD48-Perf dG9-Granzyme+CD107a+IFN-g+IL-5+IL-10-IL-13+
5	P1S63	0		5	P1S63	0			P1S63	Perf BD48-Perf dG9-Granzyme+CD107a+IFN-g+IL-5+IL-10+IL-13-
5	P1S64	0		5	P1S64	0			P1S64	Perf BD48-Perf dG9-Granzyme+CD107a+IFN-g+IL-5+IL-10+IL-13+
5	P1S65	0		5	P1S65	0			P1S65	Perf BD48-Perf dG9+Granzyme-CD107a-IFN-g-IL-5-IL-10-IL-13-
5	P1S66	0		5	P1S66	0			P1S66	Perf BD48-Perf dG9+Granzyme-CD107a-IFN-g-IL-5-IL-10-IL-13+
5	P1S67	0		5	P1S67	0			P1S67	Perf BD48-Perf dG9+Granzyme-CD107a-IFN-g-IL-5-IL-10+IL-13-
5	P1S68	0		5	P1S68	0			P1S68	Perf BD48-Perf dG9+Granzyme-CD107a-IFN-g-IL-5-IL-10+IL-13+
5	P1S69	0		5	P1S69	0			P1S69	Perf BD48-Perf dG9+Granzyme-CD107a-IFN-g-IL-5+IL-10-IL-13-
5	P1S70	0		5	P1S70	0			P1S70	Perf BD48-Perf dG9+Granzyme-CD107a-IFN-g-IL-5+IL-10-IL-13+
5	P1S71	0		5	P1S71	0			P1S71	Perf BD48-Perf dG9+Granzyme-CD107a-IFN-g-IL-5+IL-10+IL-13-
5	P1S72	0		5	P1S72	0			P1S72	Perf BD48-Perf dG9+Granzyme-CD107a-IFN-g-IL-5+IL-10+IL-13+
5	P1S73	0		5	P1S73	0			P1S73	Perf BD48-Perf dG9+Granzyme-CD107a-IFN-g+IL-5-IL-10-IL-13-
5	P1S74	0		5	P1S74	0			P1S74	Perf BD48-Perf dG9+Granzyme-CD107a-IFN-g+IL-5-IL-10-IL-13+
5	P1S75	0		5	P1S75	0			P1S75	Perf BD48-Perf dG9+Granzyme-CD107a-IFN-g+IL-5-IL-10+IL-13-
5	P1S76	0		5	P1S76	0			P1S76	Perf BD48-Perf dG9+Granzyme-CD107a-IFN-g+IL-5-IL-10+IL-13+
5	P1S77	0		5	P1S77	0			P1S77	Perf BD48-Perf dG9+Granzyme-CD107a-IFN-g+IL-5+IL-10-IL-13-
5	P1S78	0		5	P1S78	0			P1S78	Perf BD48-Perf dG9+Granzyme-CD107a-IFN-g+IL-5+IL-10-IL-13+
5	P1S79	0		5	P1S79	0			P1S79	Perf BD48-Perf dG9+Granzyme-CD107a-IFN-g+IL-5+IL-10+IL-13-
5	P1S80	0		5	P1S80	0			P1S80	Perf BD48-Perf dG9+Granzyme-CD107a-IFN-g+IL-5+IL-10+IL-13+
5	P1S81	0.15		5	P1S81	0.08			P1S81	Perf BD48-Perf dG9+Granzyme-CD107a+IFN-g-IL-5-IL-10-IL-13-
5	P1S82	0		5	P1S82	0			P1S82	Perf BD48-Perf dG9+Granzyme-CD107a+IFN-g-IL-5-IL-10-IL-13+
5	P1S83	0		5	P1S83	0			P1S83	Perf BD48-Perf dG9+Granzyme-CD107a+IFN-g-IL-5-IL-10+IL-13-
5	P1S84	0		5	P1S84	0			P1S84	Perf BD48-Perf dG9+Granzyme-CD107a+IFN-g-IL-5-IL-10+IL-13+
5	P1S85	0		5	P1S85	0			P1S85	Perf BD48-Perf dG9+Granzyme-CD107a+IFN-g-IL-5+IL-10-IL-13-
5	P1S86	0		5	P1S86	0			P1S86	Perf BD48-Perf dG9+Granzyme-CD107a+IFN-g-IL-5+IL-10-IL-13+
5	P1S87	0		5	P1S87	0			P1S87	Perf BD48-Perf dG9+Granzyme-CD107a+IFN-g-IL-5+IL-10+IL-13-
5	P1S88	0		5	P1S88	0			P1S88	Perf BD48-Perf dG9+Granzyme-CD107a+IFN-g-IL-5+IL-10+IL-13+
5	P1S89	0		5	P1S89	0			P1S89	Perf BD48-Perf dG9+Granzyme-CD107a+IFN-g+IL-5-IL-10-IL-13-
5	P1S90	0		5	P1S90	0			P1S90	Perf BD48-Perf dG9+Granzyme-CD107a+IFN-g+IL-5-IL-10-IL-13+
5	P1S91	0		5	P1S91	0			P1S91	Perf BD48-Perf dG9+Granzyme-CD107a+IFN-g+IL-5-IL-10+IL-13-
5	P1S92	0		5	P1S92	0			P1S92	Perf BD48-Perf dG9+Granzyme-CD107a+IFN-g+IL-5-IL-10+IL-13+
5	P1S93	0		5	P1S93	0			P1S93	Perf BD48-Perf dG9+Granzyme-CD107a+IFN-g+IL-5+IL-10-IL-13-
5	P1S94	0		5	P1S94	0			P1S94	Perf BD48-Perf dG9+Granzyme-CD107a+IFN-g+IL-5+IL-10-IL-13+
5	P1S95	0		5	P1S95	0			P1S95	Perf BD48-Perf dG9+Granzyme-CD107a+IFN-g+IL-5+IL-10+IL-13-
5	P1S96	0		5	P1S96	0			P1S96	Perf BD48-Perf dG9+Granzyme-CD107a+IFN-g+IL-5+IL-10+IL-13+
5	P1S97	0.07		5	P1S97	0			P1S97	Perf BD48-Perf dG9+Granzyme+CD107a-IFN-g-IL-5-IL-10-IL-13-
5	P1S98	0		5	P1S98	0			P1S98	Perf BD48-Perf dG9+Granzyme+CD107a-IFN-g-IL-5-IL-10-IL-13+
5	P1S99	0		5	P1S99	0			P1S99	Perf BD48-Perf dG9+Granzyme+CD107a-IFN-g-IL-5-IL-10+IL-13-
5	P1S100	0		5	P1S100	0			P1S100	Perf BD48-Perf dG9+Granzyme+CD107a-IFN-g-IL-5-IL-10+IL-13+
5	P1S101	0.07		5	P1S101	0			P1S101	Perf BD48-Perf dG9+Granzyme+CD107a-IFN-g-IL-5+IL-10-IL-13-
5	P1S102	0		5	P1S102	0			P1S102	Perf BD48-Perf dG9+Granzyme+CD107a-IFN-g-IL-5+IL-10-IL-13+
5	P1S103	0		5	P1S103	0			P1S103	Perf BD48-Perf dG9+Granzyme+CD107a-IFN-g-IL-5+IL-10+IL-13-
5	P1S104	0		5	P1S104	0			P1S104	Perf BD48-Perf dG9+Granzyme+CD107a-IFN-g-IL-5+IL-10+IL-13+
5	P1S105	0		5	P1S105	0			P1S105	Perf BD48-Perf dG9+Granzyme+CD107a-IFN-g+IL-5-IL-10-IL-13-
5	P1S106	0		5	P1S106	0			P1S106	Perf BD48-Perf dG9+Granzyme+CD107a-IFN-g+IL-5-IL-10-IL-13+
5	P1S107	0		5	P1S107	0			P1S107	Perf BD48-Perf dG9+Granzyme+CD107a-IFN-g+IL-5-IL-10+IL-13-
5	P1S108	0		5	P1S108	0			P1S108	Perf BD48-Perf dG9+Granzyme+CD107a-IFN-g+IL-5-IL-10+IL-13+
5	P1S109	0		5	P1S109	0			P1S109	Perf BD48-Perf dG9+Granzyme+CD107a-IFN-g+IL-5+IL-10-IL-13-
5	P1S110	0		5	P1S110	0			P1S110	Perf BD48-Perf dG9+Granzyme+CD107a-IFN-g+IL-5+IL-10-IL-13+
5	P1S111	0		5	P1S111	0			P1S111	Perf BD48-Perf dG9+Granzyme+CD107a-IFN-g+IL-5+IL-10+IL-13-
5	P1S112	0		5	P1S112	0			P1S112	Perf BD48-Perf dG9+Granzyme+CD107a-IFN-g+IL-5+IL-10+IL-13+
5	P1S113	0.22		5	P1S113	0.08			P1S113	Perf BD48-Perf dG9+Granzyme+CD107a+IFN-g-IL-5-IL-10-IL-13-
5	P1S114	0		5	P1S114	0			P1S114	Perf BD48-Perf dG9+Granzyme+CD107a+IFN-g-IL-5-IL-10-IL-13+
5	P1S115	0		5	P1S115	0			P1S115	Perf BD48-Perf dG9+Granzyme+CD107a+IFN-g-IL-5-IL-10+IL-13-
5	P1S116	0		5	P1S116	0			P1S116	Perf BD48-Perf dG9+Granzyme+CD107a+IFN-g-IL-5-IL-10+IL-13+
5	P1S117	0.37		5	P1S117	0			P1S117	Perf BD48-Perf dG9+Granzyme+CD107a+IFN-g-IL-5+IL-10-IL-13-
5	P1S118	0		5	P1S118	0			P1S118	Perf BD48-Perf dG9+Granzyme+CD107a+IFN-g-IL-5+IL-10-IL-13+
5	P1S119	0		5	P1S119	0			P1S119	Perf BD48-Perf dG9+Granzyme+CD107a+IFN-g-IL-5+IL-10+IL-13-
5	P1S120	0		5	P1S120	0			P1S120	Perf BD48-Perf dG9+Granzyme+CD107a+IFN-g-IL-5+IL-10+IL-13+
5	P1S121	0		5	P1S121	0			P1S121	Perf BD48-Perf dG9+Granzyme+CD107a+IFN-g+IL-5-IL-10-IL-13-
5	P1S122	0		5	P1S122	0			P1S122	Perf BD48-Perf dG9+Granzyme+CD107a+IFN-g+IL-5-IL-10-IL-13+
5	P1S123	0		5	P1S123	0			P1S123	Perf BD48-Perf dG9+Granzyme+CD107a+IFN-g+IL-5-IL-10+IL-13-
5	P1S124	0		5	P1S124	0			P1S124	Perf BD48-Perf dG9+Granzyme+CD107a+IFN-g+IL-5-IL-10+IL-13+
5	P1S125	0		5	P1S125	0			P1S125	Perf BD48-Perf dG9+Granzyme+CD107a+IFN-g+IL-5+IL-10-IL-13-
5	P1S126	0		5	P1S126	0			P1S126	Perf BD48-Perf dG9+Granzyme+CD107a+IFN-g+IL-5+IL-10-IL-13+
5	P1S127	0		5	P1S127	0			P1S127	Perf BD48-Perf dG9+Granzyme+CD107a+IFN-g+IL-5+IL-10+IL-13-
5	P1S128	0		5	P1S128	0			P1S128	Perf BD48-Perf dG9+Granzyme+CD107a+IFN-g+IL-5+IL-10+IL-13+
5	P1S129	4.1		5	P1S129	0.99			P1S129	Perf BD48+Perf dG9-Granzyme-CD107a-IFN-g-IL-5-IL-10-IL-13-
5	P1S130	0.07		5	P1S130	0			P1S130	Perf BD48+Perf dG9-Granzyme-CD107a-IFN-g-IL-5-IL-10-IL-13+
5	P1S131	0		5	P1S131	0			P1S131	Perf BD48+Perf dG9-Granzyme-CD107a-IFN-g-IL-5-IL-10+IL-13-
5	P1S132	0		5	P1S132	0			P1S132	Perf BD48+Perf dG9-Granzyme-CD107a-IFN-g-IL-5-IL-10+IL-13+
5	P1S133	0		5	P1S133	0			P1S133	Perf BD48+Perf dG9-Granzyme-CD107a-IFN-g-IL-5+IL-10-IL-13-
5	P1S134	0		5	P1S134	0			P1S134	Perf BD48+Perf dG9-Granzyme-CD107a-IFN-g-IL-5+IL-10-IL-13+
5	P1S135	0		5	P1S135	0			P1S135	Perf BD48+Perf dG9-Granzyme-CD107a-IFN-g-IL-5+IL-10+IL-13-
5	P1S136	0		5	P1S136	0			P1S136	Perf BD48+Perf dG9-Granzyme-CD107a-IFN-g-IL-5+IL-10+IL-13+
5	P1S137	0		5	P1S137	0.08			P1S137	Perf BD48+Perf dG9-Granzyme-CD107a-IFN-g+IL-5-IL-10-IL-13-
5	P1S138	0		5	P1S138	0			P1S138	Perf BD48+Perf dG9-Granzyme-CD107a-IFN-g+IL-5-IL-10-IL-13+
5	P1S139	0		5	P1S139	0			P1S139	Perf BD48+Perf dG9-Granzyme-CD107a-IFN-g+IL-5-IL-10+IL-13-
5	P1S140	0		5	P1S140	0			P1S140	Perf BD48+Perf dG9-Granzyme-CD107a-IFN-g+IL-5-IL-10+IL-13+
5	P1S141	0		5	P1S141	0			P1S141	Perf BD48+Perf dG9-Granzyme-CD107a-IFN-g+IL-5+IL-10-IL-13-
5	P1S142	0		5	P1S142	0			P1S142	Perf BD48+Perf dG9-Granzyme-CD107a-IFN-g+IL-5+IL-10-IL-13+
5	P1S143	0		5	P1S143	0			P1S143	Perf BD48+Perf dG9-Granzyme-CD107a-IFN-g+IL-5+IL-10+IL-13-
5	P1S144	0		5	P1S144	0			P1S144	Perf BD48+Perf dG9-Granzyme-CD107a-IFN-g+IL-5+IL-10+IL-13+
5	P1S145	0.22		5	P1S145	0.99			P1S145	Perf BD48+Perf dG9-Granzyme-CD107a+IFN-g-IL-5-IL-10-IL-13-
5	P1S146	0		5	P1S146	0			P1S146	Perf BD48+Perf dG9-Granzyme-CD107a+IFN-g-IL-5-IL-10-IL-13+
5	P1S147	0		5	P1S147	0			P1S147	Perf BD48+Perf dG9-Granzyme-CD107a+IFN-g-IL-5-IL-10+IL-13-
5	P1S148	0		5	P1S148	0			P1S148	Perf BD48+Perf dG9-Granzyme-CD107a+IFN-g-IL-5-IL-10+IL-13+
5	P1S149	0		5	P1S149	0			P1S149	Perf BD48+Perf dG9-Granzyme-CD107a+IFN-g-IL-5+IL-10-IL-13-
5	P1S150	0		5	P1S150	0			P1S150	Perf BD48+Perf dG9-Granzyme-CD107a+IFN-g-IL-5+IL-10-IL-13+
5	P1S151	0		5	P1S151	0			P1S151	Perf BD48+Perf dG9-Granzyme-CD107a+IFN-g-IL-5+IL-10+IL-13-
5	P1S152	0		5	P1S152	0			P1S152	Perf BD48+Perf dG9-Granzyme-CD107a+IFN-g-IL-5+IL-10+IL-13+
5	P1S153	0		5	P1S153	0.08			P1S153	Perf BD48+Perf dG9-Granzyme-CD107a+IFN-g+IL-5-IL-10-IL-13-
5	P1S154	0		5	P1S154	0			P1S154	Perf BD48+Perf dG9-Granzyme-CD107a+IFN-g+IL-5-IL-10-IL-13+
5	P1S155	0		5	P1S155	0			P1S155	Perf BD48+Perf dG9-Granzyme-CD107a+IFN-g+IL-5-IL-10+IL-13-
5	P1S156	0		5	P1S156	0			P1S156	Perf BD48+Perf dG9-Granzyme-CD107a+IFN-g+IL-5-IL-10+IL-13+
5	P1S157	0		5	P1S157	0			P1S157	Perf BD48+Perf dG9-Granzyme-CD107a+IFN-g+IL-5+IL-10-IL-13-
5	P1S158	0		5	P1S158	0			P1S158	Perf BD48+Perf dG9-Granzyme-CD107a+IFN-g+IL-5+IL-10-IL-13+
5	P1S159	0		5	P1S159	0			P1S159	Perf BD48+Perf dG9-Granzyme-CD107a+IFN-g+IL-5+IL-10+IL-13-
5	P1S160	0		5	P1S160	0			P1S160	Perf BD48+Perf dG9-Granzyme-CD107a+IFN-g+IL-5+IL-10+IL-13+
5	P1S161	5		5	P1S161	18.23			P1S161	Perf BD48+Perf dG9-Granzyme+CD107a-IFN-g-IL-5-IL-10-IL-13-
5	P1S162	0		5	P1S162	0.08			P1S162	Perf BD48+Perf dG9-Granzyme+CD107a-IFN-g-IL-5-IL-10-IL-13+
5	P1S163	0		5	P1S163	0			P1S163	Perf BD48+Perf dG9-Granzyme+CD107a-IFN-g-IL-5-IL-10+IL-13-
5	P1S164	0		5	P1S164	0			P1S164	Perf BD48+Perf dG9-Granzyme+CD107a-IFN-g-IL-5-IL-10+IL-13+
5	P1S165	0.52		5	P1S165	2.63			P1S165	Perf BD48+Perf dG9-Granzyme+CD107a-IFN-g-IL-5+IL-10-IL-13-
5	P1S166	0		5	P1S166	0			P1S166	Perf BD48+Perf dG9-Granzyme+CD107a-IFN-g-IL-5+IL-10-IL-13+
5	P1S167	0		5	P1S167	0			P1S167	Perf BD48+Perf dG9-Granzyme+CD107a-IFN-g-IL-5+IL-10+IL-13-
5	P1S168	0		5	P1S168	0			P1S168	Perf BD48+Perf dG9-Granzyme+CD107a-IFN-g-IL-5+IL-10+IL-13+
5	P1S169	0		5	P1S169	0.33			P1S169	Perf BD48+Perf dG9-Granzyme+CD107a-IFN-g+IL-5-IL-10-IL-13-
5	P1S170	0		5	P1S170	0			P1S170	Perf BD48+Perf dG9-Granzyme+CD107a-IFN-g+IL-5-IL-10-IL-13+
5	P1S171	0		5	P1S171	0			P1S171	Perf BD48+Perf dG9-Granzyme+CD107a-IFN-g+IL-5-IL-10+IL-13-
5	P1S172	0		5	P1S172	0			P1S172	Perf BD48+Perf dG9-Granzyme+CD107a-IFN-g+IL-5-IL-10+IL-13+
5	P1S173	0		5	P1S173	0			P1S173	Perf BD48+Perf dG9-Granzyme+CD107a-IFN-g+IL-5+IL-10-IL-13-
5	P1S174	0		5	P1S174	0			P1S174	Perf BD48+Perf dG9-Granzyme+CD107a-IFN-g+IL-5+IL-10-IL-13+
5	P1S175	0		5	P1S175	0			P1S175	Perf BD48+Perf dG9-Granzyme+CD107a-IFN-g+IL-5+IL-10+IL-13-
5	P1S176	0		5	P1S176	0			P1S176	Perf BD48+Perf dG9-Granzyme+CD107a-IFN-g+IL-5+IL-10+IL-13+
5	P1S177	0.45		5	P1S177	12.32			P1S177	Perf BD48+Perf dG9-Granzyme+CD107a+IFN-g-IL-5-IL-10-IL-13-
5	P1S178	0		5	P1S178	0			P1S178	Perf BD48+Perf dG9-Granzyme+CD107a+IFN-g-IL-5-IL-10-IL-13+
5	P1S179	0		5	P1S179	0			P1S179	Perf BD48+Perf dG9-Granzyme+CD107a+IFN-g-IL-5-IL-10+IL-13-
5	P1S180	0		5	P1S180	0			P1S180	Perf BD48+Perf dG9-Granzyme+CD107a+IFN-g-IL-5-IL-10+IL-13+
5	P1S181	0.15		5	P1S181	2.46			P1S181	Perf BD48+Perf dG9-Granzyme+CD107a+IFN-g-IL-5+IL-10-IL-13-
5	P1S182	0		5	P1S182	0			P1S182	Perf BD48+Perf dG9-Granzyme+CD107a+IFN-g-IL-5+IL-10-IL-13+
5	P1S183	0		5	P1S183	0			P1S183	Perf BD48+Perf dG9-Granzyme+CD107a+IFN-g-IL-5+IL-10+IL-13-
5	P1S184	0		5	P1S184	0			P1S184	Perf BD48+Perf dG9-Granzyme+CD107a+IFN-g-IL-5+IL-10+IL-13+
5	P1S185	0		5	P1S185	0.74			P1S185	Perf BD48+Perf dG9-Granzyme+CD107a+IFN-g+IL-5-IL-10-IL-13-
5	P1S186	0		5	P1S186	0			P1S186	Perf BD48+Perf dG9-Granzyme+CD107a+IFN-g+IL-5-IL-10-IL-13+
5	P1S187	0		5	P1S187	0			P1S187	Perf BD48+Perf dG9-Granzyme+CD107a+IFN-g+IL-5-IL-10+IL-13-
5	P1S188	0		5	P1S188	0			P1S188	Perf BD48+Perf dG9-Granzyme+CD107a+IFN-g+IL-5-IL-10+IL-13+
5	P1S189	0		5	P1S189	0			P1S189	Perf BD48+Perf dG9-Granzyme+CD107a+IFN-g+IL-5+IL-10-IL-13-
5	P1S190	0		5	P1S190	0			P1S190	Perf BD48+Perf dG9-Granzyme+CD107a+IFN-g+IL-5+IL-10-IL-13+
5	P1S191	0		5	P1S191	0			P1S191	Perf BD48+Perf dG9-Granzyme+CD107a+IFN-g+IL-5+IL-10+IL-13-
5	P1S192	0		5	P1S192	0			P1S192	Perf BD48+Perf dG9-Granzyme+CD107a+IFN-g+IL-5+IL-10+IL-13+
5	P1S193	4.18		5	P1S193	1.15			P1S193	Perf BD48+Perf dG9+Granzyme-CD107a-IFN-g-IL-5-IL-10-IL-13-
5	P1S194	0		5	P1S194	0			P1S194	Perf BD48+Perf dG9+Granzyme-CD107a-IFN-g-IL-5-IL-10-IL-13+
5	P1S195	0		5	P1S195	0			P1S195	Perf BD48+Perf dG9+Granzyme-CD107a-IFN-g-IL-5-IL-10+IL-13-
5	P1S196	0		5	P1S196	0			P1S196	Perf BD48+Perf dG9+Granzyme-CD107a-IFN-g-IL-5-IL-10+IL-13+
5	P1S197	0		5	P1S197	0			P1S197	Perf BD48+Perf dG9+Granzyme-CD107a-IFN-g-IL-5+IL-10-IL-13-
5	P1S198	0		5	P1S198	0			P1S198	Perf BD48+Perf dG9+Granzyme-CD107a-IFN-g-IL-5+IL-10-IL-13+
5	P1S199	0		5	P1S199	0			P1S199	Perf BD48+Perf dG9+Granzyme-CD107a-IFN-g-IL-5+IL-10+IL-13-
5	P1S200	0		5	P1S200	0			P1S200	Perf BD48+Perf dG9+Granzyme-CD107a-IFN-g-IL-5+IL-10+IL-13+
5	P1S201	0		5	P1S201	0.25			P1S201	Perf BD48+Perf dG9+Granzyme-CD107a-IFN-g+IL-5-IL-10-IL-13-
5	P1S202	0		5	P1S202	0			P1S202	Perf BD48+Perf dG9+Granzyme-CD107a-IFN-g+IL-5-IL-10-IL-13+
5	P1S203	0		5	P1S203	0			P1S203	Perf BD48+Perf dG9+Granzyme-CD107a-IFN-g+IL-5-IL-10+IL-13-
5	P1S204	0		5	P1S204	0			P1S204	Perf BD48+Perf dG9+Granzyme-CD107a-IFN-g+IL-5-IL-10+IL-13+
5	P1S205	0		5	P1S205	0			P1S205	Perf BD48+Perf dG9+Granzyme-CD107a-IFN-g+IL-5+IL-10-IL-13-
5	P1S206	0		5	P1S206	0			P1S206	Perf BD48+Perf dG9+Granzyme-CD107a-IFN-g+IL-5+IL-10-IL-13+
5	P1S207	0		5	P1S207	0			P1S207	Perf BD48+Perf dG9+Granzyme-CD107a-IFN-g+IL-5+IL-10+IL-13-
5	P1S208	0		5	P1S208	0			P1S208	Perf BD48+Perf dG9+Granzyme-CD107a-IFN-g+IL-5+IL-10+IL-13+
5	P1S209	0.22		5	P1S209	0.82			P1S209	Perf BD48+Perf dG9+Granzyme-CD107a+IFN-g-IL-5-IL-10-IL-13-
5	P1S210	0		5	P1S210	0			P1S210	Perf BD48+Perf dG9+Granzyme-CD107a+IFN-g-IL-5-IL-10-IL-13+
5	P1S211	0		5	P1S211	0			P1S211	Perf BD48+Perf dG9+Granzyme-CD107a+IFN-g-IL-5-IL-10+IL-13-
5	P1S212	0		5	P1S212	0			P1S212	Perf BD48+Perf dG9+Granzyme-CD107a+IFN-g-IL-5-IL-10+IL-13+
5	P1S213	0		5	P1S213	0			P1S213	Perf BD48+Perf dG9+Granzyme-CD107a+IFN-g-IL-5+IL-10-IL-13-
5	P1S214	0		5	P1S214	0			P1S214	Perf BD48+Perf dG9+Granzyme-CD107a+IFN-g-IL-5+IL-10-IL-13+
5	P1S215	0		5	P1S215	0			P1S215	Perf BD48+Perf dG9+Granzyme-CD107a+IFN-g-IL-5+IL-10+IL-13-
5	P1S216	0		5	P1S216	0			P1S216	Perf BD48+Perf dG9+Granzyme-CD107a+IFN-g-IL-5+IL-10+IL-13+
5	P1S217	0		5	P1S217	0.33			P1S217	Perf BD48+Perf dG9+Granzyme-CD107a+IFN-g+IL-5-IL-10-IL-13-
5	P1S218	0		5	P1S218	0			P1S218	Perf BD48+Perf dG9+Granzyme-CD107a+IFN-g+IL-5-IL-10-IL-13+
5	P1S219	0		5	P1S219	0			P1S219	Perf BD48+Perf dG9+Granzyme-CD107a+IFN-g+IL-5-IL-10+IL-13-
5	P1S220	0		5	P1S220	0			P1S220	Perf BD48+Perf dG9+Granzyme-CD107a+IFN-g+IL-5-IL-10+IL-13+
5	P1S221	0		5	P1S221	0			P1S221	Perf BD48+Perf dG9+Granzyme-CD107a+IFN-g+IL-5+IL-10-IL-13-
5	P1S222	0		5	P1S222	0			P1S222	Perf BD48+Perf dG9+Granzyme-CD107a+IFN-g+IL-5+IL-10-IL-13+
5	P1S223	0		5	P1S223	0			P1S223	Perf BD48+Perf dG9+Granzyme-CD107a+IFN-g+IL-5+IL-10+IL-13-
5	P1S224	0		5	P1S224	0			P1S224	Perf BD48+Perf dG9+Granzyme-CD107a+IFN-g+IL-5+IL-10+IL-13+
5	P1S225	66.34		5	P1S225	19.21			P1S225	Perf BD48+Perf dG9+Granzyme+CD107a-IFN-g-IL-5-IL-10-IL-13-
5	P1S226	0.3		5	P1S226	0.16			P1S226	Perf BD48+Perf dG9+Granzyme+CD107a-IFN-g-IL-5-IL-10-IL-13+
5	P1S227	0		5	P1S227	0			P1S227	Perf BD48+Perf dG9+Granzyme+CD107a-IFN-g-IL-5-IL-10+IL-13-
5	P1S228	0		5	P1S228	0			P1S228	Perf BD48+Perf dG9+Granzyme+CD107a-IFN-g-IL-5-IL-10+IL-13+
5	P1S229	8.28		5	P1S229	0.33			P1S229	Perf BD48+Perf dG9+Granzyme+CD107a-IFN-g-IL-5+IL-10-IL-13-
5	P1S230	0		5	P1S230	0			P1S230	Perf BD48+Perf dG9+Granzyme+CD107a-IFN-g-IL-5+IL-10-IL-13+
5	P1S231	0		5	P1S231	0			P1S231	Perf BD48+Perf dG9+Granzyme+CD107a-IFN-g-IL-5+IL-10+IL-13-
5	P1S232	0		5	P1S232	0			P1S232	Perf BD48+Perf dG9+Granzyme+CD107a-IFN-g-IL-5+IL-10+IL-13+
5	P1S233	0.6		5	P1S233	4.19			P1S233	Perf BD48+Perf dG9+Granzyme+CD107a-IFN-g+IL-5-IL-10-IL-13-
5	P1S234	0		5	P1S234	0			P1S234	Perf BD48+Perf dG9+Granzyme+CD107a-IFN-g+IL-5-IL-10-IL-13+
5	P1S235	0		5	P1S235	0			P1S235	Perf BD48+Perf dG9+Granzyme+CD107a-IFN-g+IL-5-IL-10+IL-13-
5	P1S236	0		5	P1S236	0			P1S236	Perf BD48+Perf dG9+Granzyme+CD107a-IFN-g+IL-5-IL-10+IL-13+
5	P1S237	0.45		5	P1S237	0.33			P1S237	Perf BD48+Perf dG9+Granzyme+CD107a-IFN-g+IL-5+IL-10-IL-13-
5	P1S238	0		5	P1S238	0			P1S238	Perf BD48+Perf dG9+Granzyme+CD107a-IFN-g+IL-5+IL-10-IL-13+
5	P1S239	0		5	P1S239	0			P1S239	Perf BD48+Perf dG9+Granzyme+CD107a-IFN-g+IL-5+IL-10+IL-13-
5	P1S240	0		5	P1S240	0			P1S240	Perf BD48+Perf dG9+Granzyme+CD107a-IFN-g+IL-5+IL-10+IL-13+
5	P1S241	2.99		5	P1S241	14.37			P1S241	Perf BD48+Perf dG9+Granzyme+CD107a+IFN-g-IL-5-IL-10-IL-13-
5	P1S242	0		5	P1S242	0			P1S242	Perf BD48+Perf dG9+Granzyme+CD107a+IFN-g-IL-5-IL-10-IL-13+
5	P1S243	0		5	P1S243	0			P1S243	Perf BD48+Perf dG9+Granzyme+CD107a+IFN-g-IL-5-IL-10+IL-13-
5	P1S244	0		5	P1S244	0			P1S244	Perf BD48+Perf dG9+Granzyme+CD107a+IFN-g-IL-5-IL-10+IL-13+
5	P1S245	1.72		5	P1S245	1.64			P1S245	Perf BD48+Perf dG9+Granzyme+CD107a+IFN-g-IL-5+IL-10-IL-13-
5	P1S246	0		5	P1S246	0			P1S246	Perf BD48+Perf dG9+Granzyme+CD107a+IFN-g-IL-5+IL-10-IL-13+
5	P1S247	0		5	P1S247	0			P1S247	Perf BD48+Perf dG9+Granzyme+CD107a+IFN-g-IL-5+IL-10+IL-13-
5	P1S248	0		5	P1S248	0			P1S248	Perf BD48+Perf dG9+Granzyme+CD107a+IFN-g-IL-5+IL-10+IL-13+
5	P1S249	0.15		5	P1S249	9.69			P1S249	Perf BD48+Perf dG9+Granzyme+CD107a+IFN-g+IL-5-IL-10-IL-13-
5	P1S250	0		5	P1S250	0			P1S250	Perf BD48+Perf dG9+Granzyme+CD107a+IFN-g+IL-5-IL-10-IL-13+
5	P1S251	0		5	P1S251	0			P1S251	Perf BD48+Perf dG9+Granzyme+CD107a+IFN-g+IL-5-IL-10+IL-13-
5	P1S252	0		5	P1S252	0			P1S252	Perf BD48+Perf dG9+Granzyme+CD107a+IFN-g+IL-5-IL-10+IL-13+
5	P1S253	0.07		5	P1S253	2.55			P1S253	Perf BD48+Perf dG9+Granzyme+CD107a+IFN-g+IL-5+IL-10-IL-13-
5	P1S254	0		5	P1S254	0			P1S254	Perf BD48+Perf dG9+Granzyme+CD107a+IFN-g+IL-5+IL-10-IL-13+
5	P1S255	0		5	P1S255	0			P1S255	Perf BD48+Perf dG9+Granzyme+CD107a+IFN-g+IL-5+IL-10+IL-13-
5	P1S256	0		5	P1S256	0			P1S256	Perf BD48+Perf dG9+Granzyme+CD107a+IFN-g+IL-5+IL-10+IL-13+
5	P1S1	1.95		5	P1S1	1.99
5	P1S2	0		5	P1S2	0
5	P1S3	0		5	P1S3	0
5	P1S4	0		5	P1S4	0
5	P1S5	0		5	P1S5	0
5	P1S6	0		5	P1S6	0
5	P1S7	0		5	P1S7	0
5	P1S8	0		5	P1S8	0
5	P1S9	0		5	P1S9	0.73
5	P1S10	0		5	P1S10	0
5	P1S11	0		5	P1S11	0
5	P1S12	0		5	P1S12	0
5	P1S13	0		5	P1S13	0
5	P1S14	0		5	P1S14	0
5	P1S15	0		5	P1S15	0
5	P1S16	0		5	P1S16	0
5	P1S17	0.87		5	P1S17	2.1
5	P1S18	0.11		5	P1S18	0.1
5	P1S19	0		5	P1S19	0
5	P1S20	0		5	P1S20	0
5	P1S21	0		5	P1S21	0
5	P1S22	0		5	P1S22	0
5	P1S23	0		5	P1S23	0
5	P1S24	0		5	P1S24	0
5	P1S25	0.11		5	P1S25	0.73
5	P1S26	0		5	P1S26	0
5	P1S27	0		5	P1S27	0
5	P1S28	0		5	P1S28	0
5	P1S29	0		5	P1S29	0
5	P1S30	0		5	P1S30	0
5	P1S31	0		5	P1S31	0
5	P1S32	0		5	P1S32	0
5	P1S33	0		5	P1S33	0.1
5	P1S34	0		5	P1S34	0
5	P1S35	0		5	P1S35	0
5	P1S36	0		5	P1S36	0
5	P1S37	0		5	P1S37	0
5	P1S38	0		5	P1S38	0
5	P1S39	0		5	P1S39	0
5	P1S40	0		5	P1S40	0
5	P1S41	0		5	P1S41	0.1
5	P1S42	0		5	P1S42	0
5	P1S43	0		5	P1S43	0
5	P1S44	0		5	P1S44	0
5	P1S45	0		5	P1S45	0
5	P1S46	0		5	P1S46	0
5	P1S47	0		5	P1S47	0
5	P1S48	0		5	P1S48	0
5	P1S49	0.11		5	P1S49	0.1
5	P1S50	0		5	P1S50	0
5	P1S51	0		5	P1S51	0
5	P1S52	0		5	P1S52	0
5	P1S53	0		5	P1S53	0
5	P1S54	0		5	P1S54	0
5	P1S55	0		5	P1S55	0
5	P1S56	0		5	P1S56	0
5	P1S57	0		5	P1S57	0.1
5	P1S58	0		5	P1S58	0
5	P1S59	0		5	P1S59	0
5	P1S60	0		5	P1S60	0
5	P1S61	0		5	P1S61	0
5	P1S62	0		5	P1S62	0
5	P1S63	0		5	P1S63	0
5	P1S64	0		5	P1S64	0
5	P1S65	0.22		5	P1S65	0.1
5	P1S66	0		5	P1S66	0
5	P1S67	0		5	P1S67	0
5	P1S68	0		5	P1S68	0
5	P1S69	0		5	P1S69	0
5	P1S70	0		5	P1S70	0
5	P1S71	0		5	P1S71	0
5	P1S72	0		5	P1S72	0
5	P1S73	0		5	P1S73	0
5	P1S74	0		5	P1S74	0
5	P1S75	0		5	P1S75	0
5	P1S76	0		5	P1S76	0
5	P1S77	0		5	P1S77	0
5	P1S78	0		5	P1S78	0
5	P1S79	0		5	P1S79	0
5	P1S80	0		5	P1S80	0
5	P1S81	0		5	P1S81	0
5	P1S82	0		5	P1S82	0
5	P1S83	0		5	P1S83	0
5	P1S84	0		5	P1S84	0
5	P1S85	0		5	P1S85	0
5	P1S86	0		5	P1S86	0
5	P1S87	0		5	P1S87	0
5	P1S88	0		5	P1S88	0
5	P1S89	0		5	P1S89	0.1
5	P1S90	0		5	P1S90	0
5	P1S91	0		5	P1S91	0
5	P1S92	0		5	P1S92	0
5	P1S93	0		5	P1S93	0
5	P1S94	0		5	P1S94	0
5	P1S95	0		5	P1S95	0
5	P1S96	0		5	P1S96	0
5	P1S97	0.33		5	P1S97	0.21
5	P1S98	0		5	P1S98	0
5	P1S99	0		5	P1S99	0
5	P1S100	0		5	P1S100	0
5	P1S101	0		5	P1S101	0
5	P1S102	0		5	P1S102	0
5	P1S103	0		5	P1S103	0
5	P1S104	0		5	P1S104	0
5	P1S105	0		5	P1S105	0
5	P1S106	0		5	P1S106	0
5	P1S107	0		5	P1S107	0
5	P1S108	0		5	P1S108	0
5	P1S109	0		5	P1S109	0
5	P1S110	0		5	P1S110	0
5	P1S111	0		5	P1S111	0
5	P1S112	0		5	P1S112	0
5	P1S113	0		5	P1S113	0.1
5	P1S114	0		5	P1S114	0
5	P1S115	0		5	P1S115	0
5	P1S116	0		5	P1S116	0
5	P1S117	0		5	P1S117	0.1
5	P1S118	0		5	P1S118	0
5	P1S119	0		5	P1S119	0
5	P1S120	0		5	P1S120	0
5	P1S121	0		5	P1S121	0
5	P1S122	0		5	P1S122	0
5	P1S123	0		5	P1S123	0
5	P1S124	0		5	P1S124	0
5	P1S125	0		5	P1S125	0
5	P1S126	0		5	P1S126	0
5	P1S127	0		5	P1S127	0
5	P1S128	0		5	P1S128	0
5	P1S129	2.5		5	P1S129	1.47
5	P1S130	0		5	P1S130	0
5	P1S131	0		5	P1S131	0
5	P1S132	0		5	P1S132	0
5	P1S133	0		5	P1S133	0
5	P1S134	0		5	P1S134	0
5	P1S135	0		5	P1S135	0
5	P1S136	0		5	P1S136	0
5	P1S137	0		5	P1S137	0
5	P1S138	0		5	P1S138	0
5	P1S139	0		5	P1S139	0
5	P1S140	0		5	P1S140	0
5	P1S141	0		5	P1S141	0
5	P1S142	0		5	P1S142	0
5	P1S143	0		5	P1S143	0
5	P1S144	0		5	P1S144	0
5	P1S145	0.22		5	P1S145	0.63
5	P1S146	0		5	P1S146	0
5	P1S147	0		5	P1S147	0
5	P1S148	0		5	P1S148	0
5	P1S149	0		5	P1S149	0
5	P1S150	0		5	P1S150	0
5	P1S151	0		5	P1S151	0
5	P1S152	0		5	P1S152	0
5	P1S153	0		5	P1S153	0.31
5	P1S154	0		5	P1S154	0
5	P1S155	0		5	P1S155	0
5	P1S156	0		5	P1S156	0
5	P1S157	0		5	P1S157	0
5	P1S158	0		5	P1S158	0
5	P1S159	0		5	P1S159	0
5	P1S160	0		5	P1S160	0
5	P1S161	3.15		5	P1S161	15.63
5	P1S162	0		5	P1S162	0.21
5	P1S163	0		5	P1S163	0
5	P1S164	0		5	P1S164	0
5	P1S165	0.22		5	P1S165	1.36
5	P1S166	0		5	P1S166	0
5	P1S167	0		5	P1S167	0
5	P1S168	0		5	P1S168	0
5	P1S169	0		5	P1S169	0.31
5	P1S170	0		5	P1S170	0
5	P1S171	0		5	P1S171	0
5	P1S172	0		5	P1S172	0
5	P1S173	0		5	P1S173	0
5	P1S174	0		5	P1S174	0
5	P1S175	0		5	P1S175	0
5	P1S176	0		5	P1S176	0
5	P1S177	0.43		5	P1S177	4.3
5	P1S178	0		5	P1S178	0
5	P1S179	0		5	P1S179	0
5	P1S180	0		5	P1S180	0
5	P1S181	0.33		5	P1S181	0.52
5	P1S182	0		5	P1S182	0
5	P1S183	0		5	P1S183	0
5	P1S184	0		5	P1S184	0
5	P1S185	0		5	P1S185	0.31
5	P1S186	0		5	P1S186	0
5	P1S187	0		5	P1S187	0
5	P1S188	0		5	P1S188	0
5	P1S189	0		5	P1S189	0
5	P1S190	0		5	P1S190	0
5	P1S191	0		5	P1S191	0
5	P1S192	0		5	P1S192	0
5	P1S193	4.56		5	P1S193	1.15
5	P1S194	0		5	P1S194	0
5	P1S195	0		5	P1S195	0
5	P1S196	0		5	P1S196	0
5	P1S197	0		5	P1S197	0
5	P1S198	0		5	P1S198	0
5	P1S199	0		5	P1S199	0
5	P1S200	0		5	P1S200	0
5	P1S201	0		5	P1S201	0.31
5	P1S202	0		5	P1S202	0
5	P1S203	0		5	P1S203	0
5	P1S204	0		5	P1S204	0
5	P1S205	0		5	P1S205	0
5	P1S206	0		5	P1S206	0
5	P1S207	0		5	P1S207	0
5	P1S208	0		5	P1S208	0
5	P1S209	0		5	P1S209	0.42
5	P1S210	0		5	P1S210	0
5	P1S211	0		5	P1S211	0
5	P1S212	0		5	P1S212	0
5	P1S213	0		5	P1S213	0
5	P1S214	0		5	P1S214	0
5	P1S215	0		5	P1S215	0
5	P1S216	0		5	P1S216	0
5	P1S217	0		5	P1S217	0.52
5	P1S218	0		5	P1S218	0
5	P1S219	0		5	P1S219	0
5	P1S220	0		5	P1S220	0
5	P1S221	0		5	P1S221	0
5	P1S222	0		5	P1S222	0
5	P1S223	0		5	P1S223	0
5	P1S224	0		5	P1S224	0
5	P1S225	75.03		5	P1S225	33.26
5	P1S226	0.22		5	P1S226	0.21
5	P1S227	0		5	P1S227	0
5	P1S228	0		5	P1S228	0
5	P1S229	5.54		5	P1S229	2.31
5	P1S230	0.11		5	P1S230	0
5	P1S231	0		5	P1S231	0
5	P1S232	0		5	P1S232	0
5	P1S233	1.63		5	P1S233	9.97
5	P1S234	0		5	P1S234	0
5	P1S235	0		5	P1S235	0
5	P1S236	0		5	P1S236	0
5	P1S237	0.11		5	P1S237	0.73
5	P1S238	0		5	P1S238	0
5	P1S239	0		5	P1S239	0
5	P1S240	0		5	P1S240	0
5	P1S241	1.95		5	P1S241	11.02
5	P1S242	0		5	P1S242	0
5	P1S243	0		5	P1S243	0
5	P1S244	0		5	P1S244	0
5	P1S245	0.33		5	P1S245	0.84
5	P1S246	0		5	P1S246	0
5	P1S247	0		5	P1S247	0
5	P1S248	0		5	P1S248	0
5	P1S249	0		5	P1S249	7.24
5	P1S250	0		5	P1S250	0
5	P1S251	0		5	P1S251	0
5	P1S252	0		5	P1S252	0
5	P1S253	0		5	P1S253	0.21
5	P1S254	0		5	P1S254	0
5	P1S255	0		5	P1S255	0
5	P1S256	0		5	P1S256	0
5	P1S1	0.39		5	P1S1	3.56
5	P1S2	0		5	P1S2	0
5	P1S3	0		5	P1S3	0
5	P1S4	0		5	P1S4	0
5	P1S5	0		5	P1S5	0
5	P1S6	0		5	P1S6	0
5	P1S7	0		5	P1S7	0
5	P1S8	0		5	P1S8	0
5	P1S9	0		5	P1S9	0.17
5	P1S10	0		5	P1S10	0
5	P1S11	0		5	P1S11	0
5	P1S12	0		5	P1S12	0
5	P1S13	0		5	P1S13	0
5	P1S14	0		5	P1S14	0
5	P1S15	0		5	P1S15	0
5	P1S16	0		5	P1S16	0
5	P1S17	0		5	P1S17	0.51
5	P1S18	0		5	P1S18	0
5	P1S19	0		5	P1S19	0
5	P1S20	0		5	P1S20	0
5	P1S21	0		5	P1S21	0
5	P1S22	0		5	P1S22	0
5	P1S23	0		5	P1S23	0
5	P1S24	0		5	P1S24	0
5	P1S25	0		5	P1S25	0
5	P1S26	0		5	P1S26	0
5	P1S27	0		5	P1S27	0
5	P1S28	0		5	P1S28	0
5	P1S29	0		5	P1S29	0
5	P1S30	0		5	P1S30	0
5	P1S31	0		5	P1S31	0
5	P1S32	0		5	P1S32	0
5	P1S33	5.5		5	P1S33	0.93
5	P1S34	0		5	P1S34	0
5	P1S35	0		5	P1S35	0
5	P1S36	0		5	P1S36	0
5	P1S37	0		5	P1S37	0
5	P1S38	0		5	P1S38	0
5	P1S39	0		5	P1S39	0
5	P1S40	0		5	P1S40	0
5	P1S41	0		5	P1S41	0.17
5	P1S42	0		5	P1S42	0
5	P1S43	0		5	P1S43	0
5	P1S44	0		5	P1S44	0
5	P1S45	0		5	P1S45	0
5	P1S46	0		5	P1S46	0
5	P1S47	0		5	P1S47	0
5	P1S48	0		5	P1S48	0
5	P1S49	0.66		5	P1S49	0.17
5	P1S50	0		5	P1S50	0
5	P1S51	0		5	P1S51	0
5	P1S52	0		5	P1S52	0
5	P1S53	0		5	P1S53	0
5	P1S54	0		5	P1S54	0
5	P1S55	0		5	P1S55	0
5	P1S56	0		5	P1S56	0
5	P1S57	0		5	P1S57	0
5	P1S58	0		5	P1S58	0
5	P1S59	0		5	P1S59	0
5	P1S60	0		5	P1S60	0
5	P1S61	0		5	P1S61	0
5	P1S62	0		5	P1S62	0
5	P1S63	0		5	P1S63	0
5	P1S64	0		5	P1S64	0
5	P1S65	0		5	P1S65	0.25
5	P1S66	0		5	P1S66	0
5	P1S67	0		5	P1S67	0
5	P1S68	0		5	P1S68	0
5	P1S69	0		5	P1S69	0
5	P1S70	0		5	P1S70	0
5	P1S71	0		5	P1S71	0
5	P1S72	0		5	P1S72	0
5	P1S73	0		5	P1S73	0
5	P1S74	0		5	P1S74	0
5	P1S75	0		5	P1S75	0
5	P1S76	0		5	P1S76	0
5	P1S77	0		5	P1S77	0
5	P1S78	0		5	P1S78	0
5	P1S79	0		5	P1S79	0
5	P1S80	0		5	P1S80	0
5	P1S81	0		5	P1S81	0
5	P1S82	0		5	P1S82	0
5	P1S83	0		5	P1S83	0
5	P1S84	0		5	P1S84	0
5	P1S85	0		5	P1S85	0
5	P1S86	0		5	P1S86	0
5	P1S87	0		5	P1S87	0
5	P1S88	0		5	P1S88	0
5	P1S89	0		5	P1S89	0
5	P1S90	0		5	P1S90	0
5	P1S91	0		5	P1S91	0
5	P1S92	0		5	P1S92	0
5	P1S93	0		5	P1S93	0
5	P1S94	0		5	P1S94	0
5	P1S95	0		5	P1S95	0
5	P1S96	0		5	P1S96	0
5	P1S97	0.26		5	P1S97	0.08
5	P1S98	0		5	P1S98	0
5	P1S99	0		5	P1S99	0
5	P1S100	0		5	P1S100	0
5	P1S101	0		5	P1S101	0
5	P1S102	0		5	P1S102	0
5	P1S103	0		5	P1S103	0
5	P1S104	0		5	P1S104	0
5	P1S105	0		5	P1S105	0
5	P1S106	0		5	P1S106	0
5	P1S107	0		5	P1S107	0
5	P1S108	0		5	P1S108	0
5	P1S109	0		5	P1S109	0
5	P1S110	0		5	P1S110	0
5	P1S111	0		5	P1S111	0
5	P1S112	0		5	P1S112	0
5	P1S113	0		5	P1S113	0
5	P1S114	0		5	P1S114	0
5	P1S115	0		5	P1S115	0
5	P1S116	0		5	P1S116	0
5	P1S117	0.39		5	P1S117	0
5	P1S118	0		5	P1S118	0
5	P1S119	0		5	P1S119	0
5	P1S120	0		5	P1S120	0
5	P1S121	0		5	P1S121	0
5	P1S122	0		5	P1S122	0
5	P1S123	0		5	P1S123	0
5	P1S124	0		5	P1S124	0
5	P1S125	0		5	P1S125	0
5	P1S126	0		5	P1S126	0
5	P1S127	0		5	P1S127	0
5	P1S128	0		5	P1S128	0
5	P1S129	0		5	P1S129	0.34
5	P1S130	0		5	P1S130	0
5	P1S131	0		5	P1S131	0
5	P1S132	0		5	P1S132	0
5	P1S133	0		5	P1S133	0
5	P1S134	0		5	P1S134	0
5	P1S135	0		5	P1S135	0
5	P1S136	0		5	P1S136	0
5	P1S137	0		5	P1S137	0
5	P1S138	0		5	P1S138	0
5	P1S139	0		5	P1S139	0
5	P1S140	0		5	P1S140	0
5	P1S141	0		5	P1S141	0
5	P1S142	0		5	P1S142	0
5	P1S143	0		5	P1S143	0
5	P1S144	0		5	P1S144	0
5	P1S145	0		5	P1S145	0.25
5	P1S146	0		5	P1S146	0
5	P1S147	0		5	P1S147	0
5	P1S148	0		5	P1S148	0
5	P1S149	0		5	P1S149	0
5	P1S150	0		5	P1S150	0
5	P1S151	0		5	P1S151	0
5	P1S152	0		5	P1S152	0
5	P1S153	0		5	P1S153	0
5	P1S154	0		5	P1S154	0
5	P1S155	0		5	P1S155	0
5	P1S156	0		5	P1S156	0
5	P1S157	0		5	P1S157	0
5	P1S158	0		5	P1S158	0
5	P1S159	0		5	P1S159	0
5	P1S160	0		5	P1S160	0
5	P1S161	14.68		5	P1S161	7.29
5	P1S162	0		5	P1S162	0
5	P1S163	0		5	P1S163	0
5	P1S164	0		5	P1S164	0
5	P1S165	3.54		5	P1S165	1.44
5	P1S166	0		5	P1S166	0
5	P1S167	0		5	P1S167	0
5	P1S168	0		5	P1S168	0
5	P1S169	0		5	P1S169	0
5	P1S170	0		5	P1S170	0
5	P1S171	0		5	P1S171	0
5	P1S172	0		5	P1S172	0
5	P1S173	0		5	P1S173	0
5	P1S174	0		5	P1S174	0
5	P1S175	0		5	P1S175	0
5	P1S176	0		5	P1S176	0
5	P1S177	1.7		5	P1S177	1.02
5	P1S178	0		5	P1S178	0
5	P1S179	0		5	P1S179	0
5	P1S180	0		5	P1S180	0
5	P1S181	0.26		5	P1S181	0.25
5	P1S182	0		5	P1S182	0
5	P1S183	0		5	P1S183	0
5	P1S184	0		5	P1S184	0
5	P1S185	0		5	P1S185	0
5	P1S186	0		5	P1S186	0
5	P1S187	0		5	P1S187	0.08
5	P1S188	0		5	P1S188	0
5	P1S189	0		5	P1S189	0
5	P1S190	0		5	P1S190	0
5	P1S191	0		5	P1S191	0
5	P1S192	0		5	P1S192	0
5	P1S193	0.26		5	P1S193	0.68
5	P1S194	0		5	P1S194	0
5	P1S195	0		5	P1S195	0
5	P1S196	0		5	P1S196	0
5	P1S197	0		5	P1S197	0
5	P1S198	0		5	P1S198	0
5	P1S199	0		5	P1S199	0
5	P1S200	0		5	P1S200	0
5	P1S201	0		5	P1S201	0
5	P1S202	0		5	P1S202	0
5	P1S203	0		5	P1S203	0
5	P1S204	0		5	P1S204	0
5	P1S205	0		5	P1S205	0
5	P1S206	0		5	P1S206	0
5	P1S207	0		5	P1S207	0
5	P1S208	0		5	P1S208	0
5	P1S209	0		5	P1S209	0
5	P1S210	0		5	P1S210	0
5	P1S211	0		5	P1S211	0
5	P1S212	0		5	P1S212	0
5	P1S213	0		5	P1S213	0
5	P1S214	0		5	P1S214	0
5	P1S215	0		5	P1S215	0
5	P1S216	0		5	P1S216	0
5	P1S217	0		5	P1S217	0
5	P1S218	0		5	P1S218	0
5	P1S219	0		5	P1S219	0
5	P1S220	0		5	P1S220	0
5	P1S221	0		5	P1S221	0
5	P1S222	0		5	P1S222	0
5	P1S223	0		5	P1S223	0
5	P1S224	0		5	P1S224	0
5	P1S225	58.85		5	P1S225	61.36
5	P1S226	0		5	P1S226	0
5	P1S227	0		5	P1S227	0
5	P1S228	0		5	P1S228	0
5	P1S229	9.7		5	P1S229	5.25
5	P1S230	0		5	P1S230	0
5	P1S231	0		5	P1S231	0
5	P1S232	0		5	P1S232	0
5	P1S233	2.23		5	P1S233	8.05
5	P1S234	0		5	P1S234	0
5	P1S235	0		5	P1S235	0
5	P1S236	0		5	P1S236	0
5	P1S237	0.26		5	P1S237	2.54
5	P1S238	0		5	P1S238	0
5	P1S239	0		5	P1S239	0
5	P1S240	0		5	P1S240	0
5	P1S241	0.66		5	P1S241	4.15
5	P1S242	0		5	P1S242	0
5	P1S243	0		5	P1S243	0
5	P1S244	0		5	P1S244	0
5	P1S245	0.66		5	P1S245	0.17
5	P1S246	0		5	P1S246	0
5	P1S247	0		5	P1S247	0
5	P1S248	0		5	P1S248	0
5	P1S249	0		5	P1S249	1.1
5	P1S250	0		5	P1S250	0
5	P1S251	0		5	P1S251	0
5	P1S252	0		5	P1S252	0
5	P1S253	0		5	P1S253	0.17
5	P1S254	0		5	P1S254	0
5	P1S255	0		5	P1S255	0
5	P1S256	0		5	P1S256	0
6	P1S1	1.81		6	P1S1	2.51
6	P1S2	0		6	P1S2	0
6	P1S3	0		6	P1S3	0
6	P1S4	0		6	P1S4	0
6	P1S5	0		6	P1S5	0
6	P1S6	0		6	P1S6	0
6	P1S7	0		6	P1S7	0
6	P1S8	0		6	P1S8	0
6	P1S9	0		6	P1S9	0
6	P1S10	0		6	P1S10	0
6	P1S11	0		6	P1S11	0
6	P1S12	0		6	P1S12	0
6	P1S13	0		6	P1S13	0
6	P1S14	0		6	P1S14	0
6	P1S15	0		6	P1S15	0
6	P1S16	0		6	P1S16	0
6	P1S17	0.52		6	P1S17	1.09
6	P1S18	0		6	P1S18	0
6	P1S19	0		6	P1S19	0.08
6	P1S20	0		6	P1S20	0
6	P1S21	0		6	P1S21	0
6	P1S22	0		6	P1S22	0
6	P1S23	0		6	P1S23	0
6	P1S24	0		6	P1S24	0
6	P1S25	0		6	P1S25	0
6	P1S26	0		6	P1S26	0
6	P1S27	0		6	P1S27	0
6	P1S28	0		6	P1S28	0
6	P1S29	0		6	P1S29	0
6	P1S30	0		6	P1S30	0
6	P1S31	0		6	P1S31	0
6	P1S32	0		6	P1S32	0
6	P1S33	0.09		6	P1S33	0.17
6	P1S34	0		6	P1S34	0
6	P1S35	0		6	P1S35	0
6	P1S36	0		6	P1S36	0
6	P1S37	0		6	P1S37	0
6	P1S38	0		6	P1S38	0
6	P1S39	0		6	P1S39	0
6	P1S40	0		6	P1S40	0
6	P1S41	0		6	P1S41	0
6	P1S42	0		6	P1S42	0
6	P1S43	0		6	P1S43	0
6	P1S44	0		6	P1S44	0
6	P1S45	0		6	P1S45	0
6	P1S46	0		6	P1S46	0
6	P1S47	0		6	P1S47	0
6	P1S48	0		6	P1S48	0
6	P1S49	0		6	P1S49	0
6	P1S50	0		6	P1S50	0
6	P1S51	0		6	P1S51	0
6	P1S52	0		6	P1S52	0
6	P1S53	0		6	P1S53	0
6	P1S54	0		6	P1S54	0
6	P1S55	0		6	P1S55	0
6	P1S56	0		6	P1S56	0
6	P1S57	0		6	P1S57	0
6	P1S58	0		6	P1S58	0
6	P1S59	0		6	P1S59	0
6	P1S60	0		6	P1S60	0
6	P1S61	0		6	P1S61	0
6	P1S62	0		6	P1S62	0
6	P1S63	0		6	P1S63	0
6	P1S64	0		6	P1S64	0
6	P1S65	0.09		6	P1S65	0
6	P1S66	0		6	P1S66	0
6	P1S67	0		6	P1S67	0
6	P1S68	0		6	P1S68	0
6	P1S69	0		6	P1S69	0
6	P1S70	0		6	P1S70	0
6	P1S71	0		6	P1S71	0
6	P1S72	0		6	P1S72	0
6	P1S73	0		6	P1S73	0
6	P1S74	0		6	P1S74	0
6	P1S75	0		6	P1S75	0
6	P1S76	0		6	P1S76	0
6	P1S77	0		6	P1S77	0
6	P1S78	0		6	P1S78	0
6	P1S79	0		6	P1S79	0
6	P1S80	0		6	P1S80	0
6	P1S81	0		6	P1S81	0
6	P1S82	0		6	P1S82	0
6	P1S83	0		6	P1S83	0
6	P1S84	0		6	P1S84	0
6	P1S85	0		6	P1S85	0
6	P1S86	0		6	P1S86	0
6	P1S87	0		6	P1S87	0
6	P1S88	0		6	P1S88	0
6	P1S89	0		6	P1S89	0
6	P1S90	0		6	P1S90	0
6	P1S91	0		6	P1S91	0
6	P1S92	0		6	P1S92	0
6	P1S93	0		6	P1S93	0
6	P1S94	0		6	P1S94	0
6	P1S95	0		6	P1S95	0
6	P1S96	0		6	P1S96	0
6	P1S97	0.09		6	P1S97	0
6	P1S98	0		6	P1S98	0
6	P1S99	0		6	P1S99	0
6	P1S100	0		6	P1S100	0
6	P1S101	0		6	P1S101	0
6	P1S102	0		6	P1S102	0
6	P1S103	0		6	P1S103	0
6	P1S104	0		6	P1S104	0
6	P1S105	0		6	P1S105	0
6	P1S106	0		6	P1S106	0
6	P1S107	0		6	P1S107	0
6	P1S108	0		6	P1S108	0
6	P1S109	0		6	P1S109	0
6	P1S110	0		6	P1S110	0
6	P1S111	0		6	P1S111	0
6	P1S112	0		6	P1S112	0
6	P1S113	0		6	P1S113	0
6	P1S114	0		6	P1S114	0
6	P1S115	0		6	P1S115	0
6	P1S116	0		6	P1S116	0
6	P1S117	0		6	P1S117	0.08
6	P1S118	0		6	P1S118	0
6	P1S119	0		6	P1S119	0
6	P1S120	0		6	P1S120	0
6	P1S121	0		6	P1S121	0
6	P1S122	0		6	P1S122	0
6	P1S123	0		6	P1S123	0
6	P1S124	0		6	P1S124	0
6	P1S125	0		6	P1S125	0
6	P1S126	0		6	P1S126	0
6	P1S127	0		6	P1S127	0
6	P1S128	0		6	P1S128	0
6	P1S129	0.86		6	P1S129	0.75
6	P1S130	0		6	P1S130	0
6	P1S131	0		6	P1S131	0
6	P1S132	0		6	P1S132	0
6	P1S133	0		6	P1S133	0
6	P1S134	0		6	P1S134	0
6	P1S135	0		6	P1S135	0
6	P1S136	0		6	P1S136	0
6	P1S137	0		6	P1S137	0
6	P1S138	0		6	P1S138	0
6	P1S139	0		6	P1S139	0
6	P1S140	0		6	P1S140	0
6	P1S141	0		6	P1S141	0
6	P1S142	0		6	P1S142	0
6	P1S143	0		6	P1S143	0
6	P1S144	0		6	P1S144	0
6	P1S145	0.09		6	P1S145	0.25
6	P1S146	0		6	P1S146	0
6	P1S147	0		6	P1S147	0
6	P1S148	0		6	P1S148	0
6	P1S149	0		6	P1S149	0
6	P1S150	0		6	P1S150	0
6	P1S151	0		6	P1S151	0
6	P1S152	0		6	P1S152	0
6	P1S153	0		6	P1S153	0
6	P1S154	0		6	P1S154	0
6	P1S155	0		6	P1S155	0
6	P1S156	0		6	P1S156	0
6	P1S157	0		6	P1S157	0
6	P1S158	0		6	P1S158	0
6	P1S159	0		6	P1S159	0
6	P1S160	0		6	P1S160	0
6	P1S161	5.77		6	P1S161	29.85
6	P1S162	0		6	P1S162	0
6	P1S163	0		6	P1S163	0
6	P1S164	0		6	P1S164	0
6	P1S165	0.52		6	P1S165	4.93
6	P1S166	0		6	P1S166	0
6	P1S167	0		6	P1S167	0
6	P1S168	0		6	P1S168	0
6	P1S169	0		6	P1S169	0
6	P1S170	0		6	P1S170	0
6	P1S171	0		6	P1S171	0
6	P1S172	0		6	P1S172	0
6	P1S173	0		6	P1S173	0
6	P1S174	0		6	P1S174	0
6	P1S175	0		6	P1S175	0
6	P1S176	0		6	P1S176	0
6	P1S177	0.43		6	P1S177	3.09
6	P1S178	0		6	P1S178	0
6	P1S179	0		6	P1S179	0
6	P1S180	0		6	P1S180	0
6	P1S181	0		6	P1S181	1
6	P1S182	0		6	P1S182	0
6	P1S183	0		6	P1S183	0
6	P1S184	0		6	P1S184	0
6	P1S185	0		6	P1S185	0
6	P1S186	0		6	P1S186	0
6	P1S187	0		6	P1S187	0
6	P1S188	0		6	P1S188	0
6	P1S189	0		6	P1S189	0
6	P1S190	0		6	P1S190	0
6	P1S191	0		6	P1S191	0
6	P1S192	0		6	P1S192	0
6	P1S193	0.6		6	P1S193	0.5
6	P1S194	0		6	P1S194	0
6	P1S195	0		6	P1S195	0
6	P1S196	0		6	P1S196	0
6	P1S197	0		6	P1S197	0
6	P1S198	0		6	P1S198	0
6	P1S199	0		6	P1S199	0
6	P1S200	0		6	P1S200	0
6	P1S201	0		6	P1S201	0
6	P1S202	0		6	P1S202	0
6	P1S203	0		6	P1S203	0
6	P1S204	0		6	P1S204	0
6	P1S205	0		6	P1S205	0
6	P1S206	0		6	P1S206	0
6	P1S207	0		6	P1S207	0
6	P1S208	0		6	P1S208	0
6	P1S209	0		6	P1S209	0
6	P1S210	0		6	P1S210	0
6	P1S211	0		6	P1S211	0
6	P1S212	0		6	P1S212	0
6	P1S213	0		6	P1S213	0
6	P1S214	0		6	P1S214	0
6	P1S215	0		6	P1S215	0
6	P1S216	0		6	P1S216	0
6	P1S217	0		6	P1S217	0
6	P1S218	0		6	P1S218	0
6	P1S219	0		6	P1S219	0
6	P1S220	0		6	P1S220	0
6	P1S221	0		6	P1S221	0
6	P1S222	0		6	P1S222	0
6	P1S223	0		6	P1S223	0
6	P1S224	0		6	P1S224	0
6	P1S225	79.35		6	P1S225	38.8
6	P1S226	0		6	P1S226	0
6	P1S227	0		6	P1S227	0
6	P1S228	0		6	P1S228	0
6	P1S229	5.77		6	P1S229	2.26
6	P1S230	0		6	P1S230	0
6	P1S231	0		6	P1S231	0
6	P1S232	0		6	P1S232	0
6	P1S233	1.2		6	P1S233	3.93
6	P1S234	0		6	P1S234	0
6	P1S235	0		6	P1S235	0
6	P1S236	0		6	P1S236	0
6	P1S237	0.52		6	P1S237	0.5
6	P1S238	0		6	P1S238	0
6	P1S239	0		6	P1S239	0
6	P1S240	0		6	P1S240	0
6	P1S241	1.98		6	P1S241	8.03
6	P1S242	0		6	P1S242	0
6	P1S243	0		6	P1S243	0
6	P1S244	0		6	P1S244	0
6	P1S245	0.26		6	P1S245	0.59
6	P1S246	0		6	P1S246	0
6	P1S247	0		6	P1S247	0
6	P1S248	0		6	P1S248	0
6	P1S249	0.09		6	P1S249	1.34
6	P1S250	0		6	P1S250	0
6	P1S251	0		6	P1S251	0
6	P1S252	0		6	P1S252	0
6	P1S253	0		6	P1S253	0.25
6	P1S254	0		6	P1S254	0
6	P1S255	0		6	P1S255	0
6	P1S256	0		6	P1S256	0
6	P1S1	0.96		6	P1S1	1.88
6	P1S2	0		6	P1S2	0
6	P1S3	0		6	P1S3	0
6	P1S4	0		6	P1S4	0
6	P1S5	0		6	P1S5	0
6	P1S6	0		6	P1S6	0
6	P1S7	0		6	P1S7	0
6	P1S8	0		6	P1S8	0
6	P1S9	0		6	P1S9	0
6	P1S10	0		6	P1S10	0
6	P1S11	0		6	P1S11	0
6	P1S12	0		6	P1S12	0
6	P1S13	0		6	P1S13	0
6	P1S14	0		6	P1S14	0
6	P1S15	0		6	P1S15	0
6	P1S16	0		6	P1S16	0
6	P1S17	1.05		6	P1S17	0.72
6	P1S18	0		6	P1S18	0
6	P1S19	0		6	P1S19	0.09
6	P1S20	0		6	P1S20	0
6	P1S21	0		6	P1S21	0
6	P1S22	0		6	P1S22	0
6	P1S23	0		6	P1S23	0
6	P1S24	0		6	P1S24	0
6	P1S25	0		6	P1S25	0
6	P1S26	0		6	P1S26	0
6	P1S27	0		6	P1S27	0
6	P1S28	0		6	P1S28	0
6	P1S29	0		6	P1S29	0
6	P1S30	0		6	P1S30	0
6	P1S31	0		6	P1S31	0
6	P1S32	0		6	P1S32	0
6	P1S33	0.1		6	P1S33	0.09
6	P1S34	0		6	P1S34	0
6	P1S35	0		6	P1S35	0
6	P1S36	0		6	P1S36	0
6	P1S37	0		6	P1S37	0
6	P1S38	0		6	P1S38	0
6	P1S39	0		6	P1S39	0
6	P1S40	0		6	P1S40	0
6	P1S41	0		6	P1S41	0.09
6	P1S42	0		6	P1S42	0
6	P1S43	0		6	P1S43	0
6	P1S44	0		6	P1S44	0
6	P1S45	0		6	P1S45	0
6	P1S46	0		6	P1S46	0
6	P1S47	0		6	P1S47	0
6	P1S48	0		6	P1S48	0
6	P1S49	0.48		6	P1S49	0.09
6	P1S50	0		6	P1S50	0
6	P1S51	0		6	P1S51	0
6	P1S52	0		6	P1S52	0
6	P1S53	0		6	P1S53	0
6	P1S54	0		6	P1S54	0
6	P1S55	0		6	P1S55	0
6	P1S56	0		6	P1S56	0
6	P1S57	0		6	P1S57	0
6	P1S58	0		6	P1S58	0
6	P1S59	0		6	P1S59	0
6	P1S60	0		6	P1S60	0
6	P1S61	0		6	P1S61	0
6	P1S62	0		6	P1S62	0
6	P1S63	0		6	P1S63	0
6	P1S64	0		6	P1S64	0
6	P1S65	0		6	P1S65	0.18
6	P1S66	0		6	P1S66	0
6	P1S67	0		6	P1S67	0
6	P1S68	0		6	P1S68	0
6	P1S69	0		6	P1S69	0
6	P1S70	0		6	P1S70	0
6	P1S71	0		6	P1S71	0
6	P1S72	0		6	P1S72	0
6	P1S73	0		6	P1S73	0
6	P1S74	0		6	P1S74	0
6	P1S75	0		6	P1S75	0
6	P1S76	0		6	P1S76	0
6	P1S77	0		6	P1S77	0
6	P1S78	0		6	P1S78	0
6	P1S79	0		6	P1S79	0
6	P1S80	0		6	P1S80	0
6	P1S81	0		6	P1S81	0.09
6	P1S82	0		6	P1S82	0
6	P1S83	0		6	P1S83	0
6	P1S84	0		6	P1S84	0
6	P1S85	0		6	P1S85	0
6	P1S86	0		6	P1S86	0
6	P1S87	0		6	P1S87	0
6	P1S88	0		6	P1S88	0
6	P1S89	0		6	P1S89	0
6	P1S90	0		6	P1S90	0
6	P1S91	0		6	P1S91	0
6	P1S92	0		6	P1S92	0
6	P1S93	0		6	P1S93	0
6	P1S94	0		6	P1S94	0
6	P1S95	0		6	P1S95	0
6	P1S96	0		6	P1S96	0
6	P1S97	0.1		6	P1S97	0
6	P1S98	0		6	P1S98	0
6	P1S99	0		6	P1S99	0
6	P1S100	0		6	P1S100	0
6	P1S101	0		6	P1S101	0
6	P1S102	0		6	P1S102	0
6	P1S103	0		6	P1S103	0
6	P1S104	0		6	P1S104	0
6	P1S105	0		6	P1S105	0
6	P1S106	0		6	P1S106	0
6	P1S107	0		6	P1S107	0
6	P1S108	0		6	P1S108	0
6	P1S109	0		6	P1S109	0
6	P1S110	0		6	P1S110	0
6	P1S111	0		6	P1S111	0
6	P1S112	0		6	P1S112	0
6	P1S113	0		6	P1S113	0.09
6	P1S114	0		6	P1S114	0
6	P1S115	0		6	P1S115	0
6	P1S116	0		6	P1S116	0
6	P1S117	0		6	P1S117	0.09
6	P1S118	0		6	P1S118	0
6	P1S119	0		6	P1S119	0
6	P1S120	0		6	P1S120	0
6	P1S121	0		6	P1S121	0
6	P1S122	0		6	P1S122	0
6	P1S123	0		6	P1S123	0
6	P1S124	0		6	P1S124	0
6	P1S125	0		6	P1S125	0
6	P1S126	0		6	P1S126	0
6	P1S127	0		6	P1S127	0
6	P1S128	0		6	P1S128	0
6	P1S129	0.86		6	P1S129	0.98
6	P1S130	0		6	P1S130	0
6	P1S131	0		6	P1S131	0
6	P1S132	0		6	P1S132	0
6	P1S133	0		6	P1S133	0
6	P1S134	0		6	P1S134	0
6	P1S135	0		6	P1S135	0
6	P1S136	0		6	P1S136	0
6	P1S137	0		6	P1S137	0
6	P1S138	0		6	P1S138	0
6	P1S139	0		6	P1S139	0
6	P1S140	0		6	P1S140	0
6	P1S141	0		6	P1S141	0
6	P1S142	0		6	P1S142	0
6	P1S143	0		6	P1S143	0
6	P1S144	0		6	P1S144	0
6	P1S145	0.29		6	P1S145	0.36
6	P1S146	0		6	P1S146	0
6	P1S147	0		6	P1S147	0
6	P1S148	0		6	P1S148	0
6	P1S149	0		6	P1S149	0
6	P1S150	0		6	P1S150	0
6	P1S151	0		6	P1S151	0
6	P1S152	0		6	P1S152	0
6	P1S153	0		6	P1S153	0
6	P1S154	0		6	P1S154	0
6	P1S155	0		6	P1S155	0
6	P1S156	0		6	P1S156	0
6	P1S157	0		6	P1S157	0
6	P1S158	0		6	P1S158	0
6	P1S159	0		6	P1S159	0
6	P1S160	0		6	P1S160	0
6	P1S161	0.19		6	P1S161	6.44
6	P1S162	0		6	P1S162	0
6	P1S163	0		6	P1S163	0
6	P1S164	0		6	P1S164	0
6	P1S165	0		6	P1S165	0.09
6	P1S166	0		6	P1S166	0
6	P1S167	0		6	P1S167	0
6	P1S168	0		6	P1S168	0
6	P1S169	0		6	P1S169	0
6	P1S170	0		6	P1S170	0
6	P1S171	0		6	P1S171	0
6	P1S172	0		6	P1S172	0
6	P1S173	0		6	P1S173	0
6	P1S174	0		6	P1S174	0
6	P1S175	0		6	P1S175	0
6	P1S176	0		6	P1S176	0
6	P1S177	0.1		6	P1S177	1.52
6	P1S178	0		6	P1S178	0
6	P1S179	0		6	P1S179	0
6	P1S180	0		6	P1S180	0
6	P1S181	0		6	P1S181	0.18
6	P1S182	0		6	P1S182	0
6	P1S183	0		6	P1S183	0
6	P1S184	0		6	P1S184	0
6	P1S185	0		6	P1S185	0.09
6	P1S186	0		6	P1S186	0
6	P1S187	0		6	P1S187	0
6	P1S188	0		6	P1S188	0
6	P1S189	0		6	P1S189	0
6	P1S190	0		6	P1S190	0
6	P1S191	0		6	P1S191	0
6	P1S192	0		6	P1S192	0
6	P1S193	3.16		6	P1S193	3.58
6	P1S194	0		6	P1S194	0
6	P1S195	0		6	P1S195	0
6	P1S196	0		6	P1S196	0
6	P1S197	0		6	P1S197	0
6	P1S198	0		6	P1S198	0
6	P1S199	0		6	P1S199	0
6	P1S200	0		6	P1S200	0
6	P1S201	0		6	P1S201	0.09
6	P1S202	0		6	P1S202	0
6	P1S203	0		6	P1S203	0
6	P1S204	0		6	P1S204	0
6	P1S205	0		6	P1S205	0
6	P1S206	0		6	P1S206	0
6	P1S207	0		6	P1S207	0
6	P1S208	0		6	P1S208	0
6	P1S209	0.19		6	P1S209	0.89
6	P1S210	0		6	P1S210	0
6	P1S211	0		6	P1S211	0
6	P1S212	0		6	P1S212	0
6	P1S213	0		6	P1S213	0
6	P1S214	0		6	P1S214	0
6	P1S215	0		6	P1S215	0
6	P1S216	0		6	P1S216	0
6	P1S217	0		6	P1S217	0
6	P1S218	0		6	P1S218	0
6	P1S219	0		6	P1S219	0
6	P1S220	0		6	P1S220	0
6	P1S221	0		6	P1S221	0
6	P1S222	0		6	P1S222	0
6	P1S223	0		6	P1S223	0
6	P1S224	0		6	P1S224	0
6	P1S225	82.74		6	P1S225	68.25
6	P1S226	0		6	P1S226	0.09
6	P1S227	0		6	P1S227	0
6	P1S228	0		6	P1S228	0
6	P1S229	3.45		6	P1S229	3.85
6	P1S230	0		6	P1S230	0
6	P1S231	0		6	P1S231	0
6	P1S232	0		6	P1S232	0
6	P1S233	2.68		6	P1S233	3.22
6	P1S234	0		6	P1S234	0
6	P1S235	0		6	P1S235	0
6	P1S236	0		6	P1S236	0
6	P1S237	0.58		6	P1S237	0.54
6	P1S238	0		6	P1S238	0
6	P1S239	0		6	P1S239	0
6	P1S240	0		6	P1S240	0
6	P1S241	2.11		6	P1S241	5.64
6	P1S242	0		6	P1S242	0
6	P1S243	0		6	P1S243	0
6	P1S244	0		6	P1S244	0
6	P1S245	0.67		6	P1S245	0.45
6	P1S246	0		6	P1S246	0
6	P1S247	0		6	P1S247	0
6	P1S248	0		6	P1S248	0
6	P1S249	0.1		6	P1S249	0.27
6	P1S250	0		6	P1S250	0
6	P1S251	0		6	P1S251	0
6	P1S252	0		6	P1S252	0
6	P1S253	0.19		6	P1S253	0.09
6	P1S254	0		6	P1S254	0
6	P1S255	0		6	P1S255	0
6	P1S256	0		6	P1S256	0
6	P1S1	4.16		6	P1S1	2.79
6	P1S2	0		6	P1S2	0
6	P1S3	0		6	P1S3	0
6	P1S4	0		6	P1S4	0
6	P1S5	0		6	P1S5	0
6	P1S6	0		6	P1S6	0
6	P1S7	0		6	P1S7	0
6	P1S8	0		6	P1S8	0
6	P1S9	0		6	P1S9	0
6	P1S10	0		6	P1S10	0
6	P1S11	0		6	P1S11	0
6	P1S12	0		6	P1S12	0
6	P1S13	0		6	P1S13	0
6	P1S14	0		6	P1S14	0
6	P1S15	0		6	P1S15	0
6	P1S16	0		6	P1S16	0
6	P1S17	0.1		6	P1S17	1.54
6	P1S18	0		6	P1S18	0
6	P1S19	0		6	P1S19	0
6	P1S20	0		6	P1S20	0
6	P1S21	0		6	P1S21	0
6	P1S22	0		6	P1S22	0
6	P1S23	0		6	P1S23	0
6	P1S24	0		6	P1S24	0
6	P1S25	0.1		6	P1S25	0
6	P1S26	0		6	P1S26	0
6	P1S27	0		6	P1S27	0
6	P1S28	0		6	P1S28	0
6	P1S29	0		6	P1S29	0
6	P1S30	0		6	P1S30	0
6	P1S31	0		6	P1S31	0
6	P1S32	0		6	P1S32	0
6	P1S33	0.3		6	P1S33	0.29
6	P1S34	0		6	P1S34	0
6	P1S35	0		6	P1S35	0
6	P1S36	0		6	P1S36	0
6	P1S37	0		6	P1S37	0
6	P1S38	0		6	P1S38	0
6	P1S39	0		6	P1S39	0
6	P1S40	0		6	P1S40	0
6	P1S41	0		6	P1S41	0
6	P1S42	0		6	P1S42	0
6	P1S43	0		6	P1S43	0
6	P1S44	0		6	P1S44	0
6	P1S45	0		6	P1S45	0
6	P1S46	0		6	P1S46	0
6	P1S47	0		6	P1S47	0
6	P1S48	0		6	P1S48	0
6	P1S49	0		6	P1S49	0.19
6	P1S50	0		6	P1S50	0
6	P1S51	0		6	P1S51	0
6	P1S52	0		6	P1S52	0
6	P1S53	0		6	P1S53	0
6	P1S54	0		6	P1S54	0
6	P1S55	0		6	P1S55	0
6	P1S56	0		6	P1S56	0
6	P1S57	0		6	P1S57	0
6	P1S58	0		6	P1S58	0
6	P1S59	0		6	P1S59	0
6	P1S60	0		6	P1S60	0
6	P1S61	0		6	P1S61	0
6	P1S62	0		6	P1S62	0
6	P1S63	0		6	P1S63	0
6	P1S64	0		6	P1S64	0
6	P1S65	0.5		6	P1S65	0.38
6	P1S66	0		6	P1S66	0
6	P1S67	0		6	P1S67	0
6	P1S68	0		6	P1S68	0
6	P1S69	0		6	P1S69	0
6	P1S70	0		6	P1S70	0
6	P1S71	0		6	P1S71	0
6	P1S72	0		6	P1S72	0
6	P1S73	0		6	P1S73	0
6	P1S74	0		6	P1S74	0
6	P1S75	0		6	P1S75	0
6	P1S76	0		6	P1S76	0
6	P1S77	0		6	P1S77	0
6	P1S78	0		6	P1S78	0
6	P1S79	0		6	P1S79	0
6	P1S80	0		6	P1S80	0
6	P1S81	0		6	P1S81	0
6	P1S82	0		6	P1S82	0
6	P1S83	0		6	P1S83	0
6	P1S84	0		6	P1S84	0
6	P1S85	0		6	P1S85	0
6	P1S86	0		6	P1S86	0
6	P1S87	0		6	P1S87	0
6	P1S88	0		6	P1S88	0
6	P1S89	0		6	P1S89	0
6	P1S90	0		6	P1S90	0
6	P1S91	0		6	P1S91	0
6	P1S92	0		6	P1S92	0
6	P1S93	0		6	P1S93	0
6	P1S94	0		6	P1S94	0
6	P1S95	0		6	P1S95	0
6	P1S96	0		6	P1S96	0
6	P1S97	0.1		6	P1S97	0.38
6	P1S98	0		6	P1S98	0
6	P1S99	0		6	P1S99	0
6	P1S100	0		6	P1S100	0
6	P1S101	0		6	P1S101	0
6	P1S102	0		6	P1S102	0
6	P1S103	0		6	P1S103	0
6	P1S104	0		6	P1S104	0
6	P1S105	0		6	P1S105	0
6	P1S106	0		6	P1S106	0
6	P1S107	0		6	P1S107	0
6	P1S108	0		6	P1S108	0
6	P1S109	0		6	P1S109	0
6	P1S110	0		6	P1S110	0
6	P1S111	0		6	P1S111	0
6	P1S112	0		6	P1S112	0
6	P1S113	0		6	P1S113	0
6	P1S114	0		6	P1S114	0
6	P1S115	0		6	P1S115	0
6	P1S116	0		6	P1S116	0
6	P1S117	0		6	P1S117	0
6	P1S118	0		6	P1S118	0
6	P1S119	0.1		6	P1S119	0
6	P1S120	0		6	P1S120	0
6	P1S121	0		6	P1S121	0
6	P1S122	0		6	P1S122	0
6	P1S123	0		6	P1S123	0
6	P1S124	0		6	P1S124	0
6	P1S125	0		6	P1S125	0
6	P1S126	0		6	P1S126	0
6	P1S127	0		6	P1S127	0
6	P1S128	0		6	P1S128	0
6	P1S129	1.19		6	P1S129	0.87
6	P1S130	0		6	P1S130	0
6	P1S131	0		6	P1S131	0
6	P1S132	0		6	P1S132	0
6	P1S133	0		6	P1S133	0
6	P1S134	0		6	P1S134	0
6	P1S135	0		6	P1S135	0
6	P1S136	0		6	P1S136	0
6	P1S137	0		6	P1S137	0.19
6	P1S138	0		6	P1S138	0
6	P1S139	0		6	P1S139	0
6	P1S140	0		6	P1S140	0
6	P1S141	0		6	P1S141	0
6	P1S142	0		6	P1S142	0
6	P1S143	0		6	P1S143	0
6	P1S144	0		6	P1S144	0
6	P1S145	0		6	P1S145	0.29
6	P1S146	0		6	P1S146	0
6	P1S147	0		6	P1S147	0
6	P1S148	0		6	P1S148	0
6	P1S149	0		6	P1S149	0
6	P1S150	0		6	P1S150	0
6	P1S151	0		6	P1S151	0
6	P1S152	0		6	P1S152	0
6	P1S153	0		6	P1S153	0
6	P1S154	0		6	P1S154	0
6	P1S155	0		6	P1S155	0
6	P1S156	0		6	P1S156	0
6	P1S157	0		6	P1S157	0
6	P1S158	0		6	P1S158	0
6	P1S159	0		6	P1S159	0
6	P1S160	0		6	P1S160	0
6	P1S161	1.58		6	P1S161	8.57
6	P1S162	0		6	P1S162	0.1
6	P1S163	0		6	P1S163	0
6	P1S164	0		6	P1S164	0
6	P1S165	0.1		6	P1S165	1.15
6	P1S166	0		6	P1S166	0.1
6	P1S167	0		6	P1S167	0
6	P1S168	0		6	P1S168	0
6	P1S169	0		6	P1S169	0
6	P1S170	0		6	P1S170	0
6	P1S171	0		6	P1S171	0
6	P1S172	0		6	P1S172	0
6	P1S173	0		6	P1S173	0
6	P1S174	0		6	P1S174	0
6	P1S175	0		6	P1S175	0
6	P1S176	0		6	P1S176	0
6	P1S177	0.3		6	P1S177	2.31
6	P1S178	0		6	P1S178	0
6	P1S179	0		6	P1S179	0
6	P1S180	0		6	P1S180	0
6	P1S181	0.1		6	P1S181	0.87
6	P1S182	0		6	P1S182	0
6	P1S183	0		6	P1S183	0
6	P1S184	0		6	P1S184	0
6	P1S185	0		6	P1S185	0
6	P1S186	0		6	P1S186	0
6	P1S187	0		6	P1S187	0
6	P1S188	0		6	P1S188	0
6	P1S189	0		6	P1S189	0
6	P1S190	0		6	P1S190	0
6	P1S191	0		6	P1S191	0
6	P1S192	0		6	P1S192	0
6	P1S193	2.87		6	P1S193	3.46
6	P1S194	0.1		6	P1S194	0
6	P1S195	0		6	P1S195	0
6	P1S196	0		6	P1S196	0
6	P1S197	0		6	P1S197	0
6	P1S198	0		6	P1S198	0
6	P1S199	0		6	P1S199	0
6	P1S200	0		6	P1S200	0
6	P1S201	0		6	P1S201	0
6	P1S202	0		6	P1S202	0
6	P1S203	0		6	P1S203	0
6	P1S204	0		6	P1S204	0
6	P1S205	0		6	P1S205	0
6	P1S206	0		6	P1S206	0
6	P1S207	0		6	P1S207	0
6	P1S208	0		6	P1S208	0
6	P1S209	0.1		6	P1S209	0.58
6	P1S210	0		6	P1S210	0
6	P1S211	0		6	P1S211	0
6	P1S212	0		6	P1S212	0
6	P1S213	0		6	P1S213	0
6	P1S214	0		6	P1S214	0
6	P1S215	0		6	P1S215	0
6	P1S216	0		6	P1S216	0
6	P1S217	0		6	P1S217	0
6	P1S218	0		6	P1S218	0
6	P1S219	0		6	P1S219	0
6	P1S220	0		6	P1S220	0
6	P1S221	0		6	P1S221	0
6	P1S222	0		6	P1S222	0
6	P1S223	0		6	P1S223	0
6	P1S224	0		6	P1S224	0
6	P1S225	80.69		6	P1S225	49.66
6	P1S226	0.79		6	P1S226	0
6	P1S227	0		6	P1S227	0
6	P1S228	0		6	P1S228	0
6	P1S229	4.06		6	P1S229	3.46
6	P1S230	0		6	P1S230	0
6	P1S231	0		6	P1S231	0
6	P1S232	0		6	P1S232	0
6	P1S233	0.5		6	P1S233	3.56
6	P1S234	0		6	P1S234	0
6	P1S235	0		6	P1S235	0
6	P1S236	0		6	P1S236	0
6	P1S237	0		6	P1S237	0.48
6	P1S238	0		6	P1S238	0
6	P1S239	0		6	P1S239	0
6	P1S240	0		6	P1S240	0
6	P1S241	1.29		6	P1S241	13.67
6	P1S242	0		6	P1S242	0
6	P1S243	0		6	P1S243	0
6	P1S244	0		6	P1S244	0
6	P1S245	0.89		6	P1S245	2.21
6	P1S246	0		6	P1S246	0
6	P1S247	0		6	P1S247	0
6	P1S248	0		6	P1S248	0
6	P1S249	0		6	P1S249	2.21
6	P1S250	0		6	P1S250	0
6	P1S251	0		6	P1S251	0
6	P1S252	0		6	P1S252	0
6	P1S253	0.1		6	P1S253	0.67
6	P1S254	0		6	P1S254	0
6	P1S255	0		6	P1S255	0
6	P1S256	0		6	P1S256	0
7	P1S1	1.61		7	P1S1	0.9
7	P1S2	0		7	P1S2	0
7	P1S3	0		7	P1S3	0
7	P1S4	0		7	P1S4	0
7	P1S5	0		7	P1S5	0
7	P1S6	0		7	P1S6	0
7	P1S7	0		7	P1S7	0
7	P1S8	0		7	P1S8	0
7	P1S9	0		7	P1S9	0.9
7	P1S10	0		7	P1S10	0
7	P1S11	0		7	P1S11	0
7	P1S12	0		7	P1S12	0
7	P1S13	0		7	P1S13	0
7	P1S14	0		7	P1S14	0
7	P1S15	0		7	P1S15	0
7	P1S16	0		7	P1S16	0
7	P1S17	0.62		7	P1S17	1.13
7	P1S18	0		7	P1S18	0
7	P1S19	0		7	P1S19	0
7	P1S20	0		7	P1S20	0
7	P1S21	0		7	P1S21	0
7	P1S22	0		7	P1S22	0
7	P1S23	0		7	P1S23	0
7	P1S24	0		7	P1S24	0
7	P1S25	0		7	P1S25	0.9
7	P1S26	0		7	P1S26	0
7	P1S27	0		7	P1S27	0
7	P1S28	0		7	P1S28	0
7	P1S29	0		7	P1S29	0
7	P1S30	0		7	P1S30	0
7	P1S31	0		7	P1S31	0
7	P1S32	0		7	P1S32	0
7	P1S33	0.25		7	P1S33	0.23
7	P1S34	0		7	P1S34	0
7	P1S35	0		7	P1S35	0
7	P1S36	0		7	P1S36	0
7	P1S37	0		7	P1S37	0
7	P1S38	0		7	P1S38	0
7	P1S39	0		7	P1S39	0
7	P1S40	0		7	P1S40	0
7	P1S41	0		7	P1S41	0.45
7	P1S42	0		7	P1S42	0
7	P1S43	0		7	P1S43	0
7	P1S44	0		7	P1S44	0
7	P1S45	0		7	P1S45	0
7	P1S46	0		7	P1S46	0
7	P1S47	0		7	P1S47	0
7	P1S48	0		7	P1S48	0
7	P1S49	0		7	P1S49	0.11
7	P1S50	0		7	P1S50	0
7	P1S51	0		7	P1S51	0
7	P1S52	0		7	P1S52	0
7	P1S53	0		7	P1S53	0
7	P1S54	0		7	P1S54	0
7	P1S55	0		7	P1S55	0
7	P1S56	0		7	P1S56	0
7	P1S57	0		7	P1S57	1.69
7	P1S58	0		7	P1S58	0
7	P1S59	0		7	P1S59	0
7	P1S60	0		7	P1S60	0
7	P1S61	0		7	P1S61	0
7	P1S62	0		7	P1S62	0
7	P1S63	0		7	P1S63	0
7	P1S64	0		7	P1S64	0
7	P1S65	0		7	P1S65	0.11
7	P1S66	0		7	P1S66	0
7	P1S67	0		7	P1S67	0
7	P1S68	0		7	P1S68	0
7	P1S69	0		7	P1S69	0
7	P1S70	0		7	P1S70	0
7	P1S71	0		7	P1S71	0
7	P1S72	0		7	P1S72	0
7	P1S73	0		7	P1S73	0
7	P1S74	0		7	P1S74	0
7	P1S75	0		7	P1S75	0
7	P1S76	0		7	P1S76	0
7	P1S77	0		7	P1S77	0
7	P1S78	0		7	P1S78	0
7	P1S79	0		7	P1S79	0
7	P1S80	0		7	P1S80	0
7	P1S81	0		7	P1S81	0.11
7	P1S82	0		7	P1S82	0
7	P1S83	0		7	P1S83	0
7	P1S84	0		7	P1S84	0
7	P1S85	0		7	P1S85	0
7	P1S86	0		7	P1S86	0
7	P1S87	0		7	P1S87	0
7	P1S88	0		7	P1S88	0
7	P1S89	0		7	P1S89	0
7	P1S90	0		7	P1S90	0
7	P1S91	0		7	P1S91	0
7	P1S92	0		7	P1S92	0
7	P1S93	0		7	P1S93	0
7	P1S94	0		7	P1S94	0
7	P1S95	0		7	P1S95	0
7	P1S96	0		7	P1S96	0
7	P1S97	0		7	P1S97	0.11
7	P1S98	0		7	P1S98	0
7	P1S99	0		7	P1S99	0
7	P1S100	0		7	P1S100	0
7	P1S101	0		7	P1S101	0
7	P1S102	0		7	P1S102	0
7	P1S103	0		7	P1S103	0
7	P1S104	0		7	P1S104	0
7	P1S105	0		7	P1S105	0.23
7	P1S106	0		7	P1S106	0
7	P1S107	0		7	P1S107	0
7	P1S108	0		7	P1S108	0
7	P1S109	0		7	P1S109	0
7	P1S110	0		7	P1S110	0
7	P1S111	0		7	P1S111	0
7	P1S112	0		7	P1S112	0
7	P1S113	0		7	P1S113	0
7	P1S114	0		7	P1S114	0
7	P1S115	0		7	P1S115	0
7	P1S116	0		7	P1S116	0
7	P1S117	0		7	P1S117	0.11
7	P1S118	0		7	P1S118	0
7	P1S119	0		7	P1S119	0
7	P1S120	0		7	P1S120	0
7	P1S121	0		7	P1S121	0
7	P1S122	0		7	P1S122	0
7	P1S123	0		7	P1S123	0
7	P1S124	0		7	P1S124	0
7	P1S125	0		7	P1S125	0
7	P1S126	0		7	P1S126	0
7	P1S127	0		7	P1S127	0
7	P1S128	0		7	P1S128	0
7	P1S129	2.73		7	P1S129	0.68
7	P1S130	0		7	P1S130	0
7	P1S131	0		7	P1S131	0
7	P1S132	0		7	P1S132	0
7	P1S133	0		7	P1S133	0
7	P1S134	0		7	P1S134	0
7	P1S135	0		7	P1S135	0
7	P1S136	0		7	P1S136	0
7	P1S137	0		7	P1S137	0.11
7	P1S138	0		7	P1S138	0
7	P1S139	0		7	P1S139	0
7	P1S140	0		7	P1S140	0
7	P1S141	0		7	P1S141	0
7	P1S142	0		7	P1S142	0
7	P1S143	0		7	P1S143	0
7	P1S144	0		7	P1S144	0
7	P1S145	0.37		7	P1S145	1.47
7	P1S146	0		7	P1S146	0
7	P1S147	0		7	P1S147	0
7	P1S148	0		7	P1S148	0
7	P1S149	0		7	P1S149	0
7	P1S150	0		7	P1S150	0
7	P1S151	0		7	P1S151	0
7	P1S152	0		7	P1S152	0
7	P1S153	0		7	P1S153	0.23
7	P1S154	0		7	P1S154	0
7	P1S155	0		7	P1S155	0
7	P1S156	0		7	P1S156	0
7	P1S157	0		7	P1S157	0
7	P1S158	0		7	P1S158	0
7	P1S159	0		7	P1S159	0
7	P1S160	0		7	P1S160	0
7	P1S161	1.73		7	P1S161	25.51
7	P1S162	0		7	P1S162	0
7	P1S163	0		7	P1S163	0
7	P1S164	0		7	P1S164	0
7	P1S165	0.25		7	P1S165	1.35
7	P1S166	0		7	P1S166	0
7	P1S167	0		7	P1S167	0
7	P1S168	0		7	P1S168	0
7	P1S169	0		7	P1S169	0
7	P1S170	0		7	P1S170	0
7	P1S171	0		7	P1S171	0
7	P1S172	0		7	P1S172	0
7	P1S173	0		7	P1S173	0
7	P1S174	0		7	P1S174	0
7	P1S175	0		7	P1S175	0
7	P1S176	0		7	P1S176	0
7	P1S177	0		7	P1S177	18.62
7	P1S178	0		7	P1S178	0
7	P1S179	0		7	P1S179	0
7	P1S180	0		7	P1S180	0
7	P1S181	0		7	P1S181	2.03
7	P1S182	0		7	P1S182	0
7	P1S183	0		7	P1S183	0
7	P1S184	0		7	P1S184	0
7	P1S185	0		7	P1S185	1.81
7	P1S186	0		7	P1S186	0
7	P1S187	0		7	P1S187	0
7	P1S188	0		7	P1S188	0
7	P1S189	0		7	P1S189	0
7	P1S190	0		7	P1S190	0
7	P1S191	0		7	P1S191	0
7	P1S192	0		7	P1S192	0
7	P1S193	5.82		7	P1S193	0.11
7	P1S194	0		7	P1S194	0
7	P1S195	0		7	P1S195	0
7	P1S196	0		7	P1S196	0
7	P1S197	0		7	P1S197	0
7	P1S198	0		7	P1S198	0
7	P1S199	0		7	P1S199	0
7	P1S200	0		7	P1S200	0
7	P1S201	0		7	P1S201	0.23
7	P1S202	0		7	P1S202	0
7	P1S203	0		7	P1S203	0
7	P1S204	0		7	P1S204	0
7	P1S205	0		7	P1S205	0
7	P1S206	0		7	P1S206	0
7	P1S207	0		7	P1S207	0
7	P1S208	0		7	P1S208	0
7	P1S209	0.25		7	P1S209	0
7	P1S210	0		7	P1S210	0
7	P1S211	0		7	P1S211	0
7	P1S212	0		7	P1S212	0
7	P1S213	0		7	P1S213	0
7	P1S214	0		7	P1S214	0
7	P1S215	0		7	P1S215	0
7	P1S216	0		7	P1S216	0
7	P1S217	0		7	P1S217	0.56
7	P1S218	0		7	P1S218	0
7	P1S219	0		7	P1S219	0
7	P1S220	0		7	P1S220	0
7	P1S221	0		7	P1S221	0
7	P1S222	0		7	P1S222	0
7	P1S223	0		7	P1S223	0
7	P1S224	0		7	P1S224	0
7	P1S225	81.04		7	P1S225	3.5
7	P1S226	0		7	P1S226	0
7	P1S227	0		7	P1S227	0
7	P1S228	0		7	P1S228	0
7	P1S229	0.5		7	P1S229	0.23
7	P1S230	0		7	P1S230	0
7	P1S231	0		7	P1S231	0
7	P1S232	0		7	P1S232	0
7	P1S233	1.73		7	P1S233	10.5
7	P1S234	0		7	P1S234	0
7	P1S235	0		7	P1S235	0
7	P1S236	0		7	P1S236	0
7	P1S237	0		7	P1S237	0.11
7	P1S238	0		7	P1S238	0
7	P1S239	0		7	P1S239	0
7	P1S240	0		7	P1S240	0
7	P1S241	2.35		7	P1S241	3.5
7	P1S242	0		7	P1S242	0
7	P1S243	0		7	P1S243	0
7	P1S244	0		7	P1S244	0
7	P1S245	0.37		7	P1S245	0.56
7	P1S246	0		7	P1S246	0
7	P1S247	0		7	P1S247	0
7	P1S248	0		7	P1S248	0
7	P1S249	0.37		7	P1S249	20.88
7	P1S250	0		7	P1S250	0
7	P1S251	0		7	P1S251	0
7	P1S252	0		7	P1S252	0
7	P1S253	0		7	P1S253	1.02
7	P1S254	0		7	P1S254	0
7	P1S255	0		7	P1S255	0
7	P1S256	0		7	P1S256	0
7	P1S1	2.56		7	P1S1	2.67
7	P1S2	0		7	P1S2	0
7	P1S3	0		7	P1S3	0
7	P1S4	0		7	P1S4	0
7	P1S5	0		7	P1S5	0
7	P1S6	0		7	P1S6	0
7	P1S7	0		7	P1S7	0
7	P1S8	0		7	P1S8	0
7	P1S9	0		7	P1S9	0
7	P1S10	0		7	P1S10	0
7	P1S11	0		7	P1S11	0
7	P1S12	0		7	P1S12	0
7	P1S13	0		7	P1S13	0
7	P1S14	0		7	P1S14	0
7	P1S15	0		7	P1S15	0
7	P1S16	0		7	P1S16	0
7	P1S17	0.6		7	P1S17	1.47
7	P1S18	0		7	P1S18	0
7	P1S19	0.09		7	P1S19	0
7	P1S20	0		7	P1S20	0
7	P1S21	0		7	P1S21	0
7	P1S22	0		7	P1S22	0
7	P1S23	0		7	P1S23	0
7	P1S24	0		7	P1S24	0
7	P1S25	0		7	P1S25	0
7	P1S26	0		7	P1S26	0
7	P1S27	0		7	P1S27	0
7	P1S28	0		7	P1S28	0
7	P1S29	0		7	P1S29	0
7	P1S30	0		7	P1S30	0
7	P1S31	0		7	P1S31	0
7	P1S32	0		7	P1S32	0
7	P1S33	0.34		7	P1S33	0.43
7	P1S34	0		7	P1S34	0
7	P1S35	0		7	P1S35	0
7	P1S36	0		7	P1S36	0
7	P1S37	0		7	P1S37	0
7	P1S38	0		7	P1S38	0
7	P1S39	0		7	P1S39	0
7	P1S40	0		7	P1S40	0
7	P1S41	0		7	P1S41	0
7	P1S42	0		7	P1S42	0
7	P1S43	0		7	P1S43	0
7	P1S44	0		7	P1S44	0
7	P1S45	0		7	P1S45	0
7	P1S46	0		7	P1S46	0
7	P1S47	0		7	P1S47	0
7	P1S48	0		7	P1S48	0
7	P1S49	0.85		7	P1S49	0.26
7	P1S50	0.09		7	P1S50	0
7	P1S51	0		7	P1S51	0
7	P1S52	0		7	P1S52	0
7	P1S53	0		7	P1S53	0
7	P1S54	0		7	P1S54	0
7	P1S55	0		7	P1S55	0
7	P1S56	0		7	P1S56	0
7	P1S57	0		7	P1S57	0
7	P1S58	0		7	P1S58	0
7	P1S59	0.09		7	P1S59	0
7	P1S60	0		7	P1S60	0
7	P1S61	0		7	P1S61	0
7	P1S62	0		7	P1S62	0
7	P1S63	0		7	P1S63	0
7	P1S64	0		7	P1S64	0
7	P1S65	0.26		7	P1S65	1.38
7	P1S66	0		7	P1S66	0
7	P1S67	0		7	P1S67	0
7	P1S68	0		7	P1S68	0
7	P1S69	0		7	P1S69	0
7	P1S70	0		7	P1S70	0
7	P1S71	0		7	P1S71	0
7	P1S72	0		7	P1S72	0
7	P1S73	0		7	P1S73	0
7	P1S74	0		7	P1S74	0
7	P1S75	0		7	P1S75	0
7	P1S76	0		7	P1S76	0
7	P1S77	0		7	P1S77	0
7	P1S78	0		7	P1S78	0
7	P1S79	0		7	P1S79	0
7	P1S80	0		7	P1S80	0
7	P1S81	0		7	P1S81	0.35
7	P1S82	0		7	P1S82	0
7	P1S83	0		7	P1S83	0
7	P1S84	0		7	P1S84	0
7	P1S85	0		7	P1S85	0
7	P1S86	0		7	P1S86	0
7	P1S87	0		7	P1S87	0
7	P1S88	0		7	P1S88	0
7	P1S89	0		7	P1S89	0
7	P1S90	0		7	P1S90	0
7	P1S91	0		7	P1S91	0
7	P1S92	0		7	P1S92	0
7	P1S93	0		7	P1S93	0
7	P1S94	0		7	P1S94	0
7	P1S95	0		7	P1S95	0
7	P1S96	0		7	P1S96	0
7	P1S97	0.17		7	P1S97	0.26
7	P1S98	0		7	P1S98	0
7	P1S99	0		7	P1S99	0
7	P1S100	0		7	P1S100	0
7	P1S101	0		7	P1S101	0
7	P1S102	0		7	P1S102	0
7	P1S103	0		7	P1S103	0
7	P1S104	0		7	P1S104	0
7	P1S105	0		7	P1S105	0
7	P1S106	0		7	P1S106	0
7	P1S107	0		7	P1S107	0
7	P1S108	0		7	P1S108	0
7	P1S109	0		7	P1S109	0
7	P1S110	0		7	P1S110	0
7	P1S111	0		7	P1S111	0
7	P1S112	0		7	P1S112	0
7	P1S113	0		7	P1S113	0.26
7	P1S114	0		7	P1S114	0
7	P1S115	0		7	P1S115	0
7	P1S116	0		7	P1S116	0
7	P1S117	0		7	P1S117	0
7	P1S118	0		7	P1S118	0
7	P1S119	0		7	P1S119	0.09
7	P1S120	0		7	P1S120	0
7	P1S121	0		7	P1S121	0
7	P1S122	0		7	P1S122	0
7	P1S123	0		7	P1S123	0
7	P1S124	0		7	P1S124	0
7	P1S125	0		7	P1S125	0
7	P1S126	0		7	P1S126	0
7	P1S127	0		7	P1S127	0
7	P1S128	0		7	P1S128	0
7	P1S129	0.6		7	P1S129	1.29
7	P1S130	0		7	P1S130	0
7	P1S131	0		7	P1S131	0
7	P1S132	0		7	P1S132	0
7	P1S133	0		7	P1S133	0
7	P1S134	0		7	P1S134	0
7	P1S135	0		7	P1S135	0
7	P1S136	0		7	P1S136	0
7	P1S137	0		7	P1S137	0
7	P1S138	0		7	P1S138	0
7	P1S139	0		7	P1S139	0
7	P1S140	0		7	P1S140	0
7	P1S141	0		7	P1S141	0
7	P1S142	0		7	P1S142	0
7	P1S143	0		7	P1S143	0
7	P1S144	0		7	P1S144	0
7	P1S145	0		7	P1S145	0.35
7	P1S146	0		7	P1S146	0
7	P1S147	0		7	P1S147	0
7	P1S148	0		7	P1S148	0
7	P1S149	0		7	P1S149	0
7	P1S150	0		7	P1S150	0
7	P1S151	0		7	P1S151	0
7	P1S152	0		7	P1S152	0
7	P1S153	0		7	P1S153	0
7	P1S154	0		7	P1S154	0
7	P1S155	0		7	P1S155	0
7	P1S156	0		7	P1S156	0
7	P1S157	0		7	P1S157	0
7	P1S158	0		7	P1S158	0
7	P1S159	0		7	P1S159	0
7	P1S160	0		7	P1S160	0
7	P1S161	2.98		7	P1S161	8.71
7	P1S162	0		7	P1S162	0
7	P1S163	0		7	P1S163	0
7	P1S164	0		7	P1S164	0
7	P1S165	0.26		7	P1S165	0.86
7	P1S166	0		7	P1S166	0
7	P1S167	0		7	P1S167	0
7	P1S168	0		7	P1S168	0
7	P1S169	0		7	P1S169	0.09
7	P1S170	0		7	P1S170	0
7	P1S171	0		7	P1S171	0
7	P1S172	0		7	P1S172	0
7	P1S173	0		7	P1S173	0
7	P1S174	0		7	P1S174	0
7	P1S175	0		7	P1S175	0
7	P1S176	0		7	P1S176	0
7	P1S177	0.6		7	P1S177	1.81
7	P1S178	0		7	P1S178	0
7	P1S179	0		7	P1S179	0
7	P1S180	0		7	P1S180	0
7	P1S181	0.34		7	P1S181	0.35
7	P1S182	0		7	P1S182	0
7	P1S183	0		7	P1S183	0
7	P1S184	0		7	P1S184	0
7	P1S185	0		7	P1S185	0
7	P1S186	0		7	P1S186	0
7	P1S187	0		7	P1S187	0
7	P1S188	0		7	P1S188	0
7	P1S189	0		7	P1S189	0
7	P1S190	0		7	P1S190	0
7	P1S191	0		7	P1S191	0
7	P1S192	0		7	P1S192	0
7	P1S193	4.6		7	P1S193	5.95
7	P1S194	0		7	P1S194	0
7	P1S195	0		7	P1S195	0
7	P1S196	0		7	P1S196	0
7	P1S197	0		7	P1S197	0
7	P1S198	0		7	P1S198	0
7	P1S199	0		7	P1S199	0
7	P1S200	0		7	P1S200	0
7	P1S201	0		7	P1S201	0
7	P1S202	0		7	P1S202	0
7	P1S203	0		7	P1S203	0
7	P1S204	0		7	P1S204	0
7	P1S205	0		7	P1S205	0
7	P1S206	0		7	P1S206	0
7	P1S207	0		7	P1S207	0
[truncated: 14,641 more rows]
